# Supplementary material for: Construction of a Prognostic Model for Cervical Cancer Related to lncRNA Based on Differential Co-expression Network and Functional Study of Key Gene EGFR-AS1
Source: J Cancer. 2025 Mar 31;16(7):2321–38. doi: 10.7150/jca.108429 (PMC12036091; doi:10.7150/jca.108429)
Supplement: Supplementary file 2 — Supplementary table 1. [file jcav16p2321s2.xlsx]

## Sheet: Supplemental Table 1
TableS1.The lncRNA expression profile file
hgnc_symbol	TCGA.DS.A7WI.01A	TCGA.EX.A449.01A	TCGA.VS.A958.01A	TCGA.MY.A5BE.01A	TCGA.C5.A2LX.01A	TCGA.Q1.A73Q.01A	TCGA.BI.A0VR.01A	TCGA.C5.A3HD.01B	TCGA.EK.A2PK.01A	TCGA.FU.A3WB.01A	TCGA.MA.AA41.01A	TCGA.IR.A3LK.01A	TCGA.C5.A8YT.01A	TCGA.EA.A5ZD.01A	TCGA.EA.A1QT.01A	TCGA.VS.A9UL.01A	TCGA.EK.A2RO.01A	TCGA.EK.A2RC.01A	TCGA.C5.A7CL.01A	TCGA.C5.A7X3.01A	TCGA.C5.A1BM.01A	TCGA.C5.A2LY.01A	TCGA.EA.A50E.01A	TCGA.ZJ.AAXU.01A	TCGA.HM.A6W2.01A	TCGA.C5.A1MQ.01A	TCGA.MA.AA42.01A	TCGA.JW.A852.01A	TCGA.C5.A1BE.01B	TCGA.C5.A1MN.01A	TCGA.VS.A9U7.01A	TCGA.ZJ.AB0I.01A	TCGA.LP.A4AX.01A	TCGA.JW.A5VH.01A	TCGA.C5.A902.01A	TCGA.FU.A23L.01A	TCGA.FU.A3NI.01A	TCGA.VS.A9UT.01A	TCGA.C5.A8YR.01A	TCGA.VS.A94X.01A	TCGA.EK.A2RN.01A	TCGA.MA.AA43.01A	TCGA.ZJ.AAXT.01A	TCGA.C5.A2LT.01A	TCGA.WL.A834.01A	TCGA.FU.A40J.01A	TCGA.DS.A5RQ.01A	TCGA.VS.A9UH.01A	TCGA.MA.AA3W.01A
A1BG-AS1	5.67243	5	7.33985	6.50779	5.90689	6.49185	5.45943	3.45943	5.16993	7.2854	4.24793	7.30378	7.49985	5.90689	5.16993	2	3.70044	5.61471	5.58496	7.61471	5.16993	5.2854	3.70044	6.37504	4.58496	6.39232	5.80735	2.80735	4.08746	7.70044	6	2.58496	7.53138	6.44294	5.12928	8.35315	5.70044	7.87652	4.45943	3.90689	4.58496	5.61471	7.26679	6.58496	3.45943	5.61471	4	7.40939	6.02237
A2M-AS1	2	2.32193	3.70044	4.70044	4.52356	5.16993	4.45943	4.52356	4.32193	6.16993	4.32193	2.32193	7.80735	3.58496	4.58496	5.49185	3.80735	4.39232	4.70044	4.64386	4.24793	2.32193	4.32193	5.78136	5.88264	4.39232	4.08746	2.80735	4.9542	1.58496	5.2854	3	3.80735	5.90689	4.39232	6.35755	6	6.22882	5.45943	5.04439	3.90689	3.58496	3.70044	4.45943	3.90689	4.9542	3.80735	4.16993	4.64386
A2ML1-AS1	0	1	0	0	0	0	0	1	0	0	0	0	0	0	0	0	1.58496	1	2.32193	0	2	0	0	1	0	0	0	0	1	0	0	0	0	0	0	1.58496	0	0	0	1.58496	0	0	0	0	1.58496	0	0	0	0
A2ML1-AS2	0	1	0	0	1	0	0	0	0	0	0	0	0	0	0	0	0	0	2	0	0	0	0	0	0	0	0	0	0	0	0	0	0	0	0	1	0	0	0	0	0	0	0	0	0	0	0	0	0
A2MP1	3.45943	2	3	5.04439	4.39232	1.58496	3	2	1.58496	2.32193	3.58496	1	3	1.58496	2.32193	1	1.58496	2	2.32193	1	3.16993	2.80735	3.58496	3.45943	3.16993	7.49985	2.80735	1	1.58496	1	3.45943	0	6.71425	1.58496	1.58496	4.24793	3.16993	3.45943	6.55459	1.58496	0	1.58496	2	3	1.58496	3.32193	1	3.16993	3
AACSP1	1	0	0	4.85798	8.69349	1.58496	4.52356	3.16993	0	3.32193	4.52356	5.58496	1	3.16993	1	1	2.58496	3.32193	3.16993	1	4.45943	3.16993	2.80735	1.58496	1	1	4.80735	1	1	3.16993	3.16993	2	1.58496	1.58496	1	6.10852	2.58496	6.85798	1.58496	1.58496	3.16993	2.32193	4.52356	0	0	1.58496	5.20945	1	2
AADACL2-AS1	2	3.32193	0	0	1.58496	1.58496	1	5.42626	0	1.58496	0	0	2	0	0	1.58496	1.58496	0	1	0	1.58496	0	4.08746	1	0	0	2.32193	0	1	1	1	0	0	0	1	4.39232	0	0	0	1.58496	0	0	3	0	0	0	0	0	0
AADACP1	6.20945	5.42626	1	2	2.58496	3.70044	4.16993	8.7039	2.32193	3.45943	0	0	4.39232	4.64386	4.58496	2.32193	6.26679	3.70044	1.58496	3.58496	1.58496	2.58496	7.46761	5.2854	3.90689	0	5	3	4.90689	6.42626	3.32193	3.80735	2	0	2.80735	7.90087	2.80735	3	5.35755	3.70044	1.58496	2.80735	6.16993	8.14975	3.16993	3.45943	4.52356	1	4.24793
AATBC	6.14975	5.78136	6.26679	8.76818	9.07414	8.74147	8.5812	7.18982	4.16993	10.0795	8.16491	6.52356	7.85175	8.08215	10.7838	5.80735	8.45121	8.42626	8.82655	4.39232	10.1636	8.69	7.54689	8.65821	5.35755	4.39232	8.65821	8.99152	9.72451	7.42626	8.45121	6.67243	7.85798	3.45943	6.42626	7.87036	7.99435	5.35755	3	6.02237	7.3837	7.02237	8.29921	4.32193	7.39232	4.75489	7.66534	6.79442	7.78136
ABALON	3	4.45943	3.70044	4.24793	2.80735	4.16993	5.58496	4.90689	4.16993	4.80735	3.16993	3.45943	5.61471	3.80735	6.2854	4.45943	2.80735	3.32193	3	3.32193	4.70044	1	3.16993	5	3.58496	2	3.32193	0	5.12928	6.30378	4.32193	3.16993	5.49185	6.22882	5.20945	4.64386	5.78136	5.04439	5.39232	4.39232	2.58496	7.94251	5.45943	5.97728	5.61471	7.04439	3.45943	4.75489	4.70044
ABCA9-AS1	0	1	0	0	0	0	0	2.32193	0	1	2.32193	0	1	2.58496	3.80735	0	0	0	0	0	1	2.58496	0	3.80735	0	0	2	0	0	0	0	1.58496	1	0	0	7.20945	0	0	1.58496	4.75489	0	0	1	1	0	0	0	1	0
ABCC13	1	1	0	0	4.08746	2.32193	1.58496	1	0	1	0	0	2.58496	0	3.58496	0	1.58496	0	0	1	3.90689	1	1	3	1	0	1	0	4.32193	0	0	0	2	0	0	1.58496	1	1	0	1.58496	1.58496	8.08215	0	1	1	1.58496	0	0	0
ABCC5-AS1	0	0	1	1	1.58496	1	1.58496	1	0	1.58496	0	1	0	1	0	1.58496	2.58496	0	2.32193	1.58496	1	1	1	0	0	1	0	2	3.70044	1	1	0	0	0	1.58496	3.16993	2	0	2.32193	0	1	0	0	0	0	1.58496	0	0	1
ABCC6P1	0	7.57743	0	0	0	1	2.58496	1	3.16993	2.32193	0	1	2.32193	1	1	4.52356	2	3	1	2.32193	1.58496	4.08746	0	1	2.58496	3.70044	1	0	1	1.58496	1	1	1	1	6.14975	2.32193	4	3.58496	0	2.80735	0	0	0	0	0	4.52356	1.58496	1	1.58496
ABCC6P2	2.32193	4.52356	0	2.32193	0	1	2.58496	3.70044	3.58496	4.08746	0	0	3.16993	1	1	2.80735	1	1	1.58496	1	0	4.16993	0	2.80735	0	4.08746	2.32193	0	2.58496	3.16993	1.58496	0	2.32193	1.58496	3.70044	4.08746	1	3.80735	2	2.58496	0	3.58496	0	2.58496	2.58496	5.49185	0	0	0
ABHD15-AS1	0	0	0	0	0	1	0	0	0	0	0	0	0	0	1.58496	0	0	1	0	1	0	1	0	0	0	0	0	0	0	0	0	0	0	0	0	0	0	0	0	0	0	1	0	0	0	1.58496	0	0	0
ACAP2-IT1	1	3	3.16993	3.45943	3	4.45943	2.58496	3.45943	2.32193	5.04439	4.32193	3	4.16993	4.39232	4	4.45943	2.32193	3.58496	4.24793	1.58496	4.70044	3.16993	2.58496	2.58496	1	1	2.32193	2	4.9542	3	2.58496	3.16993	2.32193	2.80735	2.80735	5.16993	4.90689	4.39232	3.45943	4.45943	2	2	2.32193	3.32193	3.90689	4.16993	2.80735	0	4.16993
ACBD3-AS1	1	6.93074	4.39232	3.16993	2.32193	5	4.90689	4.9542	3.45943	6.35755	3.90689	5.04439	4.24793	5.67243	4.52356	4.58496	4.70044	5.85798	6.42626	2	8.51964	1	3.45943	2.80735	5	3.45943	3.45943	4.80735	4.52356	4.64386	5.9542	3.45943	3.32193	4.08746	2.32193	5.97728	5.20945	3.32193	3.58496	4.52356	4.70044	3.58496	4.16993	2.58496	3.80735	6.61471	5	0	4.24793
ACOXL-AS1	1.58496	3.16993	1.58496	1.58496	4.16993	2.58496	2.80735	3.32193	3.70044	4.80735	2.32193	2.32193	2.80735	2.80735	2.58496	5.24793	2	4	2.80735	1	3	2	2	3	2.80735	3	1	3	2.58496	1	5.39232	2.80735	3.45943	3	3.32193	3.32193	3.80735	3.58496	4.24793	2	2.32193	2.58496	0	0	2	3.16993	1.58496	1.58496	1.58496
ACSL3-AS1	2.80735	1.58496	2	2	1.58496	2.80735	2.80735	1.58496	1.58496	2.58496	0	3.45943	1	1	2.80735	2.80735	4.52356	3	2.32193	2.58496	3.58496	0	0	4.45943	1.58496	3.32193	2.58496	0	2	1.58496	1	0	2	2.32193	1.58496	2.80735	2	0	3.58496	3.45943	1.58496	2.32193	1.58496	3.58496	1	1	4	1.58496	0
ACSL6-AS1	0	0	0	0	0	0	0	0	0	0	0	0	0	0	0	0	0	0	0	0	0	0	0	0	3.16993	0	0	0	0	0	0	0	0	0	0	0	0	0	0	0	0	0	0	0	0	0	0	0	0
ACTA2-AS1	2.58496	3.58496	3.16993	5.58496	4.85798	4.85798	5.20945	3.32193	4.64386	6.06609	3.70044	2.32193	7.29462	4.85798	4.32193	3.16993	4.70044	5.35755	6.26679	3.45943	5.08746	3	6.49185	3	6.72792	3.80735	1	2.58496	4.80735	3.45943	5.52356	3.45943	4.90689	5.72792	3.58496	5.20945	6.50779	4.39232	3.45943	1	3.70044	5.90689	3.32193	4.58496	4.58496	6.26679	4	4.64386	4.90689
ACVR2B-AS1	5.2854	5.12928	4.90689	5.08746	4.39232	4.70044	5.80735	5.16993	4.52356	6.82018	5.16993	6.30378	6.24793	5.83289	8.75154	6.49185	5.49185	5.24793	2.58496	4.9542	3.70044	4.90689	3.80735	5.20945	8.15987	5.04439	3.80735	4.45943	6.47573	3.70044	6.6865	2.32193	4.58496	5.61471	3.90689	5.67243	5.70044	5.52356	5	4	2.58496	5.78136	2.32193	6.80735	5.58496	6.2854	4	3.80735	6.55459
ADAM20P1	3.58496	4.39232	3.45943	4	3.80735	4.24793	3.32193	5.04439	3.90689	4.80735	4.32193	4	3.80735	3.32193	3.80735	3.58496	1	4.16993	5.85798	5.04439	5.12928	3.45943	4.32193	4.39232	3	2.80735	1	2.58496	3.80735	2.32193	5	4.64386	5.64386	5.12928	4.80735	2	3.16993	3.80735	2.32193	3.16993	4.90689	4.24793	4.45943	3.45943	2.58496	5.88264	2.32193	3.58496	3
ADAM6	0	0	0	0	0	0	0	0	0	0	0	0	0	0	0	0	0	0	0	0	0	0	0	0	1	1.58496	0	0	0	0	0	0	1	0	0	0	0	0	0	0	0	0	0	0	0	0	0	0	0
ADAMTS19-AS1	0	0	0	1	0	0	0	0	0	3.45943	0	0	6.55459	1	0	0	0	0	0	0	0	0	0	0	6.16993	0	0	0	0	0	0	0	1	7.08746	0	1	3	2	0	0	0	0	0	0	0	1	0	0	0
ADAMTS9-AS1	1	2.32193	0	2	3.45943	1.58496	5.39232	2	3.32193	3.80735	2.80735	1.58496	7.20945	3.58496	4.08746	2	2.80735	4.32193	2.32193	1	3.45943	0	5.75489	0	6.84549	3.45943	0	1	2.58496	1	2.32193	1	1	2.58496	1	4.39232	5.75489	3.16993	5.49185	0	1.58496	1.58496	1.58496	1.58496	4.24793	6.24793	3.58496	2	4.75489
ADAMTS9-AS2	2.80735	0	1	2.80735	2	2.32193	4	2.80735	3.45943	2.32193	0	0	5.49185	2.58496	1	0	2.58496	3.90689	2.80735	1.58496	2.32193	1	2.80735	2.58496	3.80735	2.58496	2	0	2	1.58496	2	1.58496	2	2.80735	1.58496	4.39232	5.08746	1.58496	4.90689	0	3	2.58496	1	1	3	5.45943	3.32193	1.58496	2.32193
ADAMTSL4-AS1	5.12928	3.45943	4.32193	4.58496	6.12928	3.45943	4.39232	4.70044	5.45943	2.80735	3	5.24793	4.16993	4.16993	4.90689	4	4.24793	4.58496	4.85798	4.16993	5.42626	3.58496	4.90689	5.04439	4.16993	4.80735	2.58496	2.58496	4.24793	3.45943	4.45943	4.75489	4.24793	1	4.45943	5.45943	4.24793	4.32193	4.85798	4.52356	4.24793	3.32193	3.45943	3.80735	4.45943	4.39232	3.70044	2.58496	5
ADAMTSL4-AS2	3.45943	3.90689	4.85798	4.45943	4.64386	2.32193	3.32193	2.58496	5.52356	2	2.80735	4.58496	4.32193	4.24793	2.58496	4.24793	1	4	5.08746	4.08746	5.04439	4.08746	3.70044	3.45943	2.80735	3.45943	1	1	2	2.80735	3.80735	3.90689	5.85798	3.58496	3.70044	4.70044	4	4.16993	5.88264	3.70044	3.16993	3	3	3.45943	4.70044	4.70044	2.32193	4.39232	3.58496
ADARB2-AS1	1	0	0	0	2.58496	2.80735	0	0	3	0	1	0	0	0	0	0	0	3.32193	0	2.32193	1	0	1	0	1	0	0	0	2	0	1.58496	1	0	0	1	5.80735	0	3	4.32193	4.64386	0	0	1	0	0	1	2	1	1.58496
ADCY10P1	5.80735	7.89482	6.20945	7.30378	8.02237	7.96	7.7211	8.55075	8.66534	6.12928	8.50383	7.88874	8.10852	5.72792	8.66888	7.56224	7.11894	8	8.06609	6.88264	6.78136	7.85175	7.18982	8.27146	9.71768	5.67243	6.14975	6.12928	6.91886	5.67243	8.20945	6.93074	6.84549	9.81858	6.65821	10.0224	6.79442	7.25739	5.32193	5.45943	5.49185	7.62936	6.14975	6.61471	6.78136	9.98442	5.39232	6.16993	6.87036
ADCY6-DT	4.85798	7.6865	1	3.70044	5.08746	1.58496	2.32193	3.32193	4.39232	3.80735	2.32193	2	4.90689	2	3.32193	3.90689	3.32193	3.16993	2.80735	4.08746	3	1	1.58496	1	4.08746	3.32193	2.80735	3.58496	3	0	2.32193	1	1	2.58496	2.58496	4.9542	3.80735	3.16993	4.45943	3.80735	2.80735	2.32193	1.58496	3.58496	2.32193	6.08746	3.80735	1.58496	2.32193
ADD3-AS1	2	4.52356	1	3.32193	4.58496	4.24793	3.32193	4	4.16993	4	2.58496	2.58496	3.70044	3.70044	5.04439	3.90689	2.58496	3.58496	2.32193	2.58496	2.80735	2.58496	3.45943	4	5.24793	3	2.58496	2.58496	3.70044	3	4	2.80735	4	8.31288	2	4.24793	2	5	2	2	2.58496	4.45943	2.32193	4	3	6.14975	2.80735	2	3.70044
ADGRA1-AS1	0	0	0	0	1	0	0	0	0	0	2	0	0	0	0	0	0	2.80735	1.58496	0	0	1	0	0	1	0	0	0	0	0	0	0	1	0	0	0	0	0	0	0	0	0	0	0	0	0	1	0	0
ADGRD1-AS1	0	0	0	0	1.58496	1	0	0	0	1	7.79442	0	0	0	5.20945	0	0	1	0	1	0	0	0	0	0	0	0	0	1	0	0	1	0	1	0	5.80735	0	0	3.32193	2.32193	0	0	0	0	0	0	0	0	0
ADGRF5-AS1	0	0	0	0	0	0	0	0	0	0	0	0	0	0	0	0	0	0	0	0	0	1	0	0	0	0	0	0	0	0	0	0	0	1	0	1	0	0	0	0	0	0	0	0	0	0	0	0	0
ADGRL3-AS1	0	0	1	0	0	1.58496	0	1	0	0	0	0	0	0	0	0	0	0	0	0	0	0	0	1	0	0	0	0	0	0	0	0	0	0	0	0	0	0	0	0	0	0	0	0	1	0	0	0	0
ADIPOQ-AS1	0	0	0	0	0	0	1	0	0	0	0	0	0	0	0	1.58496	0	0	0	0	0	0	1	0	0	0	0	0	0	0	0	0	0	0	0	0	1	1	0	0	0	0	0	0	0	0	0	0	1
ADIRF-AS1	6.16993	7.35755	5.35755	9.20212	10.3955	10.3365	8.04985	9.95274	5.80735	10.2432	9.70044	8.91588	7.82655	9.12928	10.7879	8.38802	9.50184	10.1935	8.80413	8.21432	7.6865	7.40088	7.62205	8.25267	5.42626	9.91737	5.55459	8.2384	10.5897	8.10329	10.2396	9.77149	7.52356	7.21917	7.87652	9.69174	9.15482	6.37504	5.42626	7.03342	8.06609	8.63662	8.98014	7.97154	8.44294	8.00562	7.96	7.82655	9.58871
ADNP-AS1	5.75489	6.33985	6	5.35755	7.27612	6.50779	7.09803	6.74147	6.32193	7.58496	5.72792	7.02237	6.40939	6.33985	9.13186	5.85798	5	6.64386	6.96578	6.71425	7.04439	5.85798	5.58496	7.01123	5.64386	5.52356	6.40939	5.08746	6.30378	6.47573	7.39232	6.88264	6.49185	6.32193	6.10852	8.08746	7.08746	6.45943	7.12928	6.6865	7.11894	6.22882	6.65821	6.32193	6	7.27612	6.33985	5.80735	5.78136
ADORA2A-AS1	5.12928	4.52356	3	5.45943	8.55075	6.42626	4.85798	7.12928	3	7.55459	4.64386	4.45943	2.58496	2.80735	6.85798	5.42626	5.85798	6.10852	6.32193	3.45943	0	7.13955	3.70044	5.61471	3.32193	2	5.32193	6.22882	5.93074	5.90689	4.9542	5.67243	2	5.90689	6.70044	5.78136	5.9542	5.12928	3.16993	1.58496	3.45943	4.32193	3.70044	1.58496	4.9542	4.24793	2	3	3.90689
ADPGK-AS1	2	2.80735	2.32193	4.75489	4.32193	2	3.70044	4.08746	4.08746	2.80735	2.58496	3.16993	2	3.80735	3	3	1.58496	3	2.32193	2.80735	5	3.90689	1.58496	3.32193	1	4.16993	3.80735	1.58496	3.70044	2	4.45943	2	3.32193	1.58496	1.58496	4.24793	3.45943	4.24793	4.32193	2.32193	3.32193	2.58496	2.32193	2.32193	3	1.58496	2.58496	4.24793	2.58496
AFAP1-AS1	1.58496	3.45943	6.79442	9.5216	10.6662	3.32193	4.85798	4.24793	4.39232	5	10.014	12.9164	3.16993	2.58496	10.7649	3.70044	4.80735	10.6083	2.80735	4.16993	9.96145	2.32193	1.58496	4.45943	3.80735	5.35755	10.1984	0	3.16993	4.90689	4.45943	3.58496	4.52356	3.70044	5.04439	9.61839	1	4.85798	5.12928	6.47573	4	3.16993	6.16993	3.80735	2.80735	11.1472	5.64386	3.32193	8
AFDN-DT	4.39232	5.16993	3.90689	1	3.45943	6.35755	2.58496	2.58496	2.80735	3.70044	4.64386	4.16993	6.14975	3.70044	3.80735	5	3.80735	3.80735	5.16993	3.16993	5.24793	4.08746	3.90689	5.12928	6.24793	4.39232	2	3.32193	4.9542	4.24793	4.08746	2.32193	4.52356	5.24793	5.67243	5.16993	5.52356	5.78136	2.80735	3.90689	5.58496	5.35755	3.80735	3.45943	4.80735	6.24793	4.58496	2.32193	3.32193
AFF2-IT1	0	0	0	0	0	0	0	0	0	0	0	0	0	0	0	0	0	0	0	0	0	0	0	0	0	0	0	0	0	0	0	0	0	0	0	0	0	0	0	0	0	0	0	0	0	0	0	0	0
AGAP1-IT1	4.58496	2.32193	2	2	3.16993	5.12928	2.32193	3	4.45943	2.80735	2.80735	2.58496	2.32193	5.64386	4.80735	2.32193	3.45943	2.58496	4.80735	2.32193	3.16993	3.32193	2	2	3	3.16993	3.32193	4.08746	3	2.32193	3.70044	2	2.58496	3.58496	3.32193	3.45943	3	1.58496	4	4.45943	0	1.58496	3.16993	1.58496	2.32193	4	3.58496	2.80735	1.58496
AGAP12P	3.32193	8.09276	4.16993	1	4.64386	5.67243	6.45943	6.40939	2.80735	7.49985	1.58496	4	3.80735	5.35755	3.70044	4.32193	3.70044	4	7.33092	4.64386	4.24793	4.64386	6.35755	6.02237	3.70044	4.45943	0	3	4.32193	5.04439	6.44294	3.58496	6.37504	4	6.64386	6.64386	3.70044	5.04439	2	2.58496	8.45943	3.80735	4.80735	5.70044	2.58496	5.08746	1	5.35755	6.14975
AGAP2-AS1	9.75322	9.21675	8.48382	10.2192	10.716	8.62571	10.0715	10.6484	9.56224	11.0458	9.65284	9.57175	9.81858	9.14466	10.1984	9.44501	10.0098	10.4367	9.31515	9.40088	8.93664	10.3231	9.43254	10.0458	6.96578	8.96	9.06878	10.4083	10.255	8.58871	10.7674	7.97728	9.77479	7.97154	8.55842	10.0498	11.2119	5.08746	10.1485	7.32193	8.02791	9.01681	10.1687	10.7313	8.70736	10.0126	8.95128	9.03892	9.15228
AGBL1-AS1	0	0	0	3	0	0	2.80735	1	0	4.16993	2.32193	0	0	6.39232	1	0	1.58496	2.80735	3.90689	0	2.32193	0	3	1.58496	0	0	0	1	1	4	0	4.52356	0	0	5.75489	0	2.58496	0	0	2.32193	1.58496	2.80735	1	0	1.58496	0	2.58496	3	0
AGBL4-AS1	0	0	0	0	0	1	0	0	0	0	0	0	0	0	0	0	0	0	0	0	0	0	0	0	0	0	0	0	0	0	0	0	0	0	0	0	0	0	0	0	0	0	0	0	0	0	0	0	0
AGBL4-IT1	0	0	0	0	0	0	0	0	0	0	0	0	0	0	0	0	0	0	0	0	0	0	0	0	1	0	0	0	0	0	0	0	0	0	0	0	0	0	0	0	0	0	0	0	0	0	0	0	0
AGBL5-AS1	1	3	0	2	2.32193	0	0	0	2	0	0	0	1.58496	2	2	3	0	2.32193	1	1.58496	1	2	1	0	1.58496	2.58496	2	2.32193	1.58496	2	2	1	1	2.58496	1	1	1	1	2.32193	0	0	0	1.58496	1.58496	2.58496	2.80735	2	0	1
AGBL5-IT1	3.45943	3.58496	3.45943	4.32193	5.24793	3.32193	3.58496	4.9542	5	5.39232	4.90689	2.58496	4.16993	3.80735	4.08746	5.08746	3.16993	3.70044	4.80735	4.16993	3	4.70044	4.39232	4.39232	4.39232	4.08746	2.32193	4.16993	4.08746	3.80735	5.85798	3.70044	4.64386	5.12928	3.45943	3.90689	2.80735	4.24793	4.52356	3.70044	4.45943	3	3.80735	5.16993	2.80735	5.70044	1	3.45943	3.32193
AIRN	0	1.58496	1	2.32193	0	0	0	0	1	0	1.58496	0	1	1	0	1	0	1	0	1	1	0	0	0	0	0	0	0	0	0	0	0	0	0	0	1.58496	0	0	0	0	0	0	0	0	0	0	1.58496	0	0
AKT3-IT1	0	1.58496	0	0	0	0	0	0	0	0	0	0	0	0	0	1	0	0	0	0	0	0	1.58496	0	0	1	0	0	0	0	0	1	0	0	0	0	0	0	0	0	0	0	0	0	0	1	0	0	0
ALDH1L1-AS1	0	0	0	2	1	0	1.58496	0	0	0	1	0	0	0	0	1	1	0	1	0	0	1	0	0	1	1.58496	1.58496	0	0	0	1	0	1.58496	0	0	2.80735	1	0	0	0	3	0	0	0	0	2.58496	2.32193	1	2
ALDH1L1-AS2	3	1	4.24793	0	0	3.70044	5.42626	2	2.32193	2.32193	1	0	2.58496	4.70044	0	0	0	3.32193	0	2	1	1	2.58496	0	1	0	7.04439	0	0	4.32193	0	1	2.32193	1.58496	1	8.28077	1	3	1	1	4.24793	0	2.32193	2.58496	0	2	5.49185	4.85798	4.39232
ALG13-AS1	1.58496	4.08746	1	1.58496	1	3.16993	1	3.16993	2.58496	3.32193	1.58496	2	3.45943	0	1	4.08746	0	2	3.70044	0	1	0	1	1	0	0	0	1	2.58496	0	1	1.58496	3.16993	2.32193	3	3.90689	3	2.58496	1	3.70044	0	1	3.32193	1	0	3.45943	0	0	2
ALG14-AS1	0	1.58496	1	0	2	0	1	1	1	1	0	0	1	0	0	1	0	0	1	1	0	0	1.58496	1	1	0	0	0	0	1.58496	1.58496	1	1.58496	0	0	0	0	0	0	1	0	0	0	0	0	1.58496	0	0	1
ALG1L9P	5	4.70044	2.80735	2	3.16993	2	4.24793	2.80735	3.90689	3.90689	4	4.24793	4.08746	1.58496	3.70044	1.58496	2.32193	3.45943	3.58496	0	5.04439	4.52356	2.58496	3	4.08746	3.45943	3.80735	4.52356	3.58496	2	4.9542	1.58496	2.58496	4.80735	3.80735	3.16993	4.45943	3.58496	4.24793	3.90689	3.58496	4.08746	5.08746	4.16993	2	4.9542	1.58496	2.80735	3.32193
ALG9-IT1	0	1.58496	0	0	0	0	0	0	1	0	0	0	0	0	0	0	0	0	1.58496	0	0	0	1	0	0	0	0	0	0	0	1	0	0	1	0	0	0	1	0	0	0	0	0	1	0	0	0	0	0
ALKBH3-AS1	2.32193	0	2	2.32193	3.32193	3.32193	3.90689	3.90689	1.58496	3.70044	3.16993	3	4.58496	3.45943	5.49185	4.39232	4.24793	4.52356	3.70044	3.80735	3.32193	3.32193	2.80735	4.39232	3.90689	1.58496	2	2.32193	4.45943	3.32193	4.70044	3.70044	4.08746	0	3	3.80735	3.70044	3.90689	2.32193	4	2	4.85798	3.90689	4.16993	3.45943	3.58496	4.16993	3.16993	4.24793
ALMS1-IT1	5	4.90689	5.45943	4.08746	5.58496	4.70044	6.80735	6.04439	5.58496	6.20945	5.58496	6.08746	4.16993	5.67243	7.01123	6.44294	5.45943	5.32193	6.94251	6.82018	4.24793	4.58496	4.64386	5.08746	5.2854	3.32193	4.75489	2	6.50779	6.2854	4.75489	5.16993	5.49185	5.45943	4.80735	7.37504	5.58496	4.24793	6.33985	7.56224	4.90689	3.90689	5.93074	8	5.78136	5.35755	6.24793	4.24793	5.42626
ALMS1P1	0	4.70044	1	3.80735	3.80735	0	3.45943	2.80735	3.90689	2.32193	0	0	4.80735	3.16993	3.16993	3.32193	1	2.58496	3.16993	2	3.32193	3.90689	0	2	4.52356	2.58496	1.58496	1	3.90689	3.45943	3.32193	0	2.58496	0	3	4.75489	3.16993	4	4.90689	2.80735	3.16993	1.58496	0	4.08746	1.58496	5.9542	2.32193	4.70044	3.45943
ALOX12-AS1	6.91886	7.40088	5.24793	6.90689	6.80735	6.82018	7.12928	7.40939	7.29462	7.88264	6.65821	5.42626	6.90689	6.53916	7.41785	7.43463	6.65821	6.75489	6.65821	6.30378	7.24793	6.32193	6.53916	6.94251	7.86419	6.40939	6.67243	5.80735	6.06609	6.47573	8.31288	6.50779	7.13955	6.33985	7.24793	7.84549	6.90689	6.56986	6.74147	6.02237	5.72792	6.22882	6.2854	6.52356	7.2854	8.45121	6.06609	6.18982	6.6865
ALOX12P2	5.67243	2.58496	5.45943	7.01123	5.52356	6.74147	9.0607	8.34873	5.20945	9.15735	6.88264	8.05528	5.12928	7.45121	8.8392	7.59991	2.32193	7.62205	8.05528	7.7879	8.66534	5.80735	7.36632	3.16993	3.70044	5.52356	7.11894	6.88264	7.93664	2	7.2384	6.47573	3.45943	1	3.58496	10.0471	6.10852	4.16993	9.48985	7.5157	4.90689	3.58496	8.14466	7.02237	4.85798	8.09276	7.49985	6.04439	8.79766
AMMECR1-IT1	0	0	0	0	0	1	0	0	0	0	0	0	0	1	1.58496	1	1	0	0	0	0	0	0	0	0	0	0	0	0	0	0	1	0	0	2	1	0	0	0	1	1	0	0	0	0	0	0	0	0
AMZ2P1	7.52356	8.92481	6.85798	8.59246	9.68299	9.36851	8.22882	8.97441	7.16993	9.0634	8.35315	8.16491	8.94544	7.41785	9.34651	9.55459	8.50383	8.38802	8.61839	7.42626	7.93664	7.97728	7.85798	9.47168	7.85175	8.53528	8.29921	7.62205	8.78463	7.90087	9.40301	6.78136	8.3966	9.77149	9.58871	9.53916	10.1306	8.07682	7.36632	8.2854	7.93664	8.29921	6.76818	7.74147	7.71425	9.29921	7.60733	7.09803	8.34873
ANK2-AS1	0	0	0	0	0	0	0	0	0	0	0	0	0	0	0	0	0	0	0	1	0	0	0	0	0	0	0	0	0	0	0	0	0	0	0	1	0	0	0	0	0	0	0	0	0	0	0	0	0
ANK3-DT	2.32193	3.32193	2.58496	4.70044	5.67243	2.32193	4.52356	0	0	4.9542	0	3.58496	4.52356	3.16993	6.82018	4	4.39232	3.58496	4	1	2.32193	3	1.58496	4.08746	0	3.45943	3	4.08746	4.24793	1.58496	3	1	0	2.80735	4.16993	3.90689	5.2854	0	0	2.32193	2.58496	0	1	3.16993	3.70044	2	3.58496	0	4.80735
ANKRD10-IT1	5.49185	8.43879	6.65821	6.56986	5.64386	9.23362	6.62936	8.56224	7.54689	8.43879	7.65821	7.7211	8.60733	6.65821	6.26679	8.82337	5.67243	6.33985	8.3443	4.9542	6.62936	3.80735	6.94251	5.45943	6.9542	4.32193	4.45943	4.9542	7.3837	6.52356	6.65821	6.47573	7	8.27612	8.81698	8.73132	7.74147	7.67243	7.93664	6.9542	4.32193	7.35755	7.60733	7.10852	6.56986	9.16491	6.04439	5.88264	8.22882
ANKRD18DP	2.80735	1	1	1.58496	2.32193	0	3.16993	2	1	1	0	1	1	2.58496	6.2854	2	0	1	2.80735	0	3.90689	0	2	0	0	2	1	2.32193	3.45943	0	2	0	2.32193	1.58496	0	1.58496	1	0	1	1	1	1	0	0	0	0	0	1	1
ANKRD20A11P	0	5.16993	2	0	1	5.08746	4.70044	5.49185	3	5.55459	3.16993	5.70044	2.32193	8.77149	7.33092	0	4.32193	7.79442	8.57365	0	7.18982	5	4.24793	0	2.32193	2	2	2.58496	5.24793	1	3.58496	5.61471	1	0	8.66178	3.58496	8.48382	3.45943	4.9542	2	7.36632	3.58496	2.80735	3	0	3.45943	2	1	0
ANKRD20A5P	0	3.90689	3.58496	3	2	4.24793	4.52356	2	6.02237	0	2.80735	1.58496	5.2854	8.48784	2	3.90689	2.80735	5.9542	8.93074	2	1	2	2.58496	2.32193	7.26679	2.58496	1.58496	1.58496	2	1	5.04439	3.80735	2.32193	0	3.32193	5.24793	6	4.16993	3.58496	3	3	6.50779	2	3	0	7.07682	0	0	0
ANKRD33B-AS1	1	0	0	0	0	0	0	0	0	0	0	0	0	0	0	1	0	0	0	0	0	0	0	0	0	1	0	0	0	1	0	0	0	0	0	0	0	0	0	0	0	0	0	0	0	0	0	0	0
ANKRD34C-AS1	0	0	0	1	0	0	0	0	0	0	0	0	0	0	0	0	0	1	0	0	0	0	0	0	0	0	0	0	0	0	0	0	0	0	0	0	0	0	0	0	0	0	0	0	0	0	0	0	0
ANKRD36BP2	4.64386	6.76818	6.74147	8.75489	6.74147	6.74147	8.58496	5.61471	9.45533	6.06609	6.16993	6.70044	3.90689	4.08746	9.23122	8.20457	4.90689	7.64386	6.87036	8.83605	7.45121	6.40939	6.58496	8.90388	5.49185	8.41363	7.37504	4.80735	5.93074	7.90087	7.31288	4.24793	8.26679	3	7.26679	7.93074	5.49185	9.93074	0	5.88264	2	6.96578	6.06609	6.55459	7.13955	9.87191	3.90689	7.90087	7.10852
ANKRD44-AS1	2	0	2.32193	4.70044	5.67243	2	2.80735	0	2.58496	2.58496	1	2	4	2.80735	1	0	0	4	1	1.58496	1	2.58496	2.58496	3.45943	3.16993	3.16993	4.39232	1.58496	2.32193	0	2.80735	0	0	0	3.16993	2.32193	2.58496	1	1	0	2	0	0	1.58496	2	4.39232	2	1.58496	3
ANKRD44-IT1	1	3	0	3.45943	2.32193	0	0	1	0	1	0	2.32193	2	1	1	1.58496	0	1.58496	2	2.32193	1	1	1	1	0	1.58496	0	0	0	0	1.58496	0	1.58496	0	0	2	1.58496	0	2.32193	1	0	0	1	1	0	2.32193	0	1.58496	2
ANKRD62P1-PARP4P3	0	0	0	0	0	0	0	1	0	0	0	0	1	0	0	1	0	0	0	0	0	1	0	0	0	0	0	0	0	0	3.16993	0	0	0	0	0	0	3	0	0	0	0	0	0	0	0	0	0	0
ANO1-AS1	0	0	0	0	0	0	0	0	0	0	0	0	0	0	0	0	0	0	0	0	0	0	0	0	0	0	0	0	0	0	0	0	0	0	0	0	0	0	0	0	0	0	0	0	0	0	0	0	0
ANO3-AS1	0	0	0	0	0	0	0	0	0	0	0	0	0	0	0	0	0	0	0	0	0	0	0	0	0	0	0	0	0	0	0	0	0	0	0	0	0	0	0	0	0	0	0	0	0	0	0	0	0
AOAH-IT1	0	1	1	2	1	1	1	0	1.58496	0	0	0	0	1	1	0	0	2.32193	0	0	1.58496	0	0	0	0	0	0	0	1	0	1.58496	0	0	0	1.58496	1	1	1.58496	0	0	0	0	0	0	0	1	0	0	0
AOC4P	0	1.58496	0	1	0	0	1.58496	1.58496	0	0	0	0	2	0	0	1	1.58496	1.58496	2	2.58496	1.58496	0	3.45943	0	9.75322	0	0	0	1.58496	1	2.32193	0	2.32193	2.32193	1	1	1	1	1.58496	2.32193	1	2.32193	1.58496	2	1.58496	2.58496	0	2.32193	2.58496
AP1B1P1	0	1	1	0	0	0	0	0	0	0	0	0	0	0	0	1	0	1	0	0	1	0	1.58496	0	0	0	0	0	1.58496	0	1	1.58496	1	0	0	0	0	0	1	0	0	0	1	0	0	0	0	0	0
AP4B1-AS1	3	6.22882	3.70044	3.58496	1	4.39232	3.70044	5.67243	5.24793	5.24793	3.58496	4.08746	5.55459	4.9542	4.64386	6.08746	3.16993	3.58496	5.67243	2.80735	3.90689	2.80735	4.16993	4	4.52356	3.16993	2.58496	0	3.80735	2.32193	4.16993	3.16993	5.24793	5.08746	4.52356	5.72792	4.16993	4.9542	4.70044	4.16993	3.45943	3.32193	4	4	3.70044	7.43463	3.16993	3	5
APCDD1L-DT	1	1	1	1.58496	2.58496	2.32193	2.58496	1.58496	1	4.45943	3.58496	1	2.80735	1	3	4.39232	2.32193	2.32193	5.70044	2.58496	1	1	5.24793	0	2.80735	1.58496	0	0	1.58496	10.7944	3.32193	4.45943	2.58496	4.70044	4.58496	2	9.45533	6.35755	2.58496	6.62936	1.58496	11.4914	2.32193	3.58496	5.64386	3.32193	7.07682	4.64386	1.58496
APOA1-AS	0	1.58496	1	1	0	0	0	0	0	1.58496	1	0	3.16993	1	2.32193	1.58496	0	1	1	1.58496	2	1	0	0	2.32193	0	1.58496	0	1	2	0	1	0	0	1	0	1	1.58496	1.58496	1.58496	0	3.32193	1.58496	0	2	2	0	0	1.58496
APOBEC3B-AS1	1	0	0	0	2	1.58496	0	1	0	0	0	1.58496	0	0	0	0	1	1	0	0	1	0	1.58496	1	0	0	0	0	1.58496	1.58496	0	0	0	0	0	1	0	0	0	0	0	0	1	0	1	1	1.58496	1	0
APOC1P1	0	2	2.80735	4.16993	4.45943	0	3.58496	0	1.58496	1.58496	4.24793	3.45943	3.16993	2.32193	2.32193	1	1.58496	4.08746	1.58496	3.32193	4.9542	4.24793	4.64386	2.58496	2.80735	3.70044	5.55459	2	2	0	3.70044	0	3.58496	0	3.58496	2.58496	6.22882	3.80735	4.64386	1	2.32193	1	2	2	2.80735	2	3	3.16993	3.80735
APTR	8.69349	10.3197	7.48382	8.74819	9.38154	8.6865	9.43045	9.03067	8.43045	10.5008	9.06609	10.1599	8.67243	8.56986	10.9866	9.37721	9.77149	9.01681	9.85643	8.11374	9.05799	8.90689	9.00282	9.10066	10.1189	8.01681	8.96578	8.49985	10.3619	8.224	9.76653	8.45121	7.62205	8.89482	8.15987	10.6653	9.37504	8.24317	8.14466	8.26679	8.87958	7.98868	8.9571	8.79766	7.74819	10.4136	8.56986	8.51964	9.43045
AQP4-AS1	1	0	0	0	2	2.32193	1.58496	0	0	2.32193	0	0	2	0	1.58496	4.80735	2.32193	0	1	0	0	0	2.32193	2.32193	0	0	1	0	2.58496	0	4.52356	0	0	3.45943	1	3.32193	1	2.80735	1	1	0	2	0	0	0	3.45943	2.58496	0	2
ARAP1-AS1	0	1	1	1.58496	1	0	1	1	0	0	1	1	0	0	1.58496	0	0	2.32193	0	0	1	0	3.32193	0	0	1	0	2.58496	0	0	0	0	2	0	0	1	0	1	0	1.58496	1	0	1.58496	1	0	1	0	1	0
ARAP1-AS2	1.58496	3.80735	3	2.80735	1.58496	1.58496	2.80735	3.58496	1.58496	2	2	2.58496	3.32193	1.58496	3	3.16993	1.58496	3	3.45943	3.32193	3.45943	1.58496	2	0	2	2	2.58496	0	2.58496	2	3.16993	1.58496	2.80735	1.58496	2.32193	4.08746	2.32193	3.16993	2.80735	2.58496	2	2.32193	2.58496	2.32193	2	3	2.32193	1.58496	3.32193
ARF4-AS1	4	4.32193	2	2.58496	3.70044	2	3	4.39232	3.16993	3.90689	4.24793	4.08746	3.58496	3.16993	5.78136	3.45943	1.58496	3	3.58496	3.45943	1.58496	3.58496	3.32193	2.32193	3.90689	3.16993	2.58496	3.80735	3	3.70044	4.80735	2.80735	2.80735	3.16993	2	4.08746	4.24793	2	4	3.70044	2	3.32193	1	3.32193	3	3.90689	2	1.58496	1.58496
ARHGAP15-AS1	0	0	0	0	0	0	0	0	0	0	0	0	1	0	0	0	0	0	0	0	1	0	0	0	0	0	0	0	0	0	0	0	0	0	0	0	0	0	1	1	0	0	0	1	0	0	0	0	0
ARHGAP22-IT1	0	0	0	0	0	0	0	0	0	0	0	0	0	0	0	0	0	0	0	0	0	0	0	0	0	0	0	0	0	0	0	0	0	1.58496	0	0	0	0	0	0	0	0	0	0	0	0	0	0	0
ARHGAP26-AS1	0	5.52356	0	4.45943	6.16993	1.58496	2.32193	1	0	2	1	2	0	1	1.58496	0	1	4.58496	1.58496	0	4	0	1	1.58496	1.58496	1.58496	4.9542	3.58496	1.58496	0	4.39232	0	2	0	1.58496	2.58496	0	0	1	1	2.80735	0	1	1	0	2.58496	2.80735	1	0
ARHGAP26-IT1	0	1	0	0	0	1	1	0	1.58496	1.58496	0	1	0	0	0	0	0	1.58496	1	0	1	0	0	1	0	0	0	0	0	0	0	0	1	0	0	1	0	0	0	0	0	0	0	0	0	1	0	0	1
ARHGAP27P1-BPTFP1-KPNA2P3	7.09803	7.82655	7.10852	6.75489	8.02237	9.52356	8.11894	7.33092	7.48382	8.38802	8.35755	7.21917	6.76818	8.7039	8.11374	7.76155	6.2854	7.45943	8.24317	6.85798	7.83289	8.02237	8.2854	7.16993	6.85798	7.45943	6.40939	6.70044	7.66534	5.90689	8.23362	6.55459	8.03342	7.24793	7.19967	8.2854	8.21917	7.01123	7.31288	8.00562	8.5812	6.02237	7.40939	6.24793	7.27612	9.27845	6.76818	7.17991	7.24793
ARHGAP29-AS1	1.58496	0	1	0	0	0	1.58496	0	1	0	0	1.58496	0	0	0	4	1	1	1	0	0	1	0	0	0	3.45943	1	0	0	0	3.80735	0	0	1	0	0	0	2	1	0	0	3	0	3.45943	0	0	0	1	0
ARHGAP31-AS1	1	4.90689	1	3	3.58496	4.52356	4.24793	4.52356	3	3.58496	3	1	4.39232	1	2.32193	4.80735	3.58496	3	2.58496	1	2.80735	1	2.80735	3.16993	0	2.32193	3.90689	0	3.16993	4.45943	3.45943	1	4.08746	2.32193	2.80735	5.83289	5.55459	3.80735	2.58496	3.45943	2	2.32193	2.80735	2.32193	3.90689	3.80735	2.80735	1	2.32193
ARHGAP5-AS1	7.65105	4.32193	6.58496	6.52356	6.82018	7.53138	7.29462	7.93074	5.80735	9.46148	7.5157	9.16742	6.70044	7.83289	8.98868	6.96578	8.11374	8.47168	7.82655	7.29462	8.68299	6.02237	7.31288	8.2384	6.90689	7.67243	7.35755	6.65821	8.73132	8.45943	7.7879	7.42626	6.32193	8.52748	6.53916	8.04985	9.42626	7.53916	5.52356	8.15482	8.70736	8.13955	7.49985	9.51767	8.33539	8.5157	7.83289	6	7.27612
ARHGEF19-AS1	0	0	0	0	0	0	0	0	0	0	0	0	0	0	0	0	0	0	0	0	0	0	0	0	0	0	0	0	0	0	0	0	0	0	0	0	0	0	0	0	0	0	0	0	0	0	0	0	0
ARHGEF2-AS1	0	2.80735	0	0	1.58496	1	0	2	3.45943	1.58496	0	0	0	1.58496	0	2.58496	1.58496	0	1	0	0	0	0	0	0	0	0	0	0	0	1	0	1.58496	2.58496	1	1	1	1	0	2	0	1	1	0	2.58496	4.90689	0	1	2
ARHGEF26-AS1	2.58496	4.52356	1	2.80735	2.80735	5.64386	2.58496	1	0	2.58496	1.58496	0	3.70044	2.32193	3	7.46761	4.24793	5.39232	4.08746	1	6.97728	3	3	3.58496	3	3.32193	5.32193	3.80735	4	2.32193	4.80735	2	1.58496	2.80735	3.45943	6.26679	3.80735	4.58496	1.58496	4.75489	4	2.58496	1.58496	1	3.90689	5.42626	2.32193	1.58496	1
ARHGEF3-AS1	0	2.58496	0	0	0	0	0	0	0	0	0	0	0	0	1	0	0	0	0	0	0	0	0	0	0	0	0	0	0	0	0	0	0	0	0	0	0	0	0	0	0	0	0	0	1	0	0	0	0
ARHGEF35-AS1	3	3.16993	4.64386	4.24793	1	6.6865	5.16993	3.70044	0	4.58496	4.45943	3.32193	4.90689	5.2854	3.58496	3.80735	1	3.90689	2.32193	2.32193	4.24793	1	3.16993	3.16993	4.08746	3	4.70044	2.32193	4.70044	5.42626	4.75489	2.58496	5.32193	3.70044	4.32193	5.35755	5.93074	4.24793	3.90689	2.80735	1.58496	3	3	3.70044	3.16993	5	5.55459	4.32193	2.58496
ARHGEF38-IT1	0	3.80735	0	0	0	0	0	0	3.32193	0	0	0	1	0	1	1.58496	0	1	0	0	0	0	0	0	2.32193	2.58496	0	0	1	0	0	0	0	2.32193	0	1	0	0	2.58496	0	0	0	0	0	0	4.32193	0	0	0
ARHGEF7-AS1	0	0	0	0	0	0	0	0	0	0	0	0	1.58496	0	0	0	0	0	0	0	0	0	0	0	0	0	0	0	0	0	0	0	1.58496	0	0	1	0	0	0	0	0	0	0	0	0	0	0	0	0
ARHGEF7-AS2	0	0	0	0	0	0	0	0	0	1	0	0	2.32193	0	0	0	0	3	0	0	0	0	1.58496	0	1.58496	0	0	1	1	0	0	0	0	0	0	0	1.58496	1	0	0	1	0	0	1	0	0	0	0	0
ARHGEF7-IT1	0	0	0	0	0	1	0	0	0	0	0	0	1	0	0	0	0	0	0	0	0	0	0	0	0	0	0	0	0	0	0	0	0	0	1.58496	0	2	0	0	0	0	0	0	0	0	0	0	0	0
ARHGEF9-IT1	0	2.32193	0	2	0	0	0	0	0	1	0	1.58496	0	0	1	0	2	0	0	1	1.58496	1	1.58496	0	0	0	0	0	1.58496	1	0	0	0	0	0	1	1	0	0	0	2	0	0	0	0	2	0	0	1
ARIH2OS	5.52356	6.72792	5.24793	6.87036	6.80735	5.2854	6.10852	5.52356	5.32193	6.72792	4.39232	6.6865	6.33985	6.14975	7.96578	5.97728	6.12928	5.32193	4.45943	6.12928	5.39232	5.35755	4.75489	5.49185	7.02237	6.37504	5.64386	6.02237	7.02237	4.80735	6.35755	3.70044	5.32193	6.49185	4.80735	6.65821	5.83289	5	6.76818	5.83289	5.04439	6.08746	3.80735	6	4.90689	6.72792	4.75489	4.08746	6.16993
ARLNC1	2	3.90689	3	2.80735	2.80735	3.16993	3.80735	1	2.80735	3.16993	2.80735	4.16993	3.58496	1	2.80735	0	2.32193	3.16993	1.58496	2	2	2.80735	3.32193	3.58496	3.45943	2.58496	2.32193	3.80735	1.58496	2.58496	4.39232	1.58496	1	2	2.58496	3	3.90689	4.08746	3.32193	3	3.58496	2.80735	2.58496	4.16993	4.32193	3.80735	2.32193	4.08746	2.32193
ARMC2-AS1	0	1	0	0	0	0	0	0	0	0	0	0	0	0	0	1	0	0	1.58496	0	0	0	0	0	0	0	0	0	0	0	0	0	0	0	1.58496	2.32193	1	0	0	1.58496	0	0	0	0	0	0	0	0	0
ARMCX3-AS1	0	0	0	0	0	1	0	0	0	0	0	0	0	0	0	0	0	1	0	0	0	0	0	0	0	0	0	0	0	0	0	0	0	0	0	1	0	0	0	0	0	0	0	1	0	0	0	0	0
ARMCX5-GPRASP2	5.72792	8.31741	6	6.06609	6.94251	8.03892	8.05528	7.35755	6.45943	8.08215	6.79442	6.83289	8.29921	7.29462	8.79442	7.32193	6.76818	8.10852	7.04439	6.47573	7.87036	6.32193	6.70044	6.72792	6.49185	6.45943	7.70044	5.64386	7.47573	7.65821	7.27612	7.35755	6.20945	7.50779	6.78136	8.50383	8.31741	6.59991	6.14975	7.76155	6.10852	6.37504	6.78136	7.08746	6.22882	7.66534	7.43463	6.58496	7.27612
ARNILA	3.70044	3.32193	4.24793	5.45943	5.45943	5.39232	5.08746	3.45943	4.08746	7.13955	4.85798	5.39232	4.85798	1.58496	5	6.10852	3.80735	4.45943	5.12928	3.70044	4.70044	5.24793	3.70044	5.42626	5.20945	3.16993	2	4.39232	4.85798	2	5.32193	4.08746	5.88264	5.04439	5.04439	5.35755	3.70044	3.80735	5.90689	4.45943	3.58496	3.32193	2.32193	3.80735	4.75489	6.56986	4.85798	2.58496	3.80735
ARNTL2-AS1	2.58496	2	2.32193	1	2.32193	1	3.32193	3.70044	2.80735	2.80735	2.32193	3	1.58496	1.58496	3.45943	1.58496	3.45943	3.58496	4	2.58496	4.39232	1	3.45943	3	0	1.58496	2	1.58496	2	3.32193	1	1.58496	0	2	0	3.70044	0	1	3	2.80735	3.80735	1	1	3.70044	1	1	3.45943	1	3.58496
ARPP21-AS1	0	0	0	0	0	0	0	0	0	0	0	0	0	0	0	0	0	0	0	0	0	0	0	0	0	0	0	0	0	0	0	0	0	0	0	0	0	0	0	0	0	0	0	0	0	0	0	0	0
ARRDC1-AS1	8.90087	10.4533	7.90087	10.5999	10.5058	9.11634	9.57554	10.4398	9.19229	10.058	8.18488	9.31967	9.24793	8.79442	10.5507	9.02237	8.76487	10.2935	9.78953	9.31967	9.01123	9.19476	8.51175	9.89178	10.4009	9.70217	9.16491	9.77808	9.43045	9.65284	10.4231	8.69697	8.96867	9.42836	9.19476	9.85953	8.82655	7.66534	9.83763	8.49185	8.91289	9.22882	9.09011	10.1911	8.56986	10.4325	8.40939	9.37504	8.9571
ARRDC3-AS1	3.58496	5.24793	3.58496	4.90689	5.20945	3.80735	5.12928	3.80735	3.80735	5.42626	4.64386	5.16993	5.08746	5.49185	4	4.80735	3.45943	5.67243	5.12928	4.08746	5.20945	3.90689	5	4.64386	4	4.08746	4.45943	3.58496	3.70044	4.32193	5.67243	3.58496	3.58496	6.02237	3.45943	4.85798	3.90689	3.58496	3.80735	4.24793	4.39232	3.58496	4.45943	5.70044	3.16993	4.45943	3.45943	5.16993	4.52356
ARSD-AS1	0	0	0	0	0	0	0	0	0	0	0	0	0	0	0	0	0	0	0	0	0	0	0	0	0	0	0	0	0	0	0	0	0	0	0	0	0	0	0	0	0	0	0	0	0	0	0	0	0
ASAP1-IT2	3.16993	3.45943	1.58496	3.32193	5.39232	3	0	2.32193	3.70044	3.90689	2.32193	3.70044	1.58496	2.32193	2.80735	1	3.16993	3.80735	3.70044	3.70044	2	3	3	2.80735	3.58496	2.32193	0	3.58496	2.80735	0	0	0	2.32193	3.70044	1.58496	3.32193	3.16993	0	2	1	5.52356	1	1	1.58496	2.32193	4.70044	2.80735	0	2.32193
ASB15-AS1	0	0	0	0	0	0	0	0	0	0	0	0	0	0	0	0	0	0	0	0	0	0	0	0	1	0	0	0	0	0	0	0	0	0	0	0	0	0	0	0	0	0	0	0	0	0	0	0	0
ASB16-AS1	8.26209	10.6978	8.71425	9.633	9.39017	8.81698	9.39017	9.97728	8.30834	10.9643	9.29232	8.52356	9.60733	8.7039	9.97728	9.91886	8.3837	10.1997	9.31288	7.97728	9.20701	9.01681	7.7879	9.14975	9.13186	8.72792	8.38802	8.74483	9.82496	8.16491	10.4294	6.55459	9.18982	8.93958	9.26444	10.3219	10.0914	8.76155	8.42206	8.47573	8.61471	9.47573	8.22882	8.25739	8.53138	10.3253	7.74147	9.16491	8.73132
ASH1L-AS1	6.35755	6.37504	6.18982	7.41785	6.96578	6.30378	6.56986	6.74147	6.10852	6.70044	6.35755	7.97728	6.24793	7	8.65464	5.67243	6.33985	7.77479	6.93074	5.64386	6.72792	6.02237	6.12928	6.58496	6.22882	6.93074	6.22882	6.30378	7.42626	5.85798	7.06609	5.93074	5.88264	6.10852	6.89482	8.19967	6.78136	5.12928	6.74147	6	5.39232	6.16993	6.12928	5.97728	7.45121	8.00562	5.80735	5.64386	7.15987
ASH1L-IT1	0	1.58496	0	0	1.58496	1	1	1.58496	0	0	1	0	0	0	1	1.58496	0	0	1	1	1.58496	0	0	0	0	0	0	0	1.58496	0	1	0	0	1	1.58496	1.58496	1	0	1	1	1.58496	0	0	0	1.58496	1.58496	0	0	0
ASIC4-AS1	0	0	0	0	0	1.58496	1	1	0	0	1	0	2.32193	0	0	2.80735	1.58496	0	1.58496	1	1	1.58496	0	0	0	0	0	0	0	1	0	0	1	0	0	3	0	1	0	1	0	0	2.58496	1.58496	0	1	0	0	0
ASMTL-AS1	7.30378	8.87958	7.48382	7.65821	7.56986	7.66534	7.59246	8.28077	6.44294	8.63662	8.88264	6.85798	8.05528	7.80735	9.07948	7.33985	7.3837	8.20945	7.9542	9.58684	7.07682	8.13955	7.42626	7.02237	8.29462	7.76818	5.20945	8.25739	8.07682	5.85798	8.30378	6.90689	8.37938	7.49185	7.43463	9.85175	7.06609	7.52356	8.66888	7.3837	8.62205	7.85175	7.82655	8.31288	7.14975	8.95128	7.39232	8.54303	6.97728
ASNSP1	0	0	0	1	0	0	1	1.58496	0	0	0	1	0	0	0	0	1.58496	0	1.58496	0	0	0	1.58496	1	1	0	0	0	0	0	0	0	0	0	0	1	0	0	1	0	0	0	0	1.58496	0	0	1	0	1
ASTN2-AS1	0	2.58496	0	3	1	1	0	0	1	0	1	0	1	0	0	1	0	2.32193	1.58496	0	2.58496	0	1	0	0	0	0	0	0	0	0	0	0	0	0	0	0	0	0	0	0	1	0	0	0	0	1	0	1.58496
ATG10-AS1	0	1.58496	0	0	0	0	0	0	0	0	0	0	0	0	0	0	0	0	1	0	0	0	0	0	0	0	0	0	0	0	0	0	0	0	0	0	0	0	0	0	0	0	0	0	0	0	0	0	0
ATG10-IT1	0	1.58496	0	0	0	0	0	0	0	0	0	0	0	0	0	1	0	0	0	0	0	0	0	0	0	0	0	0	0	0	1	0	0	0	0	0	0	0	0	0	0	0	0	0	0	0	0	0	0
ATP11A-AS1	0	2.80735	0	0	0	0	0	1	0	0	0	0	1	1	1	1	1.58496	0	0	1.58496	0	0	1	0	0	0	0	0	0	0	0	0	0	1	2	0	0	0	2	0	0	0	0	0	0	0	1	0	0
ATP11AUN	1.58496	0	0	0	2	1	1	0	0	2	0	0	0	0	1.58496	0	0	2	0	0	0	0	0	0	0	0	0	1	0	1	1.58496	1	1.58496	0	2.80735	1	1.58496	0	2.32193	1	0	0	0	0	0	1	0	0	0
ATP13A4-AS1	0	0	0	0	0	1	0	0	0	0	0	0	0	0	1	0	2	0	0	0	1	0	0	0	0	0	0	0	1	0	0	0	0	0	0	0	0	0	0	0	0	0	0	0	0	1	0	0	1
ATP13A5-AS1	0	0	0	0	0	0	1	0	0	1	0	0	0	0	0	0	2.32193	0	0	0	0	0	2	0	0	0	0	0	1.58496	0	2	0	0	0	0	0	1.58496	4.24793	0	1.58496	0	1.58496	0	0	1.58496	2.58496	0	0	2.32193
ATP1A1-AS1	5.39232	7.36632	5.39232	6.59991	6.22882	5.49185	6.18982	6.14975	5.83289	6.97728	4.80735	5.80735	7.27612	6.04439	7.40939	6.80735	5.49185	5.45943	6.40939	5.52356	5.80735	3.80735	6.20945	5.80735	7.5157	4.32193	5.67243	4	5.88264	5.85798	6.56986	5.64386	5.78136	7.03342	6.74147	7.47573	6.40939	5.39232	7.07682	5.9542	4.39232	5.49185	5.93074	5.70044	6.02237	7.10852	5.35755	5.85798	6.20945
ATP1B3-AS1	2	0	3.16993	2	2.32193	5.49185	4.52356	3.90689	1.58496	5.45943	5.39232	4.16993	4.24793	4.52356	5.04439	3.70044	2.58496	2	5	1	5.12928	2.80735	5.04439	3.16993	1.58496	0	1	0	4.52356	2.32193	2.80735	4.9542	1.58496	3.58496	4.80735	6.18982	3.32193	3.90689	3.45943	4.45943	2.80735	3.80735	4.75489	3.32193	5.67243	3.58496	4.24793	2.32193	4.70044
ATP2A1-AS1	6.16993	8.21917	5.45943	7.25739	7.8009	5.42626	6.98868	7.48382	4.39232	8.78136	5.35755	7.34873	5.58496	4.32193	8.75154	7.43463	7.12928	6.02237	6.08746	6.90689	5	7.8392	4	6.61471	6.18982	7.69349	6.65821	7.73471	7.41785	6.6865	7.04439	4.39232	4.52356	6.59991	6.33985	6.39232	5.32193	5.32193	8.27146	5.2854	6.16993	7.56224	6.18982	6.02237	7.31288	7.29462	4.58496	7.39232	6.39232
ATP2B1-AS1	4.80735	4.39232	3.45943	6.20945	6.55459	7.09803	4.85798	6.6865	5.42626	7.32193	4.08746	4.08746	8.11894	4.39232	8.67948	7.81378	6.20945	6.40939	6.56986	5.2854	6.52356	4	5.39232	5.61471	5.75489	4.80735	5.04439	4.32193	7.82018	6.18982	6.12928	5	6.33985	6.18982	4.75489	7.29462	6.35755	6.56986	7.62205	5.24793	5.45943	6.78136	5.61471	6.26679	6.20945	6.62936	5.67243	4.52356	4.9542
ATP2B2-IT1	0	0	0	0	0	0	0	0	0	0	0	0	0	0	0	0	0	0	0	0	0	0	0	0	0	0	0	0	1	0	0	0	0	0	0	0	0	0	0	0	0	0	0	0	0	0	0	0	0
ATP2B2-IT2	0	0	0	0	0	0	0	0	0	0	0	0	0	0	0	0	0	0	0	0	0	0	0	0	0	0	0	0	0	0	0	0	0	0	0	0	0	0	0	0	0	0	0	0	0	0	0	0	0
ATP2C2-AS1	5.20945	5.55459	4.9542	3.58496	1.58496	5.35755	4.39232	5.45943	4.70044	6.20945	5.90689	4	3.16993	6.47573	5.08746	6.02237	5.42626	4.16993	8.48382	4.85798	5.16993	2.58496	4.32193	4.58496	5.12928	1	3	3.70044	5.32193	6.75489	5.16993	6.65821	5.88264	3.32193	4.39232	5.9542	5.39232	4.32193	5.78136	5.49185	8.8392	2.58496	5.49185	4.32193	4.32193	5.12928	5.52356	5.90689	5.04439
ATP6V0E2-AS1	5.88264	6.91886	5.52356	6.97728	7.09803	5.58496	5.45943	5.52356	3.80735	8.21432	4.08746	5.39232	6.52356	3.45943	6.94251	8.19476	5.24793	6.42626	2.58496	6.2854	5.16993	4.75489	3.90689	5.24793	5.70044	6.06609	7.20945	6.08746	4.58496	6.90689	6.42626	3.32193	6.72792	8.08746	5.12928	8.14975	7.31288	7.03342	4.24793	5.75489	5.39232	5.70044	5.55459	5.20945	4.52356	6.80735	5.88264	5.2854	5.35755
ATP6V1B1-AS1	0	2.58496	1	0	2	0	2	0	1.58496	0	1	1	1	0	5.16993	2.32193	1	0	1.58496	3	0	0	0	1.58496	1.58496	0	0	2.58496	2.32193	3.90689	0	2.58496	2.80735	0	2.80735	3.90689	2.80735	2.32193	0	3.16993	0	0	0	1	3.32193	2	1	2.32193	1.58496
ATP8B5P	4	3.80735	2.80735	4.16993	5.35755	2.58496	3.70044	4.75489	3.90689	4	1	4.08746	2.32193	2.58496	4.80735	3.45943	3	4.52356	5.58496	2.58496	3.80735	4.24793	2.80735	3.32193	2.80735	3.70044	1	3.58496	4	4.39232	4.70044	1.58496	1.58496	3.45943	4.16993	4.58496	3.80735	2.58496	3.32193	3.16993	5.55459	3.32193	1	3.58496	2.58496	5.90689	2	3.80735	4
ATXN1-AS1	3.16993	6.12928	3.58496	4.16993	4.64386	5.52356	5.75489	6.16993	3.16993	5.93074	1.58496	5.04439	6.2854	3.16993	5.04439	3.32193	4	4.58496	4.45943	3.80735	4.52356	3.45943	3.80735	3.70044	5.35755	3.70044	3.16993	3.70044	5.80735	4.16993	4.9542	4	5.58496	4.52356	3.58496	7.15987	5.24793	4.64386	3.16993	3.16993	0	4.70044	3.32193	3.16993	4.39232	4.08746	2.32193	3.58496	5.08746
ATXN2-AS	4.08746	3	2.32193	3.80735	3.70044	1.58496	2.80735	3.70044	0	4.52356	3	3	2.58496	3	4.52356	2	2.58496	2.80735	2.58496	2.32193	3.32193	2.58496	3.32193	2.80735	4.64386	2.80735	1	2.32193	3.45943	3.45943	4.16993	1.58496	2	3.80735	2.80735	4.70044	3.16993	1.58496	3.45943	3.80735	2.32193	3.45943	2.58496	3.32193	3	2.58496	1.58496	1.58496	2.32193
ATXN8OS	0	1.58496	0	0	0	0	0	0	0	0	0	0	1	0	0	0	0	0	0	0	0	0	0	0	0	0	0	0	0	0	0	0	0	0	0	0	0	0	0	0	0	0	0	0	0	0	0	0	0
AZGP1P1	0	1	1.58496	0	0	0	1.58496	0	0	0	0	0	1	0	0	0	0	0	0	0	0	0	1	0	0	1	0	1	0	0	6.44294	0	0	0	0	4.24793	3.58496	1	0	1	0	4.39232	0	1	3	0	0	0	2.32193
B3GALT1-AS1	0	0	0	0	0	0	0	0	0	0	0	1	2	0	0	0	0	0	0	1	1.58496	0	0	0	3.70044	0	0	1.58496	0	0	0	0	0	1	0	0	0	1.58496	0	0	0	1.58496	0	1.58496	0	0	0	1	1
B3GALT5-AS1	0	4	0	2	1	0	4.64386	0	0	5.35755	1	0	7.26679	1.58496	0	1	1.58496	3.16993	1.58496	1.58496	6.52356	0	0	0	6.65821	0	3.90689	0	2.32193	3.45943	5.32193	0	0	2.32193	0	1	4.24793	5.45943	1	1	3.58496	4.58496	1	1.58496	0	2.32193	3.90689	2	1
B4GALT1-AS1	5.78136	5.80735	3.16993	5.04439	5.08746	5.67243	5.2854	5.83289	6	5.67243	5.24793	5.67243	4.9542	5.90689	6.40939	3.32193	5.64386	5.42626	6.33985	4.58496	5.75489	5.55459	6	5.85798	4.75489	5.58496	4.75489	5.32193	5.85798	5	6.62936	6.80735	4.52356	5.24793	2.58496	7.10852	5.78136	2.32193	4.80735	4.58496	5.49185	4.75489	4.24793	6.10852	5.20945	6.33985	5.20945	4.08746	4.64386
B4GALT4-AS1	1	1.58496	0	1	0	2.58496	2.58496	1.58496	0	0	0	1	0	0	1	1	1.58496	1	1	0	1	0	1.58496	0	1	0	0	0	2	0	0	0	0	0	0	2.32193	0	0	0	1	0	0	1.58496	1.58496	3	0	0	0	0
BAALC-AS1	4.58496	6.37504	5.20945	3.58496	4.45943	7.42626	6.74147	6.76818	4	6.64386	3.58496	5.39232	6.80735	5.55459	7.91886	5.24793	5.9542	5.83289	6.10852	4.45943	5.24793	4.75489	8.56986	7.88874	5.70044	2.58496	6.82018	3.45943	6.67243	8.07682	6.08746	7.49985	4.9542	5	6.2854	8.53138	7.75489	5.83289	5.70044	5.70044	7.64386	7.11894	3.45943	6.74147	9.19229	6.40939	7.26679	6.08746	6
BAALC-AS2	0	1	0	1.58496	1	3.16993	3	0	1	1.58496	0	0	2.58496	1.58496	5.04439	1	0	1.58496	1.58496	0	2	2	3.16993	4.24793	0	1	1	1.58496	1	0	2	2.80735	0	1	0	3.70044	3	1	1.58496	0	2.32193	2	0	0	4.80735	1.58496	2.32193	2.58496	1
BACE1-AS	6.04439	7.24793	6.79442	6.79442	7.56986	6.98868	7.37504	7.70044	8.70044	7.6865	7.45121	7.15987	7.77479	7.24793	7.18982	8.04439	5.93074	8.52356	7.11894	6.87036	6.35755	6.30378	6.12928	7.49185	8.02791	6.45943	6.33985	6.76818	6.85798	6.32193	7.97728	6.82018	6.14975	8.29921	7.62936	7.59991	7.58496	6.35755	7.47573	6.87036	7.9542	7.49185	7.31288	8.18982	6.91886	9.2503	6.33985	6.61471	6.88264
BACE2-IT1	0	0	0	0	0	0	0	0	0	0	0	0	0	0	0	0	0	0	0	0	0	0	0	0	0	0	0	0	0	0	0	0	0	0	0	0	0	0	0	0	0	0	0	0	0	0	0	0	0
BACH1-AS1	3	1.58496	2.80735	3.80735	3.58496	2.58496	3.70044	3.32193	2.80735	4	3.16993	3	2.32193	4.45943	3.80735	3.70044	2.80735	2	2.32193	1	4.39232	1	2.80735	2.58496	2	1.58496	2	0	3	3.90689	3.45943	3.45943	3.45943	3	2.58496	3.32193	2.58496	1.58496	2.80735	2.32193	4	3	2.80735	1	2.58496	4.39232	3.58496	1.58496	1
BACH1-IT1	3.45943	3.32193	2.80735	4.45943	3.70044	4.16993	4.08746	3.80735	3.80735	4.32193	3.32193	4.16993	2.32193	4.80735	4.08746	3.58496	3.16993	4.24793	3.90689	2	5.24793	3.45943	3.45943	4.52356	2.58496	3	3	3.80735	4.08746	4.16993	3.45943	4.70044	4.58496	3.16993	4	4.64386	3.32193	3.70044	4	3.58496	4.52356	3.70044	4.32193	3	3.80735	3.80735	3.90689	3.45943	4.08746
BACH1-IT2	4.32193	2	2.80735	4.24793	4.52356	3.45943	4.70044	4.16993	4.16993	4.64386	3.58496	3.90689	3.45943	4.70044	3.80735	3.80735	4	3.90689	4.64386	3	5.24793	3.45943	2.58496	4.08746	3	3.32193	2	3.58496	3	4.24793	4.90689	4.08746	2.80735	2.32193	4.08746	4.16993	2.80735	3.16993	4.08746	4.16993	5.72792	3.80735	4	2.32193	3.16993	4.52356	4.58496	3.16993	3.80735
BACH1-IT3	0	0	0	1.58496	0	0	0	0	0	0	0	0	0	0	0	0	0	0	0	0	1	0	0	0	0	0	0	0	0	0	0	1	0	0	0	0	0	0	0	0	0	0	0	0	1	0	0	0	0
BAIAP2-DT	9.59246	9.14211	7.49185	8.40939	9.98584	8.93958	7.81378	9.29002	8.51175	10.446	7.88874	8.90989	11.1376	9.16742	8.17991	10.8857	6.59991	8.71081	9.22882	9.30378	9.39446	8.79116	8.01123	9.84862	10.5108	10.3049	9.44708	8.80735	8.96578	10.4305	10.4838	9.92926	9.34207	9.60733	10.2633	10.4533	10.4788	11.0341	8.77808	10.3253	7.47573	9.69349	8.60363	9.49785	8.46761	10.2119	8.07146	8.33539	7.98868
BANCR	2.32193	1	1.58496	0	1	3.16993	3.16993	2	4.24793	2.80735	1	5.12928	1.58496	2.32193	3.16993	0	2	1	2.32193	1	1	2.80735	0	2.58496	5.93074	1.58496	3.16993	2	2.58496	0	2.58496	2	1	0	0	8.58496	1	0	1	2.58496	0	2.32193	0	0	0	0	0	3.58496	2.58496
BARX1-DT	1	0	4	0	0	1	0	4.16993	0	1	3.80735	4.90689	0	0	0	2.58496	0	0	1.58496	0	2.58496	0	1	2.80735	0	0	0	0	0	0	1	1.58496	0	2.58496	1	0	0	0	0	2.80735	0	0	3.45943	0	0	0	0	0	0
BASP1-AS1	3	1.58496	0	0	1	1	1	4.08746	0	1.58496	3.45943	0	5.45943	2	0	0	0	1	2	4.45943	1.58496	0	2	1	2.58496	2.58496	1	0	1	1	0	1	3.90689	0	0	0	2.32193	1	7.69349	0	0	3.80735	0	2.58496	1	2	1	1	1
BBOX1-AS1	6.9542	3.90689	7.61471	7.8392	6.79442	8.31288	6.61471	2.80735	1.58496	8.75154	6.93074	7.89482	1	9.28309	11.2544	2.58496	3	9.50779	2.58496	8.81698	2	7.42626	6.58496	8.73809	7.32193	1.58496	9.96723	8.98584	10.1447	7.65821	10.5536	8.30834	2	7.59246	6.71425	4.24793	2.58496	5.52356	7.09803	7.8009	4.08746	2	4.45943	7.39232	7.39232	3.70044	8.8009	1	7.11894
BCAR3-AS1	5.39232	8.84862	0	1.58496	5.20945	2.32193	3.16993	4.08746	5.20945	6.6865	0	2.80735	7.32193	4	3.45943	4.24793	2.32193	3	2.58496	0	4.39232	2.58496	1.58496	2	2.58496	2.32193	3	0	0	3.90689	1.58496	2	3.16993	3.80735	4.75489	5.80735	4.08746	2.80735	4.39232	4.80735	0	2.32193	2.58496	0	3	8.02237	2.32193	1	3
BCAR4	1	1	0	0	2.58496	1	1	0	0	0	1	1	1	0	0	6.22882	1	1	1	0	1.58496	0	1	1.58496	1.58496	1.58496	0	0	2.32193	0	0	0	2.32193	1	1	1	0	0	1	0	0	1	0	0	0	1	1	0	0
BCDIN3D-AS1	4.32193	5.2854	3.90689	3.90689	4.52356	4.90689	4.80735	5.70044	5.12928	6.16993	5.64386	3.58496	5.9542	4.75489	5.45943	7.07682	3.58496	2.58496	5.75489	4.32193	3.58496	3.90689	3.70044	4.24793	5.39232	3.80735	4	2.58496	4.64386	4.08746	3.80735	3.58496	4.70044	5.72792	4.9542	6.33985	6.52356	5.70044	4.24793	6.24793	3.45943	4.32193	3.70044	4.70044	4.80735	5.24793	3.90689	3.32193	3.32193
BCL2L1-AS1	0	2	1	3.80735	4.16993	1	2	2.32193	2.32193	2.32193	0	0	0	2.58496	2	1	1	3.16993	2.58496	2	2.32193	0	2	1	1	1.58496	3.16993	0	1	1.58496	2.32193	0	2.80735	1	3.45943	2.58496	2.80735	0	4	0	0	2	0	2.58496	1	3.90689	1	2	2
BCORP1	0	0	0	0	0	1	1	0	0	0	0	0	0	0	0	0	0	1	0	0	0	0	1	1	0	0	0	0	0	0	0	0	0	0	0	0	0	0	0	0	0	0	0	0	0	0	0	0	0
BCRP3	6.16993	5.04439	2.32193	4.32193	5.32193	3.80735	4.24793	3.70044	2.32193	4.08746	5.04439	3.58496	4.32193	3.90689	2.58496	4.16993	4.24793	3.58496	4.70044	2.80735	2	4.90689	3.16993	3.70044	6.26679	1	1	3.32193	4.08746	2.32193	3.16993	1	4	2.58496	4.16993	5.2854	3.80735	7.24793	2.32193	0	3.90689	3.16993	3.58496	3.45943	3	6.04439	4.64386	3.58496	1
BDNF-AS	3.45943	7.3837	3.45943	6.74147	7.12928	6.44294	6.18982	7.12928	4.85798	8.224	6.88264	5.97728	7.31288	6.71425	8.02237	6.78136	5.88264	7.58496	5.32193	3.45943	7.34873	4.16993	5.58496	5.97728	5.45943	4.85798	7.33092	5.08746	7.81378	4.52356	7.42626	4.90689	3.45943	5.08746	5.85798	7.14975	6.58496	5.12928	3.58496	4.90689	4.9542	5.61471	5.80735	4.80735	4.9542	7.47573	5	5.08746	5.42626
BEAN1-AS1	0	1.58496	1	0	2	1	0	1	1	0	0	1.58496	1.58496	1	1	2.58496	2	0	1	1	0	1	0	1	2.32193	1	1	0	2	0	1.58496	0	1	0	0	1	1.58496	0	0	0	1	2.58496	1	1.58496	2.32193	2.32193	0	1	1
BET1-AS1	3	5.52356	2.80735	2.58496	4.16993	3.58496	3.16993	4.16993	2.58496	4.64386	3.80735	3.70044	4	3.70044	4.39232	3.16993	3.16993	2.80735	4.70044	2.80735	3.45943	3.16993	2	4.39232	4.64386	3	1	2.32193	2.58496	2.58496	5.08746	2	3.80735	4.32193	4.08746	4.80735	4.52356	3.80735	4.24793	2	1.58496	3.90689	3.16993	3.16993	3.32193	4.52356	3.90689	3	3
BFSP2-AS1	0	0	1.58496	4.16993	3.45943	1	1.58496	0	1	0	0	0	1	1.58496	1	0	0	2	1.58496	0	0	2	0	2.80735	0	1	3.16993	0	1	0	0	0	1.58496	0	1.58496	2	1.58496	1	1	2	0	0	0	1.58496	0	1	1.58496	1.58496	3.58496
BGLT3	0	0	0	0	0	1	0	0	0	0	0	0	0	0	0	0	0	0	0	0	0	0	0	0	0	0	0	0	0	0	0	0	0	0	0	0	0	0	0	0	0	0	0	0	0	0	0	0	0
BHLHE40-AS1	4.90689	7.48382	5.93074	6.24793	5.93074	4.45943	7.31288	6.49185	6.37504	7.3837	6.26679	6.53916	5.61471	6.02237	7.64386	5.04439	5.24793	6.96578	6.84549	6.02237	8.02791	5.64386	5.97728	5.83289	3.90689	5.2854	6.12928	4.08746	6.50779	3.32193	8.04439	7.05528	6.50779	7.49985	5.12928	7.70736	6.2854	6.50779	7.90087	5.70044	5.88264	5.12928	4.80735	6.33985	5.2854	6.83289	6.26679	5.24793	7.40939
BICRA-AS1	0	3.58496	0	0	0	0	2	1	0	0	2	1	1	0	2.80735	0	0	0	0	1.58496	0	2	0	0	2	0	0	0	1.58496	0	0	0	0	1	0	1.58496	0	0	2.58496	1.58496	1	1	0	0	1.58496	2	0	0	0
BIRC6-AS1	0	1	0	0	0	0	0	0	0	0	0	0	0	0	0	1	0	0	0	0	0	0	0	0	0	0	0	0	0	0	0	0	0	0	1	0	0	0	0	1	0	0	0	0	1.58496	0	0	0	0
BIRC6-AS2	0	2	0	0	0	1.58496	2	0	1.58496	1.58496	1	1.58496	1.58496	0	1.58496	3.16993	0	1.58496	2.32193	0	0	0	1	0	0	0	1	1	0	1.58496	0	1	1	1.58496	1	3.70044	2.32193	1	2.58496	1	1	0	2.58496	0	1.58496	2	0	1	2.58496
BLACE	0	0	0	1.58496	0	1	1.58496	1	0	1	2.58496	0	0	0	2	0	1	1.58496	0	1	0	0	1	0	0	0	1.58496	0	1	0	0	0	0	0	0	2	2	0	0	1	0	0	1.58496	0	0	1	2	0	0
BMF-AS1	0	0	0	0	0	0	0	0	0	0	0	0	0	0	0	0	0	0	0	0	0	0	0	0	0	0	0	0	0	0	0	0	0	0	0	0	0	0	0	0	0	0	0	0	0	0	0	0	0
BMP7-AS1	0	0	0	0	0	1	0	1	0	0	0	0	0	0	1.58496	0	0	0	0	0	0	0	0	0	0	0	0	0	0	0	0	0	0	0	0	0	0	1	0	1	0	0	0	0	1	0	0	0	0
BMPR1B-DT	0	8.32193	0	0	0	0	1	2	0	1	0	0	8.12928	0	1.58496	6.67243	1.58496	4.16993	0	3	1	1	2	0	11.2186	0	0	1	0	0	0	0	0	0	0	0	0	3.32193	0	0	0	7.76818	1	0	1.58496	1.58496	2.58496	0	1
BMS1P1	4.90689	6.9542	5.12928	5.61471	5.93074	6.22882	7.33092	7.82655	7.60733	7.47573	5.85798	5.78136	7.16993	6.49185	6.40939	7.64386	5.88264	5.97728	7.45943	5.2854	6.32193	5.04439	5.90689	5.70044	4.45943	5.08746	3.80735	3.58496	6.6865	6.61471	4.52356	5.35755	6.16993	5.72792	7.05528	6.83289	7.21917	6.04439	5.20945	5.39232	5.64386	5.04439	5.04439	4.9542	5.9542	7.32193	5.78136	5	6.37504
BMS1P14	0	0	0	1.58496	0	0	0	1	0	0	0	0	0	0	0	0	0	0	0	0	0	1	0	0	0	0	0	0	0	0	0	0	0	0	1	0	0	0	0	0	0	0	0	1.58496	0	0	0	0	0
BMS1P4	4.39232	4.9542	2.80735	4.90689	5.08746	4.32193	4.58496	5.88264	4.58496	5.64386	5.04439	4.32193	4.64386	4.16993	6.42626	5.04439	4.39232	5.52356	5.2854	4.08746	4.52356	3.70044	5.45943	4.90689	5.08746	3.70044	2	3	5.75489	4.90689	4.58496	3.70044	4.45943	3.70044	4.39232	5.80735	4.80735	4.32193	5.45943	2.80735	4.9542	3.90689	4.80735	4.16993	3.90689	5.49185	4.24793	3.16993	5.04439
BNC2-AS1	3	5.04439	1	2.32193	3.16993	3.45943	1	0	5.16993	1.58496	0	0	5.16993	1	2.58496	3.80735	3.80735	2.80735	2	2.58496	1.58496	2.80735	3	1	2.32193	4.08746	1	1	1	0	1	2.32193	4.80735	0	1	2	1	2	6.47573	1	0	5.20945	0	2.58496	2.32193	6.49185	1.58496	3.32193	1.58496
BOK-AS1	2.80735	0	1	0	1	0	0	1	0	0	0	2	1.58496	1	8.36194	0	0	1.58496	1.58496	0	0	2.80735	2.32193	1	1	2.32193	1	0	1	1	1	0	0	0	1.58496	1	0	0	0	0	0	0	2	2	1	1.58496	2.32193	0	1.58496
BPESC1	0	0	0	0	1.58496	1.58496	1.58496	1.58496	0	0	1	0	1.58496	0	0	0	1	0	1	1	0	1.58496	1	2	0	0	1	0	0	0	0	1	0	1	0	0	0	0	0	0	1	0	0	1	0	0	0	0	1
BPIFA4P	0	0	0	0	0	0	0	0	0	0	0	0	0	0	0	1	0	0	0	0	0	0	0	0	0	5.70044	0	0	0	1	1	0	0	0	0	0	0	0	3	0	0	0	0	0	0	0	0	0	0
BRWD1-AS1	1.58496	1	1	2.32193	0	1.58496	0	0	1	1.58496	0	0	2	1	2.32193	2.58496	0	1.58496	2	1	0	1.58496	0	0	3.32193	0	0	0	2	1.58496	0	1	2.58496	2.80735	2	2.58496	1.58496	2.32193	1	2.32193	0	1.58496	0	0	0	2.58496	0	0	1
BRWD1-AS2	4.24793	5.39232	2.32193	4.90689	4.45943	4.45943	3.70044	2.58496	2.58496	5.61471	3.80735	4.58496	5.04439	4.70044	7.27612	4.39232	3.70044	4.58496	4.24793	3.32193	4.39232	4.45943	3.58496	3.16993	5.45943	4.58496	4.80735	4.24793	5.24793	5.2854	6	4.39232	4.08746	4.39232	3.58496	6.37504	4.9542	3.90689	4.90689	3.45943	3.32193	4.70044	2.58496	3.45943	4.58496	4.9542	3.90689	3	2.80735
BRWD1-IT1	0	1	0	1	1	1	0	0	1.58496	0	0	0	0	1	1	0	0	0	1	1	0	0	1.58496	0	0	0	0	2	1	0	1	0	0	0	1	1	0	1	1	1	2	0	0	0	0	0	0	0	0
BSN-AS1	0	0	0	0	0	0	0	0	0	1	1	1	0	0	0	0	0	0	0	0	0	0	0	0	1	0	0	0	1	0	0	0	0	0	0	0	0	0	0	0	0	0	0	0	0	0	0	0	0
BSN-DT	0	3.80735	0	1	0	0	0	2.32193	0	2.32193	1	2	2.80735	1	1.58496	3.45943	1	1	1	3.16993	0	0	1	1	3.70044	1.58496	1	0	1	1	1	1	2	3.16993	0	2.32193	2	2.58496	4.70044	3.90689	0	1	1	3	0	0	0	2.32193	0
BTBD9-AS1	0	1.58496	0	0	2.58496	0	2	1.58496	0	0	0	1	1	0	0	0	0	1	2	0	1	0	0	0	0	0	0	0	0	1	1	0	1	0	0	0	1.58496	1	1	0	1.58496	0	0	0	0	2.58496	0	0	1
BTG3-AS1	4.39232	7.07682	4.64386	5.32193	5.55459	6.50779	6.35755	6.12928	4	8.09276	5.08746	5.35755	6.71425	5.93074	11.2149	6.80735	6.56986	7.19967	5.93074	4	6.78136	4.85798	5.49185	6.53916	6.20945	4.16993	5.70044	4.75489	7.58496	5.55459	7.67243	5.04439	5.24793	6.35755	5.90689	5.93074	5.04439	4.70044	4.39232	4.64386	5.49185	5.64386	5.08746	5.83289	5	5.9542	5.80735	5.20945	5.35755
BTN2A3P	5.80735	7.83289	7.18982	7.15987	5.80735	7.08746	8.04439	8.65821	7.05528	8.98584	7.49985	7.20945	8.66888	7.8392	4.45943	8.88874	7.86419	7.06609	8.37938	6.78136	7.67243	7.41785	5.97728	7.67948	8.10852	6.65821	6.58496	6.33985	8.61471	7.88264	8.55075	7.42626	8.7039	7.31288	7.85175	8.70736	7.31288	7.85175	6.79442	6.2854	7.45121	7.94251	7.20945	6.76818	3.16993	9.02514	7.16993	7.41785	7.93664
BVES-AS1	1.58496	0	2	4.39232	6.97728	5.64386	1.58496	0	4.24793	4.16993	2.58496	1	4.39232	0	7.06609	7.49985	4.39232	1	6.93074	3.70044	2	0	1.58496	5.12928	0	0	5.04439	2.58496	4.45943	5.93074	3.16993	5.80735	2.80735	1	6.24793	5.39232	2.32193	3	3.58496	3.58496	0	3.45943	2.80735	2.58496	0	1.58496	5	4.9542	3.16993
BZW1-AS1	0	0	0	0	0	0	0	1	3.45943	1	0	1	0	0	2	1	0	0	5	2.32193	0	0	0	1.58496	1	0	1.58496	0	0	1	1	0	1.58496	0	1.58496	1	1	1.58496	3.45943	0	0	0	3	0	0	0	0	0	0
C10orf55	6.42626	2.80735	4.45943	6.79442	4.45943	4.39232	6.85798	7.46761	4.08746	8.65821	8.01123	8.27146	4.75489	7.5157	9.34651	2.32193	7.88874	7.34873	7.61471	5.97728	4.64386	5.55459	6.37504	6.74147	2.32193	6.06609	4.45943	6.33985	6.96578	8.224	7.16993	6.33985	4.90689	3.70044	2.58496	8.60733	6.14975	3.90689	4.80735	4.32193	5.08746	7.25739	5.83289	8.02237	6.71425	6.52356	7.37504	7.18982	8.7211
C10orf71-AS1	0	1.58496	0	1	1.58496	0	1	0	0	0	0	0	0	0	0	0	0	0	0	0	0	0	0	0	0	0	0	0	0	0	0	0	0	0	0	0	0	0	0	0	1	0	0	0	0	0	0	0	0
C11orf40	0	0	0	0	0	0	0	0	0	0	0	0	0	0	0	0	0	0	0	0	0	0	0	1.58496	1	0	0	0	0	0	0	0	0	0	0	0	0	0	0	0	0	0	0	0	0	0	0	0	0
C14orf178	0	0	1.58496	0	2	0	0	1.58496	2	1.58496	0	2	0	0	1	1.58496	1.58496	3.16993	1	1	0	2.32193	1	1.58496	1	2	0	1.58496	0	1.58496	1.58496	2	1.58496	0	1.58496	1	0	1.58496	2.80735	0	3.90689	1	0	1	0	0	0	0	0
C15orf32	0	0	0	0	0	0	0	0	0	1	0	0	1	0	0	3.70044	0	0	0	0	0	0	0	1	0	0	0	0	0	0	0	1	1	0	0	1	0	1	0	0	0	0	0	0	0	0	0	0	0
C1orf147	3.70044	4.90689	3.70044	3.58496	3.90689	3.70044	2.80735	4.32193	3.32193	3.16993	4.64386	1	2.58496	5.08746	4.9542	2.58496	1	3	6.06609	2.58496	4.32193	1.58496	2.32193	3	3.32193	2	3.80735	1.58496	3.70044	2.32193	4.45943	2.32193	3.80735	1.58496	2.32193	5.24793	3.32193	4.39232	4	5.2854	2.80735	2.80735	4.52356	3.16993	3.70044	5.16993	2.32193	3.70044	3.90689
C1orf167-AS1	0	0	0	0	0	0	0	0	0	0	0	0	0	0	0	0	0	0	0	0	0	0	0	0	0	0	0	0	0	0	0	0	0	0	1	1	1	0	0	0	0	0	0	1	0	0	0	0	0
C1orf220	2	5.12928	4.24793	5.24793	1.58496	5.58496	4.32193	5.35755	4.90689	5.83289	3.90689	3.90689	5	3.70044	5.24793	5.80735	1	4.58496	5.75489	3.80735	6.35755	2.80735	4.39232	4.16993	3.16993	3.32193	2.32193	0	5.04439	3.80735	5	5.52356	5.45943	5.61471	5.58496	6.20945	5.55459	4.70044	3.32193	5.42626	1.58496	3.32193	3.58496	3.32193	4.80735	4.70044	4	3.58496	4.90689
C1QTNF1-AS1	3	0	1.58496	1.58496	1	1	0	0	0	1	1	0	1.58496	0	1	0	1	0	3.16993	2	1	1.58496	2	1	0	3.45943	0	0	0	3	0	2.32193	5.52356	1.58496	1	2	1.58496	0	2.80735	2.58496	0	2.58496	3	4.90689	0	0	0	3.32193	0
C1QTNF7-AS1	1.58496	1	0	0	1.58496	1.58496	2	0	2.58496	2	2.32193	1.58496	1.58496	1	2	1	3.45943	1	3	0	2.32193	0	2.80735	2.32193	0	0	0	0	1.58496	2.58496	0	1	0	1.58496	0	1	0	2.32193	1	1	0	2	1.58496	1	0	0	0	1	0
C1QTNF9-AS1	0	0	0	0	0	0	0	0	0	0	0	0	0	0	0	0	0	0	0	0	0	0	1	0	0	0	0	1	0	0	0	0	0	0	0	0	0	0	0	0	0	0	0	0	0	0	0	0	0
C1RL-AS1	7.76818	7.42626	8.23362	7.42626	7.74147	8.04985	8.17991	9.56796	7.34873	8.40939	8.30834	6.90689	8.36632	7.5157	8.67243	8.52748	5.16993	7.62205	9.08481	8.31288	7.63662	6.42626	6.79442	9.29462	6.39232	6.65821	6.18982	6.10852	7.33092	7.9542	8	8.42626	8.67948	7.58496	8.75489	8.92481	8.62571	6.82018	7.85175	8.61839	5.45943	6.82018	8.62571	7.70736	7.24793	7.30378	6.75489	8.59619	8.37504
C2-AS1	2	1.58496	4.52356	2	2.58496	1.58496	3.32193	2.58496	3.16993	3	2	2.32193	1	3.58496	6.02237	2	1	2.80735	1	0	1.58496	2.32193	0	0	2.58496	0	1.58496	0	1	1	3.70044	2.80735	3.32193	1	2.32193	3.90689	1	3.45943	3.16993	3	0	1	2.32193	1	0	3.70044	2	3.80735	2
C21orf62-AS1	3.80735	5.88264	2.80735	5.08746	5.75489	5.35755	4.45943	5.32193	2.80735	5.85798	4.39232	4.32193	5.39232	4.16993	4.08746	5.08746	3.70044	5.16993	5.35755	4.58496	4.32193	4.16993	4.75489	4.85798	4.85798	5.12928	5.08746	3.45943	5.08746	4.32193	5.72792	4.24793	3.70044	4.58496	5.52356	4.52356	5.52356	4.58496	2	4.24793	3.16993	2.32193	3.32193	2.32193	3.45943	6.56986	4	3	4.52356
C21orf91-OT1	0	1	0	0	2	1	0	0	0	1	1	1	1	0	2	0	0	0	1	0	2	2.58496	0	2.58496	0	0	0	1	0	2	1	0	0	0	0	1	0	1	0	0	0	0	0	0	0	1	0	2.32193	0
C2CD4D-AS1	7.45943	7.06609	9.2503	7.07682	6.24793	7.7211	7.62936	8.30834	7.59246	9.30378	8.70044	8.51964	5.42626	8.53138	10.4868	7.62205	6.45943	6.52356	9.23601	7.17991	8.18488	7.88874	7.90689	7.6865	2	5.58496	6.62936	6	8.09803	8.13443	8.10852	8.72792	7.40939	2.80735	9.16491	8.90087	9.89482	5.35755	8.99152	9.23601	5.75489	6.12928	7.6865	7.94837	9.55075	7.97154	6.67243	4.16993	7.90689
C2orf27A	8.28077	7.45121	6.49185	7.41785	8.52748	6.6865	7.9542	8.21432	5.64386	8.03342	7.24793	8.35755	8.13955	7.65105	9.15735	6.71425	7.56986	7.71425	7.3837	5.75489	7.2854	7.87652	7.47573	8.02791	7.8009	6.33985	7.20945	5.52356	7.90087	8.46352	8.16993	4.32193	9.31515	7.12928	6.72792	8.56224	8.19967	6.82018	3.80735	7.03342	5.12928	7.92481	6.50779	7.99435	7.37504	9.20457	6.55459	7.59246	8.30834
C2orf83	0	0	0	0	2.32193	0	0	0	0	0	0	0	0	0	0	1	1.58496	0	1	0	1.58496	0	3.32193	2	1	1	0	0	0	0	0	1	0	1.58496	0	0	0	0	2.80735	0	1.58496	0	0	0	0	2.32193	0	0	0
C3P1	1	1.58496	0	0	1	2.32193	0	0	0	0	1	0	0	0	1	1.58496	0	1	1	2.58496	1	0	0	0	1	0	1.58496	1	1	0	0	0	1	0	1	0	2	0	0	5.16993	0	0	0	0	1	3.70044	1.58496	0	4.24793
C4A-AS1	0	0	0	0	0	0	0	0	0	0	0	0	0	0	0	0	0	0	0	0	0	0	0	0	0	0	0	0	0	0	0	0	0	0	0	0	0	0	0	0	0	0	0	0	0	0	0	0	0
C4B-AS1	0	0	0	0	0	0	0	0	0	0	0	0	0	0	0	0	0	0	0	0	0	0	0	0	0	0	0	0	0	0	0	0	0	0	0	0	0	0	0	0	0	0	0	0	0	0	0	0	0
C5orf34-AS1	3.58496	2.80735	7.17991	4.32193	4.16993	6.39232	4.32193	7.31288	3.32193	4.70044	6.30378	7.86419	1.58496	5.9542	7.07682	3	3.32193	6.55459	4.64386	6.18982	4	2.80735	3.58496	6.64386	3.45943	3	2.58496	3.80735	8.53916	5.64386	7.01123	3.90689	3.58496	1.58496	3.45943	7.77479	7.50779	3.58496	4.08746	6	2.80735	1.58496	4.9542	4.24793	6.84549	5.49185	6.49185	4.70044	6.16993
C5orf38	10.242	0	3	6.12928	1	6.20945	7.30378	9.50779	1.58496	9.85953	8.92184	10.6839	2.80735	6.93074	8.21917	3.32193	3.16993	8.86728	6.87036	10.3837	5.61471	1	2.32193	5.67243	1.58496	2	9.60548	9.25974	5.52356	8.37504	7.31288	9.89785	1	2.80735	7.72792	10.0182	10.2192	2.32193	13.1892	9.14466	5.70044	8.75822	6.14975	12.2258	10.4747	0	6.45943	1	8.26209
C5orf60	2.58496	1.58496	2	2.80735	3	2.58496	2.58496	2.80735	1.58496	3.58496	1	2.32193	3.58496	2	3	4.16993	2.32193	1.58496	2	1	2	3.32193	2	2.80735	1.58496	1	3.16993	3.90689	4	1.58496	3.80735	1.58496	3.16993	1.58496	4.58496	1.58496	1	2	1	1	0	0	1	3.90689	2.58496	1	1	1.58496	1.58496
C5orf64	0	0	1.58496	0	0	2.58496	1.58496	0	1	0	1.58496	1	1	1	1	1	1	0	0	1	2.32193	1	0	1	0	0	1.58496	0	0	0	2	0	2.32193	1	1	0	1.58496	2	0	0	2.32193	1	0	0	1	1	0	0	1
C5orf64-AS1	0	0	0	0	0	0	0	0	0	0	0	0	0	0	0	0	0	0	0	0	0	0	1	0	0	0	0	0	0	0	0	0	0	0	0	1	0	1	0	0	0	0	0	0	0	0	0	0	0
C5orf67	0	2.32193	0	1.58496	2	0	1.58496	1.58496	0	1.58496	1.58496	2	3.16993	3	1.58496	0	2	1	1.58496	0	0	0	1	1	1	1	1	1.58496	2	0	2.32193	0	2	0	1	3.16993	2	0	2.32193	1	4	1	0	3.58496	0	3.16993	1	0	1
C6orf223	7.09803	11.0748	9.29921	5.70044	9.53722	9.37721	8.85798	7.53138	8.2384	9.76653	9.70908	7.53138	6.39232	6.83289	7.80735	9.59059	9.86419	6.50779	11.8494	2.80735	9.70217	5.78136	9.2738	10.0741	7.7879	4.39232	5.08746	9.3443	9.04712	4.08746	8.36632	5	3.90689	11.196	5.20945	9.88111	9.98299	4.9542	4.90689	6.82018	5.35755	4.80735	9.15735	4.64386	9.15228	7.97728	9.77643	3.58496	4.75489
C6orf47-AS1	0	0	0	0	0	0	0	0	0	0	0	0	0	0	0	0	0	0	0	0	0	0	0	0	0	0	0	0	0	0	0	0	0	0	0	0	0	0	0	0	0	0	0	0	0	0	0	0	0
C7orf77	0	0	1.58496	4.45943	2.58496	0	0	0	0	0	0	0	0	0	0	0	0	1	0	2.32193	0	0	0	0	0	0	2.58496	0	0	0	0	0	0	0	1	0	0	0	0	2.32193	0	0	1	0	0	0	0	1	0
C8orf34-AS1	5	9.11894	0	0	0	4.80735	1.58496	2.32193	0	5.55459	0	0	7.07682	0	0	0	1	4.90689	1	0	6.18982	0	0	1	6.39232	1	0	0	1	0	0	0	1	9.0954	0	0	1	4	1	0	0	0	0	1	1	5.55459	2	0	0
C8orf86	0	2	0	0	0	0	1	0	0	0	0	0	2	0	1	0	0	0	0	0	0	0	0	0	0	0	0	0	0	0	2.32193	0	1	1.58496	0	0	0	1.58496	0	0	0	0	0	0	0	0	0	0	0
C9orf163	4.39232	6.76818	4.32193	5.08746	6.50779	4.16993	3.32193	5.9542	6.20945	6.06609	4.39232	4.80735	5.08746	4.90689	5.80735	5.16993	3	3.80735	6.02237	3.45943	4.39232	4.90689	5.93074	5.39232	5.93074	4.9542	4	5.64386	4.32193	4.39232	7.01123	5.78136	4.85798	5	5.35755	4.9542	3.58496	3.90689	4.16993	4.64386	4.39232	4.85798	4.39232	6.18982	4.45943	6.12928	3.58496	3.16993	4.16993
C9orf92	0	1	0	2.32193	0	0	0	1	1	0	0	0	0	1	0	0	1.58496	0	1	0	0	0	0	0	0	1.58496	0	0	0	0	0	0	0	1	0	0	0	0	1	0	0	0	0	1	0	0	0	0	0
CA3-AS1	4.39232	4	3.32193	4.32193	5.45943	2.80735	5.16993	7.53138	4	6.26679	7.2854	4.32193	3.45943	5	6.74147	1.58496	4.85798	6.89482	6	5	4.80735	6.04439	5.97728	4	4.52356	5.08746	3	3.58496	4.39232	5.04439	5.20945	5.35755	4.64386	1.58496	4	4.08746	4.9542	1.58496	4.70044	4.08746	5.83289	4.39232	4.45943	7.59991	5.83289	3	5	5.32193	4.39232
CA5BP1	9.55267	9.90839	8.2854	9.38586	9.97728	9.34651	9.35975	9.64386	8.55842	9.60733	9.84862	9.30606	8.98868	8.8392	10.8122	8.85175	9.5157	9.55075	8.59246	8.73809	9.92926	9.44501	8.2384	9.02791	9.39017	8.66178	9.52356	9.51373	9.17991	9.50978	9.25267	8.32643	8.84235	9.62022	8.64746	9.29462	8.9629	8.24793	9.01681	9.36194	9.25974	8.11374	9.35315	9.62022	8.61471	9	9.49785	8.56605	8.21917
CACNA1C-AS1	1	2	3.32193	3.16993	3.16993	1	2	1	1.58496	1	1	0	3.80735	2	0	0	1.58496	2.58496	2	2	4.08746	2.80735	2.58496	3.45943	3.32193	1.58496	3	1.58496	3.16993	0	2.58496	1.58496	1.58496	1.58496	3.80735	4.85798	3.32193	4.9542	1	1.58496	0	1	1	1.58496	0	3.16993	2	1	3
CACNA1C-AS2	2.58496	2	2.58496	5.78136	5	2.58496	2.80735	1	2.32193	0	2	2	3.32193	2.32193	2.80735	0	1.58496	3.16993	1.58496	2.32193	2.58496	4	1	4.45943	3.16993	3.16993	2.58496	1	3.70044	1	2.80735	2.32193	2.32193	2	3.90689	4.58496	1	4.16993	2	0	1	1	1.58496	2	0	3.16993	2.32193	2.80735	3.70044
CACNA1C-AS3	0	0	0	0	0	0	0	0	0	0	0	0	0	0	0	0	0	0	0	0	0	0	0	0	0	0	0	0	0	0	0	0	0	0	0	0	0	0	0	0	0	0	0	0	0	0	0	0	0
CACNA1C-AS4	0	0	0	1	0	0	0	0	0	0	0	0	0	0	1	0	1	0	0	1	0	0	0	0	0	0	0	0	1	0	0	0	0	0	0	0	0	0	0	0	0	0	0	0	0	0	0	0	0
CACNA1C-IT1	0	0	0	0	0	0	0	0	0	0	0	0	0	0	0	0	0	0	0	0	0	0	0	0	0	0	0	0	0	0	0	0	0	0	0	0	0	0	0	0	0	0	0	0	0	0	0	0	0
CACNA1C-IT3	0	0	0	0	1	0	0	0	0	0	0	0	0	0	1	0	0	0	0	0	2	0	0	0	0	0	0	1	0	0	0	0	0	0	0	0	0	0	0	0	0	0	0	0	0	0	0	0	0
CACNA1G-AS1	2	1	1	1.58496	5.16993	1.58496	1.58496	3.16993	1	2	1.58496	0	7.83289	1	1.58496	2	2	2.58496	1	2	0	3.32193	0	2.32193	4.16993	3	2.58496	2.58496	1.58496	2.32193	1.58496	1	2.58496	0	2.80735	3.16993	3.80735	2.58496	1	1	1.58496	3.16993	2.32193	2	0	3.58496	1	2.32193	3
CACNA2D1-AS1	0	0	0	0	0	0	0	1	0	0	0	0	0	0	1.58496	0	0	0	0	1	2.32193	0	0	0	0	0	0	0	0	0	0	0	0	0	0	0	0	0	4.58496	0	1	1	0	0	0	0	0	0	0
CACNA2D3-AS1	1	0	0	0	0	2.58496	1.58496	0	0	0	0	0	0	0	4.52356	1	1	3	0	0	0	0	0	0	1	0	0	0	3.58496	1	3.16993	0	0	0	0	0	0	0	2.58496	0	0	1	1.58496	1	0	0	2	0	1.58496
CACTIN-AS1	2.80735	4.75489	3.58496	3	3.45943	4	2.32193	4	4.08746	4.08746	4.39232	3.16993	4.39232	3.58496	4.45943	4.32193	1.58496	3.45943	5.32193	3.32193	3.58496	2	4.39232	3.90689	3.70044	3.45943	1	2.80735	3.70044	2.80735	4.39232	3.58496	3.58496	4.70044	3.80735	4.24793	4.08746	4.39232	5.64386	3.16993	3.90689	3.70044	4.24793	3.70044	5.04439	4.32193	2	4.24793	3.80735
CADM2-AS1	0	0	0	0	0	1	0	0	0	0	0	0	0	0	0	1	1	0	0	0	0	0	0	0	0	0	0	0	0	0	0	0	0	0	0	0	0	0	0	0	0	0	0	0	0	0	0	0	0
CADM2-AS2	0	0	0	0	0	0	0	0	0	0	0	0	0	0	0	0	0	0	0	0	0	0	0	0	0	0	0	0	0	0	0	0	0	0	0	0	0	0	0	0	0	0	0	0	0	0	0	0	0
CADM3-AS1	1.58496	4.45943	3	5	2.32193	2.80735	3.70044	0	1.58496	1.58496	2.80735	0	3.16993	5	1	2	0	4.39232	2	2	1	1.58496	4.70044	0	3	2	1	2	2	0	4	1	3.58496	1	1	4.80735	5.72792	2.32193	0	1	1	1	0	0	4.08746	5.04439	1	2	4
CAHM	5.12928	2.58496	3.16993	5.12928	6.83289	4.80735	3.70044	4.45943	3	5.39232	4.08746	5.58496	4.52356	4.45943	5.55459	3	4.64386	4.58496	4.75489	3.90689	3.16993	5.16993	4.39232	4.90689	6.30378	4.9542	4	5.61471	5.08746	4.58496	5.78136	3.80735	3.80735	5.42626	5.2854	5.88264	4.75489	4.32193	4.39232	2.80735	4.08746	4.08746	3.16993	4.80735	3.90689	5.88264	3.70044	3.58496	4.64386
CALML3-AS1	4	5.16993	8.74483	6.52356	6.52356	9.85643	9.10329	8.98014	1	10.1935	9.74819	7.74819	3.58496	9.63844	8.27146	5.85798	8.04439	9.42206	11	8.19476	8.41363	7.49185	3.45943	8.47168	1.58496	0	6.85798	7.76818	9.57365	9.40514	9.45533	10.6856	3.45943	9.67243	7.63662	9.49985	11.2703	1	1	5.12928	8.3443	8.20457	7.71425	8.63662	9.51964	2	9.5812	7.75489	8.49586
CAMTA1-AS1	1	0	0	0	2.32193	0	0	0	0	1	0	0	2	1	0	0	0	1	0	1	0	0	0	0	0	0	0	0	0	0	1.58496	1.58496	1	1	1	0	0	0	2.32193	0	0	1	0	0	0	1	1	1.58496	0
CAMTA1-AS2	0	0	0	0	0	0	0	0	0	0	0	0	0	0	0	1	0	0	0	0	0	0	0	0	0	0	0	0	0	0	0	0	0	0	0	0	0	0	1	0	0	0	0	0	0	0	0	1	0
CAMTA1-DT	4.08746	3	3.32193	5.04439	5.12928	4.24793	3.45943	4.32193	3.16993	5.49185	2.80735	4.64386	4	4.32193	6.39232	3	4.58496	5.67243	4.16993	3.70044	3.90689	5.24793	4.80735	3.58496	5.45943	3.70044	4.39232	5.2854	4.90689	4.16993	5.61471	4.75489	4.52356	3.70044	4.39232	5.32193	4.24793	2.58496	4.9542	3	3.90689	4.08746	3	1.58496	3.16993	5.72792	3.45943	4.08746	3.70044
CAMTA1-IT1	1	0	0	0	3.32193	0	0	0	1	1.58496	0	1	1	0	0	1	1	0	1	0	0	0	0	0	0	0	1	1.58496	0	0	2	0	0	0	0	1	0	0	1.58496	0	0	1	0	1	0	1	0	1.58496	0
CAPN10-DT	5.90689	7.47573	6.06609	6.75489	7.52356	6.61471	6.12928	6.33985	6.49185	7.11894	6.74147	5.52356	7.12928	6.24793	7.05528	7.7211	4.70044	6.02237	7.85798	6.06609	6.22882	6.90689	6	6.62936	8.37069	6.50779	5.80735	5.45943	6.47573	5.39232	6.97728	5.39232	6.97728	7.65105	7.32193	8.04439	5.85798	6.91886	7.21917	6.42626	5.16993	6.10852	6.62936	6.87036	7.06609	7.22882	4.70044	6.56986	6.04439
CAPS2-AS1	0	0	1	0	0	1	0	0	0	1	0	0	2.80735	0	0	1	0	0	0	0	0	0	0	0	1	0	0	0	0	0	1	0	0	0	1	0	0	1.58496	0	0	1.58496	1	0	0	0	1.58496	0	0	0
CARD11-AS1	1	0	2	2	0	0	1	1	1	0	1	0	0	0	0	0	0	0	0	0	0	1	2.32193	0	0	0	0	0	1	0	0	0	1	0	0	1.58496	0	2.32193	1	2.32193	0	0	0	0	0	2	0	1	3
CARD8-AS1	5.93074	6.70044	8.21917	8.77479	7.18982	6.35755	7.93664	6.96578	7.83289	7.88264	6.22882	8.69	6.80735	6.98868	8.5157	6.78136	6.39232	7.59991	7.67243	6.88264	8.17493	7.45121	7.71425	7.57743	5.72792	6	7.8009	5.90689	7.42626	8.22882	8.26209	6.97728	7.2384	7.04439	8.43463	7.65105	7.76818	7.7211	6.98868	6.74147	7.61471	7.03342	7.7879	7.27612	5.9542	7.66534	6.80735	7.69349	6.71425
CARMN	2.80735	4.16993	3.16993	4.58496	5.08746	3.70044	4.64386	3.80735	4.16993	3.90689	2.80735	2	8.36632	4.70044	4.39232	3.16993	4.45943	5.67243	5.39232	4.24793	2.80735	2.32193	6.42626	3.70044	5.90689	2.80735	2.58496	2	4.24793	3	5.12928	4.24793	3.80735	5.70044	3.58496	4.90689	6.18982	4.16993	3.45943	2	2.32193	6.47573	4.24793	5.04439	5.45943	5.58496	4.39232	5.08746	4.52356
CARNMT1-AS1	1.58496	2	1	1	2	3	1	3	1.58496	2.32193	2.58496	0	3.16993	1	3.70044	2.32193	1	2.32193	3	1.58496	3.16993	1.58496	0	1	1.58496	1	1	0	2.32193	1.58496	1.58496	1	1.58496	1.58496	2.80735	4.08746	3.32193	2	2.80735	3.32193	1	1	1	0	3	4.24793	2	0	2.80735
CASC11	3.16993	0	1.58496	1.58496	2.32193	3.16993	3.16993	3.32193	0	2.80735	3.70044	3.32193	2.80735	2	4.9542	0	2.80735	3.45943	1	1	3	0	3.80735	2.58496	2	1.58496	2	2	1.58496	2.32193	4.75489	2	1	2	1.58496	3.58496	5.35755	1.58496	1.58496	2.32193	1	2	2.32193	3	3	3	2	3.16993	2
CASC15	3.58496	4.90689	3.32193	4.90689	7.65105	7.18982	5.64386	4.75489	6.62936	7.2854	3.80735	3.90689	10.3674	5.24793	4.16993	9.32193	7.70736	6.61471	8.29002	6.61471	6.40939	6.04439	7.11894	4.75489	6.26679	5.85798	4.70044	4.45943	6.52356	4.90689	6.39232	6.58496	9.32418	8.35315	6.74147	6.61471	6.2854	8.16491	9.74651	6.72792	5.32193	9.72622	4.16993	6.18982	4.45943	6.37504	6.52356	5.42626	3.70044
CASC16	2.32193	4.70044	0	0	0	0	0	1	0	0	0	1.58496	1	1	0	1	0	3.32193	0	0	0	0	1	0	1.58496	0	0	0	0	0	1	0	0	0	0	0	1	1	0	0	0	2.32193	0	0	0	3.16993	1	0	0
CASC17	0	0	0	0	0	0	0	1	0	0	0	0	0	0	0	0	0	0	0	1	0	0	0	0	0	0	0	0	0	1.58496	0	0	0	1	0	0	0	0	0	0	0	0	0	0	0	0	0	1.58496	0
CASC18	1.58496	0	0	2	5.20945	1.58496	2	2	1	2.80735	1.58496	2.32193	1	2	1	3.90689	3.70044	1.58496	4.32193	1.58496	1	0	3	3.45943	2.58496	1.58496	1	1	3.58496	3.45943	2	1	1.58496	5.97728	1.58496	6.14975	1	2.58496	1	1.58496	0	5.78136	2.58496	4	3.32193	4.85798	0	2	3.16993
CASC19	3.70044	0	0	0	0	3.58496	1	0	1.58496	1	1	1	0	2.80735	1	0	0	1	0	1	0	0	2	1	0	0	0	2	3.45943	2.80735	1	0	1	0	0	0	0	0	0	4.70044	0	0	1.58496	2.32193	1	2.32193	0	0	2
CASC2	5	7.72792	5.12928	5.67243	6.52356	6.37504	6.10852	6.64386	5.35755	8.06609	3.45943	7.02237	7.3837	5.45943	7.94837	5.55459	5.04439	5.24793	4.9542	5.39232	3.70044	5.52356	5.04439	6.79442	4.16993	6.22882	6.2854	4.70044	6.64386	7.5157	7.65105	5.20945	5.12928	6.24793	7.43463	5.67243	6.14975	7	6.53916	6.45943	2.58496	5.20945	3.70044	6.64386	4.45943	7.65821	5.32193	5.49185	6.55459
CASC20	0	0	0	1.58496	4.16993	0	0	0	1	1	1	0	1	1	0	0	0	0	1	0	0	0	1	1.58496	0	0	0	0	0	0	0	0	0	0	0	0	0	0	3.90689	4.75489	0	0	0	1	0	0	0	4.58496	1
CASC22	0	0	0	0	0	0	0	0	0	0	0	0	0	0	0	0	0	0	0	0	0	0	0	0	0	0	0	0	0	0	0	0	0	0	0	0	0	0	0	0	0	0	0	0	0	0	0	0	1
CASC23	0	0	0	0	0	0	1	0	0	0	0	0	0	0	0	0	0	0	1	0	0	0	0	0	0	0	0	0	0	0	0	0	0	0	0	0	0	0	0	0	0	0	0	0	0	0	0	0	0
CASC6	0	0	0	3	1	0	0	0	0	0	0	0	4.52356	0	0	0	0	0	0	1	0	0	0	1	1.58496	0	1	0	0	0	0	0	0	0	0	0	0	0	0	0	0	0	0	0	0	1	0	0	0
CASC8	5.35755	5.16993	2.80735	3.32193	4	7.41785	4	5	7.27612	6.56986	4.85798	7.48382	6.32193	4.16993	6.04439	5.83289	4.70044	6.82018	4.24793	6.14975	4.39232	2.80735	6.33985	5.04439	5.97728	3.90689	5.58496	4.75489	4.9542	4.9542	4	4.24793	6.02237	6.45943	3.58496	13.722	7.89482	3	4.16993	6.89482	2.80735	4.52356	4.08746	4.80735	5.90689	15.6567	2	5.90689	3.32193
CASC9	3.45943	0	6.78136	4.58496	7.31288	8.56605	1	1	1	0	0	8.94544	3.45943	4.58496	1	0	2	2.58496	0	8.37938	6.89482	6.83289	9.26679	9.20945	7.78136	0	0	3	8.78136	1	0	7.37504	1.58496	1	2.32193	11.0768	0	5.85798	8.05528	8.40088	1.58496	2.58496	9.29002	2	0	1	0	7.83289	0
CASK-AS1	1	2	2	1	0	2.58496	1.58496	2	0	2	0	1	2	2	2.80735	2.32193	1	2.58496	3.45943	0	2.32193	0	2.32193	0	1.58496	0	0	0	2.58496	0	1.58496	1	2	2.58496	2	3	1	2.32193	2	1	1.58496	0	0	2.58496	2.58496	2.32193	2.32193	1	2.58496
CASTOR3	8.69349	9.92778	8.18488	8.76155	9.98157	9.10329	9.91886	9.31515	8.08746	10.1561	6.97728	8.04985	9.64024	8.46352	10.1396	9.2384	8.78136	8.85798	6.88264	7.40939	6.39232	9.92035	7.50779	8.13443	10.2432	9.80252	7.94837	9.00562	9.72792	8.3837	10.3729	7.76818	8.25267	8.89482	9.12153	10.3977	9.86882	9.42626	7.81378	7.90689	7.16993	8.39232	7.40088	8.78463	8.87344	11.0049	9.18982	7.93664	9.25503
CATIP-AS1	2	5.04439	1	3.45943	3	1	3	1	2.58496	1	1.58496	2.32193	1.58496	0	1	2	1	3.16993	1.58496	3.80735	2.32193	3	2.32193	2.80735	0	4.24793	1.58496	1.58496	0	2.58496	2.32193	0	0	1	2	3.90689	2	2.80735	4.70044	3.16993	1.58496	2.58496	1	3	1	3	1.58496	2.58496	0
CATIP-AS2	1.58496	2	0	1	3.32193	0	1	1	1.58496	0	1	0	1	0	0	0	0	0	1.58496	0	1	0	1	1	1	1	1	0	0	0	0	0	1.58496	2.32193	1	1	0	1	3.80735	0	0	0	1.58496	0	0	1.58496	0	1.58496	1
CATSPER2P1	5.24793	9.10329	6.10852	4.80735	6.47573	5.58496	6.84549	7.5157	6.67243	6.50779	6.22882	5.64386	7.08746	6.37504	8.04985	6.88264	5.35755	6.42626	7.43463	7.82018	6.83289	4.85798	6.08746	6.93074	6.59991	5.49185	5.16993	4.75489	6.96578	6.87036	7.33092	7.9542	6.16993	6.04439	5.9542	6.33985	6.71425	5.12928	7.65821	6.22882	3.58496	7.18982	7.3837	6.76818	6.91886	5.24793	6.06609	6.78136	6.24793
CAVIN2-AS1	2.80735	0	0	0	0	0	1	0	0	1	0	0	0	0	0	1	0	2.58496	1	1.58496	0	0	0	2	0	0	0	0	1	0	1	0	3.70044	6.65821	0	0	1	1.58496	0	0	0	0	0	0	1	2.58496	0	0	2.58496
CBR3-AS1	6.87036	9.8392	6.04439	7.44294	7.32193	7.15987	7.3837	7.18982	4.90689	8.71768	6.53916	7.22882	6.35755	7.49985	11.233	7.26679	7.29462	7.99435	8.91588	6.30378	8.74819	7.06609	7.91289	6.87036	6.47573	7.75489	7.13955	6.14975	8.09803	7.19967	8.57743	7.45943	5.97728	7.17991	5.97728	8.93958	8.66178	4.9542	5.90689	6.9542	10.115	6.50779	6.33985	7.17991	6.72792	8.0607	7.8009	5.97728	6.91886
CCAT2	0	1	1	0	0	0	0	0	0	0	0	1	3	1.58496	0	0	0	0	0	0	0	0	0	2.58496	0	0	0	0	0	0	0	1	0	0	0	1	0	0	0	2.32193	0	0	1	0	1	0	0	0	0
CCDC13-AS1	3.16993	3.80735	2	3.80735	1	2.32193	2.80735	2	1	4	3.58496	3.16993	3.80735	1	2.32193	3.32193	3.16993	4	2	4.58496	1.58496	3.32193	4.08746	2.32193	4	3.80735	1	1.58496	2.32193	1	5.39232	1.58496	1	3.70044	3.45943	3	2.32193	4.45943	4.64386	1.58496	2	2.32193	2	3.32193	1.58496	5.72792	2.58496	1	3.32193
CCDC140	0	0	0	0	1	0	0	0	0	0	0	0	0	0	1	0	0	0	0	3.90689	0	0	0	0	0	0	0	0	0	0	0	0	1	1.58496	0	0	0	0	0	1	0	0	0	0	0	0	0	0	0
CCDC144NL	0	0	1	0	0	5.72792	5.52356	2.32193	1	0	5.20945	0	4.45943	1	1	1	0	7.62205	1	0	0	5.64386	0	0	0	0	0	1	0	1.58496	0	5.72792	2.58496	0	3.16993	3.16993	2.80735	5.72792	0	0	0	1	6.42626	4	4.70044	1	0	1	5.70044
CCDC144NL-AS1	4.45943	2	1	4.32193	5.61471	4.16993	4.70044	4.90689	3.70044	3.80735	9.02237	3.45943	4.24793	4.90689	4.64386	4.45943	4.16993	10.8463	4.64386	4.08746	4.45943	2.80735	5.42626	4.24793	4.24793	4.16993	2.80735	2	5.08746	3.80735	4.64386	4.45943	2.80735	5.12928	3.58496	6.85798	5.2854	5.20945	2	1.58496	2.58496	7.77479	4.16993	5.55459	5	3.70044	4.45943	4.08746	5.64386
CCDC148-AS1	0	1	0	1	0	0	1	1	0	1.58496	0	0	0	0	0	0	0	1	0	0	0	0	0	0	0	0	0	0	0	0	0	0	1	0	0	0	1	1	0	0	0	0	0	0	0	1	0	0	0
CCDC18-AS1	6.90689	8.17991	7.21917	8.56224	9.79442	9.44087	8.02791	9.37069	8.33985	9.27146	8.90689	7.70044	9.05799	9.3443	9.3015	9.35315	8.40514	9.0607	10.9233	8.8009	8.89178	8.07682	8.14975	8.5812	7.33985	7.85798	7.82018	6.74147	8.40514	7.96	8.57365	8.46352	8.54689	9.15482	8.93958	10.1737	9.43671	8.33092	7.78136	7.82655	8.9542	7.58496	8.30834	7.7211	7.59246	10.4136	7.05528	7.9542	8.12412
CCDC183-AS1	3.58496	8.37504	6.30378	6.39232	5.16993	4.9542	5.45943	5.08746	5	6.83289	3.70044	4.39232	7.45943	5.04439	5.83289	6.45943	4.70044	6.26679	6	5	6.85798	2.32193	4.85798	4.24793	5.78136	4.75489	4.64386	4.45943	5.78136	7.25739	6.50779	5.39232	5.61471	6.32193	5.04439	7.20945	5.67243	7.59246	6.52356	5.08746	5.42626	5.58496	6.88264	5.20945	3.58496	7.45121	4.39232	4.52356	4.08746
CCDC26	0	0	1	2.32193	2.32193	1.58496	1.58496	0	2.58496	0	1	0	0	2.58496	1	0	0	2	0	1	1.58496	0	1	2	0	0	1	1	1	2	0	0	1	2.32193	0	2	1	0	0	1	3.32193	0	0	1.58496	0	1	1.58496	0	2
CCDC39-AS1	0	0	0	0	0	0	0	0	0	0	0	0	0	1	0	1	0	0	0	1	0	0	0	0	0	0	0	0	0	1	0	0	0	1	1	0	0	1.58496	0	0	0	0	0	0	0	0	0	0	0
CCND2-AS1	0	0	0	0	1	0	2	0	0	0	1.58496	0	3	0	1	0	1	0	0	1	0	0	0	0	3.16993	0	0	0	0	0	0	0	1	0	0	1	2	3.58496	0	0	0	0	1	1	0	1	0	1	0
CCNT2-AS1	4.24793	5.83289	3.80735	5.24793	5.9542	5.67243	5.80735	5.24793	4.45943	5.55459	4.24793	5.58496	5.64386	4.90689	5.88264	5.16993	3.58496	4.9542	5.32193	3.70044	5.72792	4.9542	4.80735	5.08746	6.53916	5.67243	5.04439	5.16993	4.45943	5.42626	5.08746	4.58496	5.83289	5.35755	5.45943	5.64386	5.85798	4.70044	4.9542	4.85798	4.9542	4.32193	5.49185	5.49185	6	5.72792	4.16993	4.39232	4.08746
CCNYL2	0	0	1.58496	0	0	1	0	0	0	3	2	1	3	1.58496	5	0	0	1	1.58496	0	0	0	1	1	1	0	0	0	0	2.32193	1.58496	0	0	2	1.58496	3.70044	1	3	0	1	0	0	1	4.58496	1	1	1	3	0
CCR5AS	2.58496	2.58496	4.75489	5.72792	5.67243	3.32193	4.70044	1.58496	5.16993	3.45943	2.80735	3.32193	3.32193	5.04439	4.45943	1	2.58496	3.70044	3.45943	4.08746	5.70044	5.58496	4.16993	3.58496	2.58496	4.45943	6.06609	3.16993	4.24793	2	4.90689	0	4.52356	1.58496	3	5	4.52356	5.55459	4.39232	2.32193	4.64386	2.80735	3.58496	4.16993	2.80735	4.64386	4.75489	5.64386	4.90689
CCT6P3	6.37504	7.81378	6.72792	6.53916	6.82018	7.83289	7.97728	7.59991	7.2384	8.34873	8.19967	7.17991	7.05528	7.44294	8.93074	8.09276	7.14975	7.02237	7.73471	6.61471	8.45121	6.74147	7.97728	7.53138	8.43879	6.37504	6.79442	4.90689	7.25739	7.01123	8.26209	6.35755	7.13955	7.67243	6.45943	8.69	8.71768	6.64386	6.6865	7.2384	8.37504	6.71425	7.20945	7.36632	6.52356	8.69697	6.40939	6.2854	7.44294
CD200R1L-AS1	0	0	0	1	1	1	2.58496	0	0	1	1	1	0	4.9542	1.58496	0	1.58496	1	1	0	2	0	4	1.58496	1.58496	0	2	0	1.58496	1.58496	0	1	1	0	0	5.2854	1	0	0	2.80735	0	0	0	2.58496	0	0	1	0	0
CD27-AS1	8.93664	9.51373	7.90087	9.62753	10.8297	10.2854	10.062	9.66356	8.18488	10.2009	10.5028	9.76984	10.3912	9.01959	10.4041	10.0279	8.89482	10.7004	9.50383	10.8057	10.0875	8.55459	8.90087	10.8313	8.58496	9.71425	9.65284	9.07948	10.0182	8.57365	9.74987	8.33539	8.97441	9.28771	10.2408	11.4486	10.6636	9.69174	8.28077	10.3966	7.82018	8.91289	9.11634	9.92035	9.01402	9.71081	9.31288	9.65821	8.97441
CD2BP2-DT	7.25739	8.69	5.32193	6.47573	6.47573	6.18982	6.08746	8.31741	6.87036	7.33092	6.35755	6.30378	7.3837	7.67948	9.04985	7.2384	6.58496	7.19967	6.71425	6.71425	7.26679	7.05528	6.26679	7.2854	6.40939	7.90087	7.81378	6.53916	7.24793	8.04985	7.12928	5.64386	6.72792	5.12928	7.07682	8.82655	8.65105	5.80735	7.40939	6.64386	6.10852	5.85798	6.14975	5.32193	5.12928	7.65821	5.80735	5.85798	6.14975
CD44-AS1	4.45943	4.70044	3.58496	3.70044	2.58496	5.20945	6.84549	6.06609	3.32193	6.33985	6.44294	4.64386	3	5.64386	6.08746	7.59246	4	6.9542	7.11894	3.90689	7.14975	2	4.52356	3.90689	3.16993	0	2	1	6.49185	5.88264	4.75489	5	2.58496	6.87036	4	5.39232	3	2.58496	3.80735	4.39232	6.12928	3.16993	6.37504	6.06609	6.37504	4.52356	4.32193	4.32193	5.72792
CD81-AS1	3.16993	2.32193	2.58496	3.45943	3	3	1.58496	2.58496	2.80735	0	0	1.58496	5.45943	1.58496	2.80735	3.45943	1.58496	1.58496	1.58496	3.45943	2.80735	1	1	3	3.32193	2.32193	2	2.80735	3.16993	3.45943	2.32193	2.32193	1.58496	2.58496	2.32193	3.80735	6.47573	4.58496	1	2.32193	0	2	2.80735	2.32193	2	1.58496	0	0	2
CD99P1	7.60733	9.03067	7.62205	8.01123	8.10852	9.10066	8.98868	6.90689	6.04439	8.67243	7.60733	9.34873	8.30378	8.09803	9.76155	7.79442	7.83289	8.54303	8.16491	6.64386	8.98014	7.88874	7.37504	8.13955	5.04439	8.26209	8.53916	8.26209	10.0808	8.00562	8.65821	8.47573	7.83289	7.08746	7.15987	8.79766	7.63662	6.74147	8.01123	8.09803	8.81378	7.70044	8.09803	8.47573	8.40088	9.03342	8.73132	6.87036	7.45121
CDC37L1-DT	4.16993	5.61471	3.32193	4.80735	6.20945	4.52356	5.20945	6.78136	3.45943	6.20945	4.58496	5.93074	4.90689	4.24793	3.70044	4.24793	5.49185	5.39232	6.24793	4.90689	5.32193	5.70044	4.39232	5.70044	4.85798	5.9542	5.75489	5.93074	4.52356	4.39232	5.64386	4.64386	3.70044	4.90689	3.70044	5.42626	5.42626	3.58496	5.39232	4.85798	4	5.32193	4.64386	4.90689	3.58496	6.12928	3.58496	4.16993	5
CDC42-IT1	0	3	1	1	0	2.58496	1.58496	2.80735	0	1	0	2	3.16993	2.32193	1	1	0	1	3.80735	0	2	0	2.58496	1.58496	0	0	0	0	2.32193	1.58496	1	0	1.58496	1.58496	1.58496	2.80735	1.58496	1	1.58496	2	1.58496	1.58496	1	1	1.58496	0	0	1.58496	2
CDH18-AS1	0	0	0	0	0	0	0	0	0	0	0	0	0	0	0	0	0	0	0	0	0	0	0	0	0	0	0	0	0	0	0	0	0	0	0	0	0	0	0	0	0	0	0	0	0	0	0	0	0
CDH23-AS1	0	0	0	0	0	0	0	0	0	0	0	0	0	0	0	0	0	0	0	0	0	0	0	0	0	0	0	0	0	0	0	0	0	0	0	0	0	0	0	0	0	0	0	0	0	0	0	0	0
CDK6-AS1	2.32193	1	0	0	1.58496	0	1	2.80735	2.80735	1	2	3.45943	0	2.80735	2	0	0	2.32193	3.32193	3.90689	2.80735	0	2.80735	1	0	1.58496	0	0	0	6.20945	0	2	0	2.32193	0	1.58496	3.32193	5.55459	0	2.80735	1.58496	4.24793	2.32193	2.32193	3.80735	2.32193	0	3.70044	0
CDKN2A-DT	4.70044	3.58496	4.24793	5.39232	6.45943	5.04439	6.64386	5.04439	5.08746	6.53916	5.67243	4.75489	2	5.55459	4.45943	4.24793	5.58496	6.14975	5.42626	3.58496	6.58496	5.12928	4.39232	5.97728	1.58496	4.32193	5.64386	4.39232	5.64386	2.58496	7.74819	4	4.85798	0	3.45943	4.80735	5.42626	2	4.32193	4.70044	7.32193	4.08746	4.58496	5.72792	4.70044	6	6.42626	5.61471	4.32193
CDKN2B-AS1	7.63662	8.20457	6.76818	9.04712	9.40301	8.55459	8.54689	7.89482	7.48382	8.61102	8.26679	8.40088	4.90689	8.48784	7.91289	7.80735	7.6865	9.44708	8.2854	7.07682	8.32643	7.45121	7.31288	7.85175	3.32193	7.49985	7.48382	7.2384	8.56986	5.12928	9.9571	7.97154	6.62936	2.80735	7.26679	8.90388	7.6865	4.80735	7.01123	7.17991	7.62936	6.88264	7.42626	9.04985	6.59991	10.0182	8	7.53916	7.87036
CDR1	0	0	0	0	0	1	0	0	1.58496	0	0	0	3.16993	0	1	0	0	1	0	0	1.58496	0	1	0	0	0	0	0	0	0	0	0	0	1.58496	0	0	1	0	0	0	0	1	0	0	0	1	0	0	0
CDRT7	0	0	0	1.58496	0	0	1	0	0	1	1	0	1	0	1	0	1	0	2	0	0	0	1.58496	0	0	0	0	0	0	0	0	0	1	0	1	0	0	0	0	0	1	0	0	0	0	2	0	0	0
CDRT8	0	0	0	0	0	0	0	0	0	0	0	0	0	0	0	0	0	0	0	0	0	0	0	0	1	0	0	0	0	0	0	0	0	1	0	0	0	0	0	0	0	0	0	0	0	0	0	0	0
CDYL-AS1	1	0	0	0	0	1.58496	0	0	0	0	0	0	1	0	0	0	0	0	0	0	1	0	0	0	0	0	0	0	0	1.58496	0	0	0	0	0	2	0	0	1	1	0	0	0	0	0	1.58496	0	0	0
CEACAM22P	1.58496	2.58496	3.45943	0	3.58496	0	1.58496	1	1	1.58496	0	2.58496	1	0	1	1	2	2	3.58496	0	0	1.58496	0	0	2.32193	0	1	1.58496	1	3.70044	1.58496	2	4.16993	1.58496	2.32193	4.32193	2	3.32193	3	1.58496	2.32193	2	3.45943	1.58496	0	3	0	3	1
CEBPA-DT	8.06609	6.12928	6.42626	5.32193	7.09803	7.73471	6.72792	7.7879	3.32193	7.88874	6.79442	8.84862	5.20945	6.20945	8.76818	6.71425	5.67243	6.06609	6.64386	7.37504	5.61471	7.65105	6.02237	7.6865	9.34207	7.24793	5.12928	7.82655	8.08215	6.87036	8.56224	8.71768	6.67243	3	7.91886	9.23362	6.50779	6.18982	4.75489	7.69349	4.70044	6	5.75489	6.44294	7.62205	6.02237	6.76818	4.9542	6.59991
CEBPB-AS1	3.70044	5.20945	5.52356	5.64386	6.30378	6.06609	6.64386	5.61471	2.80735	8.50779	5.04439	6.79442	6.08746	4.24793	5.2854	6.84549	3.70044	6.45943	5.35755	4.45943	5.55459	4.90689	4.32193	6.02237	4.08746	5	4.45943	4.45943	5	4.70044	6.87036	6.30378	4.39232	3.70044	5	7.93664	5.9542	5.24793	6.39232	6.30378	5.32193	5.42626	4.52356	4.45943	4.39232	4.80735	5.16993	5.52356	4.32193
CECR3	0	0	0	0	0	0	0	0	0	0	0	0	0	0	0	0	0	0	0	0	0	0	1.58496	0	1	0	0	0	1	0	0	0	1	0	0	1	0	1	0	0	0	0	0	0	0	1.58496	0	0	0
CELF2-AS1	0	1	2	2.58496	2.32193	1.58496	2.58496	1	4.58496	1	0	0	2.80735	0	1	1.58496	0	0	1.58496	0	2.32193	0	0	0	2	0	0	0	0	1	1.58496	0	1.58496	2.80735	2.32193	3.45943	2.80735	3.45943	1	1	0	0	2	0	1	2.58496	0	1	3.32193
CELF2-AS2	0	0	0	0	0	0	0	0	0	0	0	0	0	0	0	0	0	0	0	0	0	0	0	0	0	0	0	0	1	0	0	0	0	0	0	0	0	0	0	0	0	0	0	0	0	0	0	0	0
CELF2-DT	0	0	0	0	0	0	0	0	0	0	0	0	0	0	0	0	1	0	0	0	0	0	1	0	0	0	0	0	0	0	0	0	1	0	0	0	0	0	0	0	0	0	0	0	0	2	0	0	0
CEP250-AS1	3.70044	3.70044	4.16993	5.93074	5.12928	3.45943	3.80735	2	5.20945	2.80735	2.32193	2.32193	3.16993	2.58496	4.16993	3.45943	2.32193	4.32193	3.80735	3.58496	4.24793	4.45943	3.58496	4.52356	3.70044	4.52356	4.90689	3.70044	3.90689	2	4.85798	1.58496	4.64386	0	4.90689	5	2.58496	4.45943	4.08746	1	3	3.32193	1.58496	3.58496	2.80735	4	2.58496	4.16993	4.16993
CEP83-DT	4.45943	5	3.70044	4.90689	5.67243	4.45943	5.24793	5.45943	2.32193	7.05528	4.52356	4.45943	6	4.70044	7.77479	6.35755	5	5.24793	5.75489	3.16993	3.16993	3.45943	4	4.70044	4.85798	3.70044	4.08746	3.90689	5.72792	5.32193	6.06609	3.80735	5.08746	5.04439	4	7.31288	6.61471	4.45943	4.9542	4.58496	3.58496	4.85798	4.39232	5.12928	4.80735	6.02237	4.08746	3.58496	5.24793
CERNA1	3.70044	6.72792	3.45943	5.61471	6.2854	4.52356	4.24793	2.80735	4.64386	5.24793	3.32193	3.80735	5.78136	4.32193	5.93074	4.58496	3.80735	4.9542	4.64386	4.52356	5.12928	2.58496	2.32193	4.85798	5	3.80735	5.32193	3.45943	5.42626	5.80735	5.52356	4.08746	4.52356	2.58496	5.12928	4.80735	5.04439	2.80735	4.58496	4.64386	3.58496	4.58496	3.32193	5.52356	3.80735	4.08746	5.04439	4	4.24793
CERNA3	1	1	0	0	0	0	1	1	0	2.32193	2	0	0	2	1.58496	0	0	1	1.58496	0	1	0	1	0	1.58496	0	1	1	0	1	0	0	1	1	1	2.32193	2.80735	0	2	1	0	0	1	0	0	1	0	1	1
CEROX1	4.32193	4.9542	4	6.44294	6.72792	4.52356	5.12928	2	6.16993	3.80735	6.65821	5.55459	7.63662	4.70044	4.75489	3.58496	3.70044	6.97728	4.75489	4.32193	6.02237	4.16993	5.32193	5.20945	5.97728	5.2854	3.70044	4.75489	4.45943	2	5.16993	3.80735	5.08746	6.30378	5.85798	5.78136	4.52356	3.16993	2.80735	3.70044	2	5.24793	8.19967	4.32193	4.52356	6.40939	5.24793	5.24793	5.24793
CERS3-AS1	1.58496	0	3	4.85798	5.12928	5.93074	5.2854	0	0	4.39232	5.20945	3.70044	0	4.16993	6.06609	0	4.80735	5.24793	4.70044	0	6	3.80735	4	5.45943	0	3.45943	3.16993	3	4.85798	3.16993	5.93074	3.58496	3.70044	0	5.32193	5.97728	4.9542	1	1	3	3.16993	1.58496	4.58496	2.32193	4.32193	0	5.12928	1.58496	4
CERS6-AS1	2.32193	2.80735	1.58496	2.32193	3.45943	4.08746	2	1.58496	1	2	2.58496	1.58496	1	1	4	2	2	3.70044	1.58496	2	2.80735	2.32193	1	2.80735	3.32193	1.58496	2	2	3	0	2.32193	1	1	2.58496	1.58496	1	3.70044	1	1	0	2.80735	1	1.58496	2	2.80735	2.58496	2	0	1
CES1P1	1.58496	1.58496	1	0	3.16993	1	3.16993	0	0	0	1	0	3.80735	0	2	5.35755	1	1	1	1	0	0	3.16993	2	0	1	0	6.04439	0	7.86419	4.45943	1	5.97728	1.58496	0	0	3	2.32193	0	1.58496	1.58496	1.58496	0	1	0	1	0	0	1
CFAP44-AS1	2	0	0	1.58496	2.80735	2.32193	2.58496	1.58496	0	1	1	1	2	2.32193	2	2	1.58496	2	1.58496	1	0	0	2.80735	2	1.58496	0	0	0	1	1	2.58496	1.58496	1	0	1.58496	1.58496	0	1	3.45943	1	1.58496	1.58496	0	2	2	4.45943	1.58496	0	1
CFAP58-DT	2.32193	3	3.32193	4.85798	4	6.24793	5.2854	2.32193	2.32193	5.24793	6.30378	4.24793	1	4	6.71425	3.58496	5.08746	5.04439	2.58496	4.9542	4.32193	2	4.80735	4.52356	0	3.90689	4.58496	2.80735	6.37504	6.37504	3.90689	6.16993	3.32193	3.16993	3.16993	5.49185	6.49185	4.39232	3.58496	3.16993	6.53916	3.90689	3.32193	4.52356	2.80735	4.64386	5.67243	3.90689	4.08746
CFAP61-AS1	0	0	0	0	0	1	2	1	0	0	0	2	0	0	1	0	0	0	0	1	0	0	1.58496	0	0	1	0	0	0	0	1	2	1.58496	0	1	3.45943	0	1	1	0	0	1.58496	1	0	1	1	0	2	1
CFL1P1	3.16993	4.08746	3.90689	4.70044	6.72792	4.58496	5.49185	5.64386	3.16993	6.30378	4.08746	5.45943	4.85798	5.24793	6.08746	4	4.64386	4.58496	3.16993	3.45943	4.16993	2.80735	4.9542	4.70044	3.16993	5.04439	2.32193	4.64386	6.20945	4.80735	6.32193	3.45943	3	5.24793	4.52356	6.42626	5.83289	3.70044	2.80735	3	1	3.80735	3.45943	5.12928	4.70044	5	3.32193	3.16993	5.67243
CFLAR-AS1	4.75489	5	3.58496	4.70044	4.32193	3.45943	3.45943	4.39232	4.32193	2.58496	3.58496	5.90689	4.24793	4.32193	4.85798	4.70044	2.58496	3.70044	5.45943	2.80735	5.55459	2.58496	3.32193	3.70044	3.16993	3	2.32193	2.80735	3.80735	4.39232	3.90689	3.80735	4.24793	2.80735	2.32193	5.42626	4	5.39232	5	4.58496	2.32193	3.16993	5.20945	3.16993	2.58496	4.45943	2.32193	3.58496	5.20945
CFTR-AS1	0	0	0	0	0	0	0	0	0	0	0	0	0	0	0	0	0	1	0	0	0	0	0	0	0	0	0	0	0	0	0	0	0	0	0	0	0	0	0	0	0	0	0	0	0	0	0	0	0
CHEK2P2	0	0	0	0	3.45943	0	0	0	0	0	0	1	0	0	1	0	0	0	0	0	0	0	1	0	0	3.45943	0	0	0	0	0	1	1	0	0	2	0	0	0	0	0	0	0	0	0	0	0	0	0
CHIAP2	1.58496	0	0	0	0	0	0	0	0	0	0	0	1	0	0	0	0	0	0	0	0	0	0	0	0	0	0	0	0	0	0	0	0	0	0	0	0	1	0	1	0	0	0	0	0	0	0	0	0
CHKB-DT	6.89482	6.52356	4.52356	5.75489	6.08746	4.64386	5.2854	4.32193	5.55459	5.78136	4	3.80735	4.70044	5.39232	6.22882	4.39232	6.55459	5.75489	4.52356	4.80735	5.12928	6.50779	4.80735	5.16993	5.93074	5.12928	6.16993	4.70044	5.64386	6.65821	5.90689	5.49185	4.85798	4.64386	4.70044	6.47573	7.13955	3.90689	5	4.45943	4.80735	5.80735	5.49185	5.45943	4.64386	4.90689	4.08746	4.75489	3.90689
CHL1-AS1	0	0	1	0	0	0	0	2.32193	3.58496	0	0	0	0	0	2.80735	0	0	0	2.32193	1.58496	1.58496	0	1	0	0	0	0	0	2	0	1	0	0	4.45943	0	0	0	3.32193	3.32193	3.16993	3.70044	0	1	1	0	0	0	0	0
CHL1-AS2	0	0	2.58496	0	0	1	1.58496	3.80735	3.45943	0	0	0	0	0	6.82018	0	4.24793	0	2.58496	5.39232	3	0	1	3.45943	1	3	0	3.16993	3.16993	0	2	0	1	0	0	0	0	3.80735	4.39232	3.45943	4.08746	0	0	0	2.32193	0	3.70044	0	0
CHMP1B-AS1	0	0	0	0	0	0	0	0	0	0	0	0	0	0	0	0	0	0	0	0	0	0	0	0	0	0	0	0	0	0	0	0	0	0	0	0	0	0	0	0	0	0	0	0	0	0	0	0	0
CHN2-AS1	0	0	0	1	0	0	0	0	0	0	0	0	0	0	0	1.58496	0	0	0	0	1	0	1	0	0	0	0	0	0	0	0	0	0	0	0	0	1	0	0	0	0	0	0	0	0	2.32193	0	0	0
CHODL-AS1	0	0	0	0	0	1.58496	1.58496	0	0	1	0	0	0	1	3.45943	0	1.58496	2.32193	0	0	2.80735	0	0	1	0	0	0	0	0	0	1	0	0	0	0	2.58496	1	0	0	0	0	0	0	0	0	0	0	0	0
CHRM3-AS1	0	1.58496	0	0	0	0	0	0	0	0	0	0	0	0	0	1.58496	0	0	0	0	0	0	0	0	0	0	0	0	1	0	0	0	0	1	0	1.58496	0	0	0	0	0	0	0	0	1.58496	0	0	0	0
CHRM3-AS2	4.58496	4.08746	6.78136	6.02237	6	3.58496	5.97728	3.70044	6.94251	4.52356	3.32193	3.80735	4	4	3.58496	1	3.32193	5.83289	5	5.45943	4.9542	7	2	6.50779	2.80735	4	5.49185	4	3.90689	2.80735	6.16993	3.16993	4.70044	3.45943	7.37504	6.97728	3.80735	4.16993	4	4.64386	4.08746	3.32193	3.58496	4.16993	1.58496	6.58496	3.58496	5.64386	6.50779
CHROMR	7.61471	8.51964	6.62936	8.90388	8.85175	9.633	9.3015	9.70044	9.15228	9.5812	8.10329	7.60733	9.80735	8.51175	10.6138	9.16491	8.27612	7.46761	8.64746	8.06609	8.15987	9.41785	8.07146	9.11634	8.29462	7.08746	8.11374	8.09803	9.65464	9.69349	8.54303	6.97728	10.9593	10.2527	9.77643	9.41785	8.9571	8.45121	8.85798	8.11374	7.26679	8.27612	8.53916	8.03892	8.3443	8.28077	7.17991	8.99435	8.96867
CIRBP-AS1	4.90689	7.3837	7.12928	7.46761	8.02791	5.64386	6.56986	5	6.80735	7.06609	6.20945	7.17991	5.83289	7.33985	6.18982	6.18982	6.16993	8.25739	6.85798	4.32193	9.25503	4.9542	6.24793	6.70044	6.30378	4.85798	6.14975	7.50779	6.9542	4.90689	7.5157	5.72792	5.70044	6.82018	6.42626	5.85798	6.18982	5.32193	6.62936	5.72792	4.58496	6.71425	7.18982	5.9542	6.16993	6.33985	5.20945	5.49185	5.32193
CISTR	0	0	0	0	0	0	0	0	0	0	0	0	0	0	0	1	0	0	0	0	0	0	0	0	1	0	0	0	0	0	0	0	0	0	1	0	0	3	0	0	0	0	0	1.58496	0	0	1	0	0
CKMT2-AS1	6.88264	8.60363	6.16993	8.20945	8.25739	7.98299	8.30834	7.5157	7.64386	9.29002	7.26679	8.05528	8.80735	7.54689	8.61471	8.71425	7.50779	9.20945	8.62936	6.65821	7.80735	7.78136	7.3837	8.7879	9.26209	7.80735	7.42626	6.16993	7.56986	7.06609	8.47573	7.24793	8.33985	8.30378	8.43879	8.76818	9.10852	6.82018	8.78136	7.11894	8.2854	8.31288	7.59991	8.66178	5.78136	9.10329	7.87036	7.45121	7.96
CLCA3P	2.80735	1	1.58496	0	1	3.32193	4.75489	5.2854	3.32193	5.08746	3.80735	2	1.58496	8.76155	4.32193	1.58496	4	6.71425	6.91886	0	7.76155	1.58496	6.42626	3.80735	0	0	5.88264	2.32193	4.85798	6.06609	5.75489	3.32193	0	0	1	5.12928	1	0	1.58496	4.64386	4.9542	3.32193	4.64386	2.32193	5.24793	3.16993	6.33985	2	2
CLCA4-AS1	2	0	1	2	1	1.58496	3	2.80735	2	0	2	2.32193	0	5.72792	3.90689	1.58496	1.58496	3.80735	3.90689	1	3.80735	0	3.16993	2.32193	2	0	2	2.32193	2.32193	2.58496	4.08746	1	0	0	2	3.70044	1	0	0	0	2.58496	0	1	1.58496	2.58496	3.58496	3.70044	0	0
CLDN10-AS1	0	3.45943	0	0	3.32193	0	1	3	0	4.32193	1	0	5.35755	0	0	0	1	4.08746	0	0	0	0	1.58496	2.58496	1.58496	0	0	0	0	0	4.08746	0	0	0	0	0	0	0	2.80735	0	0	5.42626	0	0	3.70044	1	2.80735	0	0
CLEC12A-AS1	0	1.58496	3.32193	2	2.58496	1.58496	1.58496	1.58496	4.75489	1.58496	4.39232	1	4.52356	2	2.32193	0	1	2	1	2	1.58496	2	0	3.32193	1	2.32193	3.16993	1	3.58496	0	2.58496	1.58496	1.58496	0	4.08746	4.08746	2	2.32193	3	2.58496	2.58496	1.58496	1.58496	1.58496	1.58496	2	2	2.32193	3.58496
CLIP1-AS1	1	3	1.58496	2	2.58496	2.80735	2.80735	2.80735	2	1.58496	0	2.58496	1.58496	1.58496	2.80735	1.58496	1.58496	2.58496	1.58496	1.58496	4	2	2	1	1	2	0	1	2	1.58496	0	2.32193	2.58496	1	3.16993	2	2.58496	1.58496	1	2.32193	3.70044	0	2.58496	1.58496	2.32193	2.32193	0	1	3.45943
CLLU1	0	1	2.58496	2.58496	2.32193	0	2	0	0	1	0	0	0	1.58496	2	0	2	2	1.58496	1	3.58496	2	2	2.58496	1	1	2	0	0	1	0	0	0	1	1	1.58496	0	0	1	0	3	1.58496	2.32193	0	0	1	2.58496	0	1
CLMAT3	0	0	1	0	0	0	1	0	1.58496	0	0	0	3.32193	0	1	0	1	0	0	1	1	0	2	0	0	0	0	1	0	0	0	0	0	0	0	0	2.58496	2.58496	1	0	0	2	1	1	0	0	0	1	0
CLRN1-AS1	0	1	0	0	1	3.32193	0	2	0	1	0	0	1.58496	0	1.58496	0	0	0	1	0	0	0	0	2.32193	2.58496	0	0	0	2.58496	0	1	0	0	1	2	3.16993	2	2.58496	1	1.58496	0	0	0	1.58496	1	0	0	1.58496	2
CLSTN2-AS1	1.58496	2	0	0	0	0	1	0	0	1	0	0	0	0	1	2.80735	0	1	1	0	1	1	1.58496	3.16993	0	0	0	0	0	0	0	1	0	0	3.16993	3.32193	2.80735	1	0	1	0	0	1.58496	1	2.32193	1	0	0	0
CLYBL-AS1	0	0	0	0	0	0	0	0	0	0	0	1	0	0	1	0	0	0	1	0	1	0	0	0	0	0	0	0	0	0	0	0	0	0	0	0	0	0	0	0	0	0	0	0	0	0	0	0	0
CLYBL-AS2	1.58496	1.58496	0	1	2.58496	1	1.58496	1	1	1	1	0	1	1	0	1	2	2	1	0	1.58496	1	1.58496	0	2	0	0	1.58496	1.58496	1	0	0	0	1	0	1.58496	1.58496	0	1	1	1.58496	0	1.58496	0	1.58496	1	0	1	1
CNIH3-AS1	0	0	0	0	0	6.70044	0	0	0	0	0	0	1	1	0	0	0	0	0	0	0	0	0	1	0	1	0	2.32193	6.70044	1.58496	0	0	0	1	0	0	0	2	0	0	0	1.58496	1	0	0	0	0	0	0
CNIH3-AS2	1.58496	2	0	1	2.32193	3.32193	0	1.58496	2.58496	3.45943	2.32193	0	3.32193	0	0	2.80735	2.80735	2.32193	2.32193	1	0	1.58496	1	2.32193	2	0	1	0	1.58496	5.83289	2	2.32193	2.58496	2.32193	3.70044	3.16993	4.80735	2.80735	1	0	2.58496	5.80735	1	2	2	2.80735	0	2.32193	1
CNNM3-DT	5.61471	4	3.45943	4.70044	5.08746	4.85798	3.90689	4.39232	4	5.83289	2.80735	3.90689	4.08746	3.80735	6.24793	3.32193	3.58496	5.12928	3	3.45943	4.52356	4	3	4.08746	4.45943	4.52356	4.52356	3.16993	4.16993	3.16993	5.12928	4.45943	5.2854	3.70044	3.80735	5.39232	5.85798	2.58496	4.39232	3.45943	2	2.32193	3	4.58496	4.32193	5.52356	4	2.80735	4.52356
CNOT10-AS1	0	1	0	0	0	0	0	1	0	0	0	1	0	0	1	1	0	1.58496	0	0	0	0	0	0	0	0	0	0	0	0	0	0	0	0	0	1.58496	0	0	1.58496	0	2.80735	0	0	0	0	1	0	0	1.58496
CNTFR-AS1	0	0	1	0	0	0	0	0	0	0	3.16993	3.58496	3.16993	0	2.58496	2.32193	0	0	1.58496	0	2.32193	0	3.16993	0	0	0	0	0	0	0	0	0	1	0	3	0	4.16993	3	0	0	0	0	2.80735	0	3.16993	1	0	0	0
CNTN4-AS1	0	0	0	0	0	0	0	0	0	0	0	0	2	0	0	0	1	0	0	0	0	0	0	0	0	1.58496	0	0	2	0	0	0	0	1	0	0	0	0	0	0	0	0	0	0	0	0	0	0	0
CNTN4-AS2	0	0	0	0	0	0	0	0	0	0	0	0	1	0	0	0	1	0	0	0	0	0	0	0	0	0	0	0	0	0	0	0	0	0	0	0	0	0	0	0	0	0	0	0	0	0	0	0	0
CNTNAP2-AS1	0	1	0	0	0	0	0	0	0	0	0	0	0	0	0	0	0	0	0	0	1	0	0	0	1	1	0	0	0	0	0	0	0	0	0	0	0	0	0	0	0	0	0	0	0	0	0	0	0
COA6-AS1	6.45943	6.70044	4	6.62936	7.94251	6.65821	5.72792	6.59991	5.64386	6.56986	5.52356	6.42626	5.75489	5.78136	8.2384	5.32193	6.47573	7.14975	7.82655	5.78136	5.80735	6.75489	5.55459	6.14975	7.33092	6.98868	5.97728	7.36632	7.02237	5.24793	6.44294	4.9542	5.55459	5.20945	5.80735	7.2384	6.22882	4.75489	7.56986	5.61471	6.24793	6.16993	4.85798	5.64386	6.26679	8.11894	4.90689	4.45943	5.42626
COL18A1-AS1	0	4.64386	0	1	0	0	0	1	0	1	1.58496	0	3	0	1	1.58496	0	0	0	1	0	0	1	0	0	2	0	0	1.58496	1	1	0	1	1	0	1	0	1	0	0	0	1.58496	0	0	1	3.45943	1	0	0
COL18A1-AS2	0	3.32193	0	1	1.58496	2	1	0	0	2.32193	1.58496	0	0	0	0	0	0	0	1	0	0	1	0	1	0	0	1	0	0	0	1	0	0	0	0	1.58496	0	1	0	0	0	0	0	0	0	0	1	0	1.58496
COL25A1-DT	0	0	0	0	0	0	1	0	0	1	0	1	0	0	0	0	0	0	0	0	0	0	0	0	0	0	0	0	0	0	0	0	1	0	1	0	0	1	0	0	0	1	0	0	0	1.58496	0	0	0
COL4A2-AS1	0	2.32193	1	0	1	1.58496	1.58496	2.58496	1	0	0	0	2.80735	1.58496	0	1.58496	0	2.58496	1	0	1	0	0	0	1.58496	0	0	0	0	0	1	2.32193	3	1	1	1	1	0	2	0	0	1	1	2	0	2.80735	0	0	1
COL4A2-AS2	0	1.58496	0	0	0	0	2.80735	0	0	0	0	1	0	1	1	0	1.58496	1.58496	1	0	1	0	1	0	1	0	0	0	0	2.32193	0	0	2.80735	1	0	1.58496	0	2.32193	2	1	0	1.58496	0	2.80735	0	0	0	0	1
COL5A1-AS1	1	0	0	1	1.58496	0	1	2	0	0	1.58496	0	1	0	0	0	2.80735	0	3	1	0	1.58496	0	1	1	1	0	0	0	2.32193	0	2.58496	4.32193	1.58496	1	2	0	1.58496	1	2.32193	0	3.32193	2.58496	3.58496	0	0	1	0	0
COL6A4P1	2.32193	1	4.39232	2.58496	5.2854	4.16993	4.08746	4.75489	1	5.85798	3.80735	3.58496	4.90689	3.80735	6.84549	3.32193	3.80735	3.16993	5.52356	2	2	1.58496	3	2.32193	2.32193	0	4.85798	3.16993	5.90689	3.90689	3.70044	3.16993	2	4.70044	3.58496	3.16993	4.32193	0	4.08746	4.85798	5.16993	0	2.80735	1.58496	2.80735	2.58496	2.32193	2	6
COLCA1	5.58496	9.93958	11.5736	5.42626	12.0808	5.70044	11.1542	8.19476	4.52356	6.35755	5.16993	6.6865	8.2854	6.61471	6.94251	9.3966	5.12928	9.09276	7.96	4.32193	8.62571	4.90689	4.08746	8.53528	6.32193	7.74147	7.50779	7.91289	6.49185	1.58496	6.76818	1.58496	4	10.2597	2.80735	11.4179	7.57743	4.64386	0	6.32193	6.64386	5.24793	6.04439	8.82972	8.08215	8.74147	6.88264	4.08746	7.25739
COPDA1	2	1	1	5.78136	3.58496	5.61471	4.85798	0	3.16993	0	0	1	1	2.32193	1	1.58496	0	2	0	5.08746	1.58496	0	1	4.75489	2.58496	7.27612	4.24793	1	0	0	3	0	3.58496	0	1	2	2.32193	5.32193	1	0	0	3	2	2.58496	2.58496	1	0	3.70044	4.16993
CPB2-AS1	0	3.32193	0	1	1	1	0	1.58496	0	4.16993	2.58496	1.58496	3.70044	1.58496	2.32193	1.58496	2	1	2.58496	1	1.58496	0	4	2.58496	0	1	1	0	1	3.80735	2.58496	0	1.58496	4.80735	2.58496	2.80735	3.80735	3.58496	3	2.80735	1	4.08746	1	0	1	1.58496	1	3.80735	1.58496
CPEB1-AS1	1.58496	0	1	2	2.32193	1	1.58496	3.90689	0	1.58496	1	0	2.32193	1	3.70044	3.16993	0	1.58496	0	0	0	0	3.16993	1.58496	1	1	1	0	0	2.32193	3.32193	1	1	1	1.58496	4.24793	3.58496	3.16993	0	1	1	2.32193	2	2	1.58496	2.32193	0	1.58496	0
CPEB2-DT	1	2.32193	0	1.58496	1.58496	1	1.58496	2	2.32193	2	2.58496	0	2.58496	2	3.45943	0	1	2	2.58496	2	3.16993	1.58496	3.45943	3.16993	2.58496	1	1.58496	1	1	1	2.80735	2.80735	1	1.58496	1.58496	2.80735	2	0	3.32193	2.58496	2.58496	0	1	1	0	2.80735	0	2	0
CPNE8-AS1	4	0	4.24793	4.45943	4.24793	4	5.61471	5.55459	2.58496	5.90689	5.83289	1	3.70044	5.61471	8	0	5.9542	6.14975	5.83289	2	6.52356	3.45943	7.30378	5.35755	4.39232	2.80735	5.85798	5.9542	1	6	6.26679	4.45943	5.55459	2	4.08746	4.16993	7.33985	4.80735	3.70044	1.58496	1	6.40939	3.90689	5.35755	4.70044	5.42626	4.16993	3.58496	2
CPS1-IT1	0	0	0	0	0	0	0	0	2	0	0	0	0	0	0	0	0	0	0	0	0	0	0	0	0	0	0	0	0	0	0	0	0	0	0	0	0	0	5.08746	0	0	0	0	0	0	0	0	0	0
CPVL-AS1	0	0	0	0	0	0	0	0	0	0	0	1	0	0	0	1	1	0	0	0	0	0	0	0	0	0	0	0	0	0	0	0	0	0	0	0	0	0	0	0	0	0	0	0	0	0	0	0	0
CREB3L2-AS1	0	1	1	0	0	1	0	0	0	0	1	0	0	1	0	0	0	1	0	1	0	0	0	0	0	0	0	0	0	0	0	0	0	0	0	0	1	0	0	0	0	1.58496	0	0	0	0	0	1	0
CRIM1-DT	6.16993	2.80735	5	4.80735	5.24793	5.61471	4.16993	4.08746	5.04439	5.2854	6.52356	7.31288	5.72792	4.08746	7.15987	4.32193	6.30378	4.08746	2.32193	6.89482	4.24793	5.70044	3.90689	5.39232	4.90689	9.57175	4.45943	3.32193	4.32193	6.20945	5.08746	6.04439	6.04439	3.16993	4.52356	7.45121	5.20945	5.67243	6.33985	6.47573	2.80735	5.55459	5.12928	9.61655	5.45943	6.91886	3.70044	5.04439	4.64386
CRNDE	9.29232	10.5575	9.59619	9.18239	9.82018	10.8226	10.2312	8.40088	5.32193	11.8914	10.2384	9.66178	8.16491	9.46557	10.3772	9.82177	10.3805	10.0348	10.0768	8.33092	10.3253	10.0307	10.0112	9.98442	10.8819	9.19476	9.51175	9.98584	10.4115	7.94251	11.0761	9.41996	8	9.04985	5	11.2952	10.9061	8.20457	9.91139	9.08481	9.90989	9.17991	9.31288	7.43463	9.63844	11.6528	8.09276	8.79116	9.09011
CROCCP2	9.40727	10.6393	9.73809	11.5387	10.5784	10.0196	11.1555	10.6312	9.8392	11.1039	10.5275	10.7372	10.1319	9.63662	11.9575	10.1812	10.4252	9.44915	11.0593	9.04712	9.224	9.80252	10.0444	10.6375	10.7698	8.72451	9.44915	10.1737	10.9901	9.8933	10.8941	10.1459	9.62022	10.7797	10.8757	10.9462	10.2384	10.3587	10.0914	9.30834	9.75989	9.84078	10.3652	9.68825	9.98157	11.4179	9.68124	9.42626	10.0901
CROCCP3	5.04439	7.45121	6.96578	7.21917	6.06609	6.93074	6.74147	7.20945	6.32193	7.46761	7.70736	5.58496	8.57365	6.50779	7.07682	8.59991	5.32193	5.52356	7.94837	6.08746	6.02237	6.30378	6.16993	6.56986	7.52356	5.08746	5.35755	5.61471	6.80735	6.56986	7.2854	6.32193	6.53916	7.67948	7.16993	7.8009	6.87036	7.67948	8.72451	6.65821	6.53916	6.45943	7.01123	5.67243	6.78136	8.03892	5.64386	5.80735	6.70044
CRPPA-AS1	1.58496	1.58496	0	0	0	2	1	1	0	2.32193	0	0	2.58496	2	1	1.58496	0	0	0	0	0	0	1.58496	0	1	0	1	0	0	0	0	0	2.80735	1.58496	0	2	1	0	3	0	2	1	0	2	2.32193	3.32193	1.58496	0	2
CRTC3-AS1	2.80735	4	2	3	3.32193	3.70044	3.16993	5.24793	2.58496	4.85798	4.16993	3.90689	5.20945	3.16993	5.9542	4.52356	3.16993	3.70044	3.16993	3	3.80735	2.32193	2.80735	3.70044	4.08746	3	1.58496	1.58496	2	3	4.45943	3.32193	3.32193	3.16993	3.58496	4.52356	3	3.32193	4.32193	3.16993	0	3.58496	2.58496	2.80735	2.80735	2.58496	3.32193	1	3.70044
CRYBB2P1	8.44708	8.75154	7.87652	9.4818	10.6339	8.77479	9.45533	9.3443	8.79442	9.94837	8.61839	9.17742	9.3015	8.74483	10.3106	8.96867	9.64926	9.62388	9.31967	8.15482	10.128	10.6952	9.60548	10.3619	11.6684	8.16491	9.51964	10.1331	9.47978	9	10.1599	8.77808	8.94251	10.2503	9.95565	9.64926	9.07146	8.62936	8.89482	7.49185	8.43045	9.07948	9.2384	8.60363	8.24317	10.314	8.47168	9.08746	9.08215
CRYZL2P-SEC16B	2.58496	4.08746	3.45943	4.52356	0	4.24793	5.12928	2.58496	3.70044	4.90689	4.16993	3.80735	6.18982	5.45943	4.9542	5.64386	0	5.75489	6.14975	2.58496	6.16993	2.58496	2.58496	1.58496	3.16993	1	3.58496	1.58496	3.80735	4.08746	5.24793	2.32193	4.08746	3.45943	3.80735	7.50779	3	3.16993	4.52356	5.04439	1.58496	1.58496	4.75489	2	4.80735	5.58496	4	3.70044	4.90689
CSAG4	0	0	0	1	1	0	0	0	0	0	1	0	0	0	0	0	0	0	0	3.70044	0	0	0	0	1	1	0	0	0	0	0	0	0	0	1	0	0	0	6.24793	0	0	0	1	0	0	0	0	0	0
CSMD2-AS1	0	0	0	0	0	0	0	0	0	0	0	0	0	0	0	0	1	0	0	0	0	0	0	0	0	0	0	0	0	0	0	0	0	0	0	0	0	0	0	0	0	0	0	1	0	0	0	0	0
CSNK1G2-AS1	0	2.58496	1	1.58496	1.58496	1	2.32193	2	0	2.58496	1	2	2.58496	2.32193	1	2.32193	1.58496	0	2.32193	1.58496	2.32193	0	0	2	1.58496	0	0	1	2.32193	1.58496	2	1.58496	1	1.58496	1	4	1	2	1	0	1	0	2.80735	0	3	2.32193	0	2.58496	2.32193
CSPG4P1Y	0	0	0	0	0	0	0	0	0	0	0	0	0	0	0	0	0	0	0	0	0	0	0	0	0	0	0	0	0	0	0	0	0	0	0	0	0	0	0	0	0	0	0	0	0	0	0	0	0
CSPG4P2Y	0	0	0	0	0	0	0	0	0	0	0	0	0	0	0	0	0	0	0	0	0	0	0	0	0	0	0	0	0	0	0	0	0	0	0	0	0	0	0	0	0	0	0	0	0	0	0	0	0
CSRP3-AS1	2.32193	3	2.58496	1	0	2.58496	1.58496	3.70044	1	2.58496	2.80735	1.58496	0	2.80735	2	2	0	2.58496	2	1	2	1.58496	1.58496	2.58496	2.32193	1.58496	0	0	1.58496	1.58496	3.45943	2.80735	0	2.32193	0	2	2	1	2.58496	1.58496	2	1	0	0	0	4.08746	2.32193	2.58496	1
CST13P	0	0	0	0	0	0	0	0	0	0	0	0	0	0	0	0	0	0	2	0	0	0	0	0	0	0	0	1	0	0	0	0	0	0	0	0	0	0	0	1	0	0	0	2	0	0	0	1	0
CSTF3-DT	2	4.90689	2.32193	2.32193	4.52356	2	3.90689	2.80735	2	5.08746	3.32193	2.58496	2.80735	0	4.24793	4.45943	4.90689	3.70044	3.90689	3.16993	0	1.58496	2.32193	4.64386	3	2	2.80735	2.80735	3.58496	5.88264	3.70044	1.58496	2.58496	3	4.16993	2.58496	3.70044	3	2.80735	2.32193	1	2	4.24793	1	1	3.32193	2.80735	2.32193	3.16993
CT62	4.75489	6.24793	0	1	2	3	2.32193	4.64386	0	2	2.32193	3.80735	3.80735	2.58496	1.58496	1.58496	0	2.58496	2	4.85798	2.32193	1.58496	1	1	3.45943	3.16993	1	1	1.58496	5.04439	5.08746	2.32193	2.32193	3.70044	1.58496	3	5.83289	1.58496	2.32193	4.9542	0	4.52356	3.70044	6.6865	3.32193	1.58496	1	2.80735	2.32193
CT66	0	0	0	0	1	1	0	0	0	1	0	0	1	0	0	2.80735	0	0	0	1	0	0	0	0	3.32193	0	0	0	0	0	0	0	0	2.58496	0	3.32193	2	2.58496	1	2.32193	0	0	0	0	0	0	0	0	0
CT69	2.80735	2.58496	4.70044	2.32193	6.24793	6.24793	3.80735	3.45943	1.58496	2.58496	2.80735	2.32193	2	8.29462	4.24793	0	5.58496	5.83289	5.64386	1.58496	4	5.75489	8.42206	3.80735	0	2	2.32193	2	7.12928	4.08746	3.80735	1.58496	2.58496	1.58496	2.58496	4.08746	4.70044	1	3.16993	1.58496	5.49185	5.55459	2.32193	3.58496	1	0	3.16993	1	3.90689
CT70	1.58496	0	0	1	0	2	1	0	0	1	0	1	0	2	3.32193	0	1.58496	1	2	1.58496	1	1.58496	0	1	1	1	1	1.58496	3	4	1	2.80735	3.16993	0	1.58496	2	2	1	3.32193	2	0	2	1.58496	2	1	1.58496	2	0	1.58496
CT75	3	3.58496	3.16993	5.58496	6.37504	6.89482	6.18982	4.58496	1.58496	5.24793	6.40939	2.80735	5	3.70044	7.24793	3.70044	5.35755	6.70044	5.08746	3.58496	6.14975	1.58496	3.90689	7.18982	8.82018	4.08746	6.70044	6.18982	5.24793	0	4.45943	1	2.32193	7.85175	4.39232	6.84549	6.74147	6.59991	1	4.52356	6.32193	3.58496	5.55459	2	4.90689	6.94251	4.85798	4.16993	4.9542
CTBP1-AS	4.9542	7.49185	5.80735	5.64386	2.80735	6.49185	5.42626	6.72792	5.90689	6.91886	5.83289	4.85798	6.89482	6.78136	6.59991	6.70044	3.90689	5.58496	6.18982	4.9542	6.50779	3.90689	5.55459	5.93074	6.33985	3.80735	3.16993	3	4.45943	5	6.35755	4.90689	6.37504	6.88264	6.72792	6.96578	5.35755	7.30378	5.90689	6.62936	4.39232	5.61471	7.13955	4.75489	4.70044	7.25739	3.16993	5.75489	5.72792
CTBP1-DT	8.3443	10.4398	8.13955	9.32867	9.09276	10.0607	9.39232	10.3945	8.75489	10.4179	8.7211	9.0607	10.6917	9.50383	11.7022	9.22641	8.65105	9.95855	8.55842	8.75154	10.275	8.44294	8.99435	9.59805	10.3264	8.50779	9.33985	8.25267	9.39232	10.218	10.8696	8.56986	10.0389	9.39232	9.84392	10.0674	9.96434	9.77149	8.81378	9.85019	8.37938	10.0782	9.50383	8.43463	8.02791	9.38154	8.43879	8.6865	8.72792
CTNNA2-AS1	0	0	0	0	0	0	0	0	0	0	0	0	2	0	0	0	0	0	0	0	0	0	0	0	2	0	0	0	0	0	0	0	0	0	0	0	0	0	0	0	0	0	0	0	0	0	0	0	0
CTSL3P	1	1.58496	0	0	1	0	0	1	0	0	2.32193	5	0	1.58496	0	0	0	0	2.58496	0	0	0	0	1	1	0	0	0	0	1	0	0	0	0	1	2.32193	0	1	0	0	1.58496	0	1	0	0	0	0	1	0
CTSLP2	0	0	0	0	1	0	0	0	0	0	0	0	1	1	0	0	0	1	0	0	0	1.58496	0	0	2.80735	1	0	0	1	0	0	0	0	0	0	1.58496	0	0	0	1	0	0	1	0	0	1.58496	0	1	1
CXXC1P1	0	0	0	0	1	0	0	0	1	1.58496	0	1	2.80735	1	1	1.58496	0	1.58496	2	0	0	0	1	0	0	1	0	0	0	0	0	0	0	1.58496	0	0	1	0	0	0	0	2	0	0	0	1.58496	1	0	0
CXXC4-AS1	0	1	0	0	0	0	1	0	0	1	0	2	0	1	0	0	0	0	1	0	1	0	0	0	0	0	0	0	2	0	0	0	0	1.58496	1	0	1	1	0	0	0	0	0	0	1.58496	1	0	0	0
CXXC5-AS1	0	1.58496	2	0	1	0	1	0	0	1	1	0	2	1	0	0	0	1	0	1.58496	0	0	1.58496	0	0	1	0	0	0	0	0	0	0	1	1	0	0	1	1	2.58496	0	1.58496	0	0	1	2	0	0	0
CYMP-AS1	0	0	0	0	1	0	1.58496	3.70044	0	1	2.32193	2	0	4.85798	0	1	0	2.32193	4.08746	2.58496	1.58496	0	1	4.08746	0	0	2	0	0	1	2	0	0	0	0	1.58496	1	0	0	0	4.75489	0	0	0	0	0	3.70044	2.80735	0
CYP1B1-AS1	6.90689	5.61471	2.32193	3.32193	7.77479	3.70044	4.08746	2.32193	3.32193	4.90689	4.64386	4.9542	6.06609	3.58496	3	7.09803	2.80735	3.32193	3.90689	2.80735	2.80735	4.80735	4.32193	4	3.70044	2.58496	5.24793	1	3	2	3.70044	1	3.90689	8.01681	3	5.93074	5.16993	5.88264	2.58496	4.90689	1	2.80735	3.16993	3.80735	6.35755	5.83289	5.32193	1.58496	4.32193
CYP2B7P	2.80735	12.6613	2.32193	2	3.32193	4.45943	7.2384	5.93074	0	3	0	1	5.45943	3.32193	3.32193	2.80735	4.08746	6.74147	3.70044	2.32193	2	1	3.32193	4.08746	8.48784	2.80735	0	2.80735	4.08746	5	9.46557	2	2	1	0	8.20457	7.56224	4.08746	1	4.16993	2.80735	4.90689	2.58496	5.93074	5.72792	9.81218	7.16993	1	5.2854
CYP2G1P	1	2.58496	1	0	0	1.58496	1	1.58496	1	0	0	0	2.80735	0	0	1	1	2	2	0	0	0	0	0	1.58496	0	0	0	0	2	0	1	1.58496	0	0	2.58496	1	0	0	1	0	0	1.58496	1.58496	0	3.32193	1	2	0
CYP4A22-AS1	3.80735	3	3.45943	3	0	3	3.16993	5.39232	4.16993	4.64386	4.70044	4.32193	3.90689	5.24793	3.32193	4.85798	1.58496	4.70044	5.16993	4.24793	4.75489	1.58496	3.80735	4.58496	0	3.70044	2	1	5.61471	4.90689	4	2.80735	2	2.80735	2.58496	4.9542	5.16993	1.58496	2.32193	4.58496	2	1	1.58496	5.52356	2.58496	3.90689	1	2.80735	3.58496
CYP4F26P	3.16993	3.32193	6.37504	1.58496	3.45943	6.24793	5.42626	8.03892	5.61471	7	1	7.50779	3.70044	5.72792	8.56986	2.32193	4.32193	1	8.53528	5.88264	3.45943	6.32193	6.61471	6.55459	2	0	3.32193	4.64386	6.37504	0	2.32193	7.35755	2.58496	2	4.58496	7.32193	6.35755	1.58496	3.80735	6.62936	8.92184	3	3.45943	5.58496	7.56224	7.40088	5.49185	5.55459	6.14975
CYP4F29P	2	8.26209	2.32193	1	3	8.72792	6.91886	4.64386	3.90689	4.90689	5.45943	8.03342	3	12.6348	7.49185	2	6.37504	10.5507	11.9407	2.80735	8.70044	9.25503	6.90689	4.08746	6.30378	5.80735	3	5.16993	6.82018	0	8.02237	8.70736	1	0	11.3848	6.65821	10.9293	5.08746	8.17493	3.32193	7.7879	6.94251	3.32193	5.97728	2	6.9542	3.32193	3.90689	0
CYP4F30P	0	0	0	0	1	0	0	0	0	0	1	2.58496	2.32193	0	0	0	0	0	0	0	0	1	0	1	4.9542	0	0	0	0	0	0	0	0	0	0	0	0	0	0	0	0	2	0	0	0	0	0	0	0
CYP4F35P	2.32193	3.16993	2.80735	4.70044	3.45943	2.80735	3.70044	0	6.2854	1.58496	2.32193	1.58496	3.58496	9.6865	2.58496	0	2	7.25739	8.80413	2.80735	3.45943	3.45943	2	2.80735	7.45121	3.70044	1	1	2.58496	0	4.39232	3.58496	2.58496	0	4.52356	3.58496	5.9542	3	1.58496	0	1	6.32193	1.58496	2.80735	0	8.74483	0	1	2.32193
CYP4Z2P	2.32193	1	0	3.45943	6.83289	0	3.80735	0	0	2.80735	0	3.70044	0	4.52356	0	1	2	1.58496	1.58496	1	3	2	0	1	0	5.70044	1	0	1	0	3	1	0	0	0	5.88264	3.70044	0	0	2	7.59991	4.39232	3	0	1	1	2.32193	1	0
CYP51A1-AS1	3.32193	3.90689	1	2	2.58496	2.32193	1	3.32193	2	3.80735	3.32193	3.45943	3.90689	3.16993	5.35755	2.32193	1	3.58496	3.16993	0	2.32193	2.58496	3.90689	2.32193	3.16993	3	2.32193	2.80735	3	2.58496	3.58496	2.58496	2.80735	3.32193	2.58496	4.39232	3.58496	1.58496	2.80735	3.80735	1.58496	2	2.58496	2.80735	2.58496	2.32193	3.16993	2	1
CYTOR	11.3281	9.98868	9.59059	10.0634	10.6987	8.02791	10.1812	9.7211	10.3597	10.1046	8.24793	10.3966	7.41785	9.18239	8.94837	8.49586	9.77479	9.78627	10.0888	10.0182	9.66178	8.98584	9.7364	9.33092	9.00843	11.4533	9.29921	9.81698	9.26913	10.7013	10.3208	8.90388	10.2668	8.16491	8.40514	10.4147	9.97154	8.68299	9.29002	9.65821	8.04439	10.1911	8.57743	11.3658	9.65284	10.2167	8.87036	10.5127	8.96578
CYYR1-AS1	1	1	0	2	2.58496	1.58496	0	0	2	1	2.58496	1.58496	1	0	0	0	1	0	0	0	0	0	1	0	1	0	0	1.58496	0	2.58496	1	1.58496	1	0	0	1	0	2.58496	0	1.58496	0	1	0	0	0	0	0	1	1.58496
DAAM2-AS1	3.45943	4.70044	2.32193	3	5.16993	3.45943	3	3	3	3.90689	4.64386	3	5.08746	2.58496	3.16993	6.58496	2.58496	4.24793	4.45943	3.45943	4.24793	3.58496	5.88264	4.08746	7.40939	3.16993	2.58496	3	3.45943	2.80735	4.45943	2.58496	4.16993	5.32193	2	3.80735	4.58496	5	3.32193	2.58496	3.90689	5.88264	3	5.70044	3.45943	4.08746	2.58496	5.88264	2.32193
DAB1-AS1	0	0	0	0	0	0	0	0	0	0	0	0	0	0	0	0	0	0	0	0	0	0	0	0	0	1	0	0	0	0	0	0	0	0	0	1	0	0	0	0	0	1	0	0	0	0	0	0	0
DACT3-AS1	2.32193	2.58496	4.08746	3.32193	2	2	3.16993	3	2.80735	3.16993	3	2.32193	4.45943	2	3.16993	2	2.58496	2.80735	3.70044	2.80735	3.16993	1.58496	2.32193	2.58496	2.58496	1	0	2	1.58496	1.58496	3.32193	2.80735	2.58496	2.58496	3.70044	3.32193	1	5	1	3.45943	3.16993	3.16993	2	3.32193	1	2.80735	3	3.58496	2.32193
DANCR	10.1737	11.4873	9.70908	9.72451	10.6546	10.5784	11.1098	11.5488	10.5177	11.3337	10.2527	11.3387	11.5546	10.0848	13.2622	9.82814	11.1818	10.4635	9.05799	9.32193	9.9571	9.54882	11.6101	11.0881	12.9429	10.9556	10.1319	10.1357	11.2414	9.21189	11.556	8.51175	9.46352	13.2793	9.11894	10.6582	10.9679	9.53528	9.78136	8.73471	9.97585	10.8162	10.2009	10.3554	10.3083	11.7989	9.59991	9.06609	11.3072
DANT1	0	0	0	0	0	1	0	0	0	1.58496	4.70044	0	0	0	1.58496	1.58496	0	3.16993	0	0	0	0	0	0	0	5.55459	0	0	2.32193	0	0	4.80735	4.08746	0	0	2	0	0	1	7.40939	0	0	0	0	0	0	0	0	0
DANT2	0	2.58496	0	1.58496	0	2.32193	1	3.70044	1	3.32193	3	0	3.32193	2.58496	0	1	1	1	1	2.58496	1.58496	0	0	3	2	1	0	0	1.58496	2	1	1.58496	0	1.58496	0	5.04439	3.45943	1.58496	4	3.58496	0	0	2	1	2.58496	1.58496	0	0	0
DAOA-AS1	0	0	0	0	0	0	0	0	0	0	0	0	0	0	0	0	0	0	0	0	0	0	0	0	0	0	0	0	0	0	0	0	0	1	0	0	0	0	0	0	1.58496	0	0	0	0	0	0	0	0
DAPK1-IT1	1	2.32193	0	0	1	1.58496	0	0	1	0	0	1	0	0	1	0	0	1	2	1	0	0	1.58496	1.58496	0	0	0	0	0	1	0	1	1.58496	0	0	0	0	0	1.58496	0	1	0	0	1.58496	0	1	0	1	0
DBET	5.52356	1.58496	0	1	5.58496	3.58496	1	0	4.75489	3.58496	4	2	1.58496	0	1	0	3.32193	1.58496	3	1.58496	2	2.80735	2.32193	0	2.32193	0	2.80735	3	1	1.58496	0	0	0	0	3.32193	1.58496	2	0	2	0	2.58496	2	0	2	3.45943	0	0	1	1
DBH-AS1	6.55459	4.58496	7.49185	9.24317	8.94544	4.64386	6.91886	2.32193	7.7211	5.20945	6.47573	5.04439	6.98868	5.9542	5.64386	4.80735	3.80735	5.24793	4.08746	6.20945	6.52356	8.21917	4.45943	7.50779	5.70044	6.18982	7.57743	3.80735	5.12928	4	7.43463	5.55459	8.22882	4.90689	8.89178	6.89482	6.49185	8.61471	7.07682	4.75489	4.80735	3.90689	6.06609	8.06609	3.70044	8	5.35755	6.56986	6.89482
DCST1-AS1	6.62936	7.70044	6.80735	8.16993	8.92184	7.56986	8.31288	7.26679	5.58496	7.10852	6.18982	7.93664	5.49185	5.88264	9.81218	6.30378	7.40939	7.71425	7.67948	5.52356	7.40939	8.25739	6.32193	6.20945	6.22882	7.43463	6.30378	7.19967	7.5157	5.61471	8.35315	7.2384	4.24793	5.32193	6.75489	7.59991	9.12412	4	7.02237	4.58496	6.89482	6.14975	6.04439	5.67243	7.67243	8.14466	6.14975	5.55459	7
DCTN1-AS1	0	1.58496	1	1.58496	2.58496	3	0	1.58496	0	1.58496	0	0	2	1.58496	2.58496	1	1	2.32193	1	1.58496	1	2.80735	2.58496	2.32193	2	1	1	0	2	2.80735	1	1.58496	2.58496	0	1.58496	2.58496	0	2	1.58496	2	1	0	1.58496	1	2.32193	5.2854	1	1.58496	3.58496
DCUN1D2-AS	2.32193	3	1	1	0	4.08746	1	2.80735	1	3	1.58496	3.16993	2.80735	2.32193	1.58496	2	0	1	3.45943	1	1.58496	0	3.32193	1.58496	0	0	0	0	3	2.58496	2	1.58496	3.32193	1	2.80735	3	2.58496	1.58496	4.39232	1.58496	2.80735	1	2.32193	0	2.32193	2	1.58496	0	2.58496
DCXR-DT	2	2.32193	0	3.45943	2.80735	4.16993	2.58496	2.80735	1	3.70044	0	2.58496	1	1	5.20945	3.90689	1.58496	1	0	0	0	2	2	1.58496	1.58496	3.80735	3	3.32193	2.80735	2	5	3.16993	1.58496	4.64386	2	5.08746	2.80735	2.58496	0	0	0	2.80735	1.58496	2.32193	1.58496	3	1	0	3.45943
DDC-AS1	0	0	0	0	0	0	0	0	1	1	0	0	0	0	0	0	0	0	0	0	0	0	0	0	0	0	0	1.58496	0	1.58496	0	0	0	0	0	0	0	0	0	0	0	0	0	0	0	0	0	0	0
DDN-AS1	5.04439	6.20945	3.58496	4	2	3.45943	5.35755	5.2854	3.58496	6.18982	6.56986	6.16993	4.08746	3	7.08746	6.56986	4.45943	4.39232	4.39232	3.58496	4.9542	3	6.08746	6.49185	5.49185	3.58496	3.32193	3.58496	4.9542	5.64386	3	5.83289	5.70044	5.97728	5.75489	4.70044	6.58496	4.08746	6.16993	4.90689	2.58496	3.90689	6.24793	3.70044	5.75489	4.80735	3.45943	4.08746	3.90689
DDR1-DT	0	1.58496	1	1	3.16993	2	2.32193	1	1	2.80735	2.58496	0	0	1.58496	2.32193	0	2	2.80735	0	0	0	1.58496	1.58496	2.58496	0	0	3.32193	0	2.32193	1.58496	1	1	2.80735	1.58496	1	4.39232	1.58496	0	0	0	3.90689	0	2	1	2	1	2.58496	1.58496	2.32193
DDX11-AS1	6.35755	8.15987	4.58496	7.2384	8.39232	7.62205	6.91886	7.03342	5.49185	8.21917	4.16993	5.83289	6.10852	5.12928	6.30378	6.9542	7.74819	5.24793	7.09803	4.75489	4.9542	6.44294	6.24793	7.14975	6.32193	6.02237	5.16993	6.88264	7.36632	5.67243	7.2854	5.12928	5.55459	6.65821	6.6865	6.78136	7.20945	5.16993	5.72792	5.12928	5.80735	5.2854	5.2854	5.32193	6.93074	7.04439	6.78136	5.72792	7.03342
DDX11L16	0	0	0	0	0	0	0	0	0	0	0	0	0	0	0	0	0	0	0	0	0	0	0	0	0	1	1	0	0	0	0	0	0	0	0	0	0	1	0	0	0	0	0	0	0	0	0	1	0
DDX11L2	3.58496	7.96	5.49185	2.80735	5.32193	2	3.70044	5.42626	2.32193	4.58496	4.45943	4.75489	6.35755	4.08746	5.67243	4.75489	3.32193	3.16993	6.80735	5.35755	4.45943	5.52356	3.16993	6.12928	3	3.32193	5.16993	2	3.58496	1	5.32193	2	3.45943	3.70044	5.9542	6.50779	5.52356	3	7.73471	3	3.80735	4.9542	5.72792	3	3.16993	5	5.64386	4	5.24793
DDX39B-AS1	1	2.58496	2	1	3	2	2.32193	3.80735	2.32193	3	1.58496	1	1	2.32193	3.70044	3	1.58496	2	2.58496	1	2	1.58496	0	1.58496	2.32193	2.32193	1	2	1.58496	1	2.32193	2	1	1.58496	1	4.64386	3	1.58496	2	2	1.58496	2.32193	1	1.58496	1.58496	2.32193	1	2.32193	1.58496
DDX59-AS1	5.20945	3.32193	1	4.39232	2.58496	3.90689	3	3.32193	2	4	4.16993	2	1.58496	3	4.90689	6.12928	3.70044	3.70044	6.02237	2.80735	3.70044	1	3.16993	3.16993	5.39232	1	4.64386	1	2	4.08746	3	4.08746	1.58496	1.58496	3	3.16993	4.58496	2.32193	1	4.90689	4.24793	2	4.70044	2.32193	3.16993	2	1	2	3
DEFB122	0	0	0	0	0	0	0	1	0	0	0	0	0	0	0	0	0	0	0	0	0	0	1	1.58496	0	0	0	0	0	0	0	0	0	0	0	0	0	0	0	0	0	0	0	0	1	0	0	0	0
DENND5B-AS1	1	2	1	1	1	1	2.32193	1.58496	2.58496	2.32193	1.58496	1.58496	3.16993	1	1.58496	1.58496	1.58496	2	1.58496	2.58496	1.58496	0	2.80735	1.58496	4.24793	2	0	1	0	0	1	1	3.70044	1	2	3.45943	2.80735	3	2.32193	3.80735	2.32193	1	1	1.58496	2	2.32193	1	2	1
DENND6A-AS1	2	2	2.80735	1.58496	2	1.58496	0	1	0	2.58496	0	3.90689	1.58496	0	1.58496	0	0	2.80735	1.58496	1	2	1	1.58496	2	1	2.80735	0	2.58496	3.16993	0	2.32193	1.58496	0	0	1.58496	1	2	2.32193	2.58496	1.58496	1.58496	1	2	1	0	1.58496	1	1.58496	2.32193
DENND6A-DT	0	0	0	2.32193	1	1	1	0	0	1	0	2.32193	0	1.58496	1	1	0	1.58496	1	0	0	1	2	1	0	0	1	1.58496	1.58496	1	2.32193	0	1.58496	0	1	1	1	0	1.58496	1.58496	0	0	1	1.58496	0	1	0	1	1
DEPDC1-AS1	2.58496	3.58496	2	3.70044	3.45943	2.80735	4.16993	4.58496	2.32193	5.42626	2.80735	4.64386	1.58496	3.16993	6.14975	4.9542	3.80735	2.58496	4	0	4.24793	2.32193	4.08746	2.58496	1	2.80735	2.32193	1.58496	3.45943	3.45943	3.70044	3.90689	2.58496	3.32193	2.58496	5	4.39232	2	3.45943	3	3.16993	3	2.32193	2.32193	1	3.16993	2.80735	4.16993	2
DGCR11	6.78136	5.35755	5.04439	7.62936	5.08746	5.35755	6.26679	6.52356	6.71425	7.04439	5.97728	7.57743	7.49985	7.37504	7.45121	4.39232	7.19967	7.12928	6.10852	5.9542	8.92778	6.89482	6.47573	5.90689	8.17493	6.08746	5.93074	4.64386	6.98868	7.76818	7.16993	7.11894	7.79442	6.97728	6.35755	7.13955	6.40939	5.08746	5.61471	6.71425	6.12928	7.14975	7.49185	6.14975	5.72792	7.13955	6.78136	6.33985	6.64386
DGCR5	7.10852	5.88264	8.9571	7.78136	5.85798	6.06609	7.27612	6.42626	4.52356	2.80735	8.87036	3.58496	4.64386	2.58496	6.45943	7.73471	3.16993	7.5157	7.87036	4	5.20945	7.94837	6.35755	4.58496	2.80735	4.80735	5.55459	8.07682	7.58496	7.76155	5.55459	4.58496	7.70736	1.58496	7.91886	5	7.36632	5.78136	5.35755	5.9542	2.58496	6.2854	9.33092	7.81378	6.83289	3.58496	5.12928	8.04985	4.45943
DGUOK-AS1	6.18982	8.65821	5.16993	6.80735	6.26679	7.82655	7.03342	7.90689	5.32193	9.41785	7.01123	7.21917	6.80735	5.9542	9.96867	7.05528	8.18982	6.56986	8.96867	7.01123	4.9542	7.10852	7.56986	6.67243	4.24793	5.32193	6.37504	7.84549	8.17493	7.11894	7.57743	7.19967	6.85798	8.2384	6.58496	9.27612	7.14975	4.39232	7.22882	7.56224	7.08746	5.64386	5.45943	6.53916	8.2384	8.14466	7.12928	5.58496	7.63662
DHCR24-DT	5.16993	4.64386	3	4.80735	2.58496	3.32193	5.04439	5.67243	3	5.78136	4.39232	4.70044	1	5.9542	5.67243	3	4.75489	5.49185	4.24793	4	5.39232	3.58496	5.08746	4.08746	3.32193	4.08746	4.75489	4.24793	5.35755	3	5.72792	4.24793	2	3	4.45943	4.85798	5	1.58496	3.16993	4.16993	5.39232	2.58496	2.80735	4.45943	2.32193	2.80735	4.32193	3.70044	3.32193
DHDDS-AS1	2.58496	3.80735	3.32193	3.80735	3.32193	4.16993	3	4.16993	2	3.45943	2.80735	2.32193	3	4	4.58496	3.70044	2.32193	2.58496	4.70044	3	4	3.32193	2.32193	2.58496	3.16993	2.32193	2.58496	1.58496	2.58496	3.16993	4.24793	3.58496	2	3.16993	3.45943	4.52356	3	1	3.45943	3.16993	3.16993	2.32193	2	1.58496	2.32193	4.32193	0	1.58496	3.45943
DHRS4-AS1	9.46761	10.4737	8.83605	7.80735	8.87652	9.80896	10.2889	9.73809	9.77972	10.4717	9.59991	10.544	10.8281	9.39017	12.0758	10.444	9.04166	9.82655	9.35315	8.70044	9.16491	8.19476	10.3399	10.0512	9.3966	8.45121	8.64746	6.83289	10.6384	10.5507	10.5343	8.43045	9.25739	10.1573	8.80413	10.3432	11.1991	9.41151	8.59991	8.90689	9.24793	10.2143	9.48784	9.23122	10.0348	11.2497	9.31741	8.89482	10.224
DHRS4L1	3	4.9542	3	4.85798	5.61471	3.90689	3.70044	2.58496	1.58496	4.32193	4	4.08746	2.80735	3.58496	5.24793	4.32193	3	4.64386	2.80735	1.58496	3.16993	4.24793	3.58496	3.45943	3.45943	3.58496	3	5.24793	4.58496	2.58496	5.45943	3.58496	3.80735	5.08746	3.45943	6.02237	6.97728	3.80735	3.58496	2	2.32193	3	3.32193	3.45943	1	4.70044	4.08746	4.08746	3.70044
DHRSX-IT1	0	1.58496	1.58496	2.80735	2	3.32193	3.32193	4.08746	0	1.58496	3	2.32193	2.80735	1.58496	3.16993	3.80735	1.58496	2.80735	2.32193	2.58496	2	1.58496	1	3.58496	2.32193	2.80735	2.80735	0	2.58496	1.58496	1.58496	3	3	3.80735	2.58496	3.16993	2.80735	3	4.39232	2	0	1.58496	2.32193	2.80735	3.70044	1.58496	2	1.58496	2.58496
DHX33-DT	0	0	0	0	0	0	0	0	0	0	0	0	1	0	0	1	0	0	0	0	0	0	0	1	0	0	0	1	0	0	0	1	0	0	0	0	0	1	0	0	0	0	0	0	0	0	0	0	1.58496
DIAPH1-AS1	0	2.32193	0	0	0	1	1.58496	2.32193	1	1	0	2	0	0	2	1	0	1	1	0	1.58496	0	1.58496	0	2	0	0	0	1	0	0	1	0	1.58496	1.58496	1	0	0	0	1	2	0	1.58496	0	0	2.32193	1	0	1
DIAPH2-AS1	3	1	1.58496	4.32193	1.58496	1.58496	2.58496	4.45943	2	4.64386	4.16993	1	0	4.52356	5.32193	1	2.32193	8.04985	5.08746	2.58496	3.70044	1	0	2	1	0	0	2.58496	4.16993	5.24793	2	0	1.58496	0	1.58496	5.80735	2.58496	0	2.32193	4.52356	3.80735	2.80735	0	1.58496	1	3.58496	3	4.75489	0
DIAPH3-AS1	0	0	0	0	1	0	0	0	0	0	0	0	0	0	0	0	0	1.58496	0	0	0	0	0	0	0	0	0	0	0	1	0	0	0	0	0	0	0	0	0	0	0	0	0	0	1	0	0	0	1
DIAPH3-AS2	0	0	0	0	0	0	0	0	1	0	0	0	0	0	0	1	0	0	0	0	0	0	0	0	0	0	0	0	0	0	0	0	0	0	0	1	0	0	0	0	0	0	0	0	0	0	0	0	0
DICER1-AS1	7.56224	8.33985	4.85798	7.82018	7.53916	7.87036	7.16993	8.71081	6.26679	8.96578	7.77479	8.02237	7.49985	6.98868	9.39446	7.5157	6.62936	8.71768	8.43879	7	7.09803	7.3837	7.33985	7.94251	9.12153	8.31288	6.76818	8.11894	8.13443	6.67243	8.33539	4.64386	8.21432	7.82018	8.01123	8.27612	8.74147	7.18982	6.16993	7.15987	7.07682	7.60733	6.50779	7.29462	7.45943	9.50581	5.80735	7.03342	7.35755
DIO2-AS1	0	0	1	0	0	0	0	0	0	0	0	0	0	0	0	0	0	1	0	0	1	0	0	0	1	0	0	0	0	0	0	0	0	0	0	1.58496	0	0	0	1	1.58496	0	0	0	0	1	0	0	0
DIO3OS	7.7879	4.32193	4.24793	7.06609	5.70044	3.32193	6.2854	7.97154	7.33092	6.9542	8.47573	0	7.62205	6.53916	4.58496	6.12928	5.12928	7.94251	9.33539	9.95274	2.80735	7.44294	5.67243	8.10329	8.01681	11.3454	6.64386	3.45943	4.39232	6.12928	5.16993	7.73471	4	8.78136	5.55459	6.91886	9.54303	5.16993	4.52356	5.58496	0	5.20945	6.6865	10.2491	4.16993	9.19229	8.41363	9.89178	5.35755
DIP2A-IT1	1.58496	1.58496	0	2.32193	2.32193	1	0	1	2	1.58496	2.32193	1.58496	1	1.58496	1	2	1	3	2.32193	0	2.32193	0	1.58496	1	1	0	0	2	0	1	0	0	0	0	1	1	0	0	2	1	1	0	1	0	2	1.58496	2.58496	0	1
DIRC1	0	0	1	0	1.58496	0	1	0	0	2.32193	0	0	1	2.32193	1.58496	1	3	2	2.32193	2.80735	1	1	3.32193	2	2.58496	0	1	1	2.58496	1	1	0	0	2	0	1	1.58496	0	0	0	2	2	0	2	0	1.58496	0	3.58496	1
DIRC3	2.80735	3.45943	1.58496	4.45943	5	6.42626	4.75489	2	1	2.80735	2	2	5.24793	1	3	4.45943	4.80735	2.80735	5.55459	3.16993	3.80735	2.32193	3.45943	3.32193	4.16993	4.08746	3.16993	6.94251	6.83289	5.52356	3.32193	2.32193	3.90689	2.80735	3.90689	4.70044	3	5.52356	4.85798	3	1.58496	3.58496	3.90689	5.24793	2	1.58496	2.32193	4	4.9542
DIRC3-AS1	0	2.58496	0	0	0	1	0	0	0	0	0	0	0	0	0	0	0	0	0	0	0	0	0	0	0	1	0	0	0	0	0	0	0	0	0	0	0	0	0	0	0	1	0	3.16993	0	0	0	0	0
DISC1-IT1	0	2.32193	0	0	0	1	1.58496	1	0	1.58496	0	0	1	0	0	1	0	0	0	1	1	0	0	0	0	1	1	0	0	0	0	0	1.58496	0	1	0	0	0	0	1	0	0	1	1	0	0	0	0	0
DISC1FP1	0	0	0	0	1	4	0	0	0	1	0	1	1.58496	0	6	1	0	0	0	2.80735	2	0	0	0	0	1	0	0	1	0	0	0	0	1	0	0	1	0	1.58496	0	0	0	1	2	0	0	0	0	2
DLEU1	8.45533	7.91886	7.41785	7.56224	6.97728	8.53528	8.75154	9.72622	8.36194	9.59991	9.30834	10.3597	8.47978	8.59246	9.65464	6.94251	8.67596	9.17243	8.5812	7.26679	9.78136	7.45943	9.74651	9.75489	3.90689	7.05528	7.7879	7.56224	8.72792	8.80735	9.90689	8.72451	7.29462	9.49185	8.3966	8.82337	10.1898	6.79442	8.24317	8.09803	8.18488	7.7211	7.76155	7.52356	9.61102	9.67419	8.71081	7.46761	7.82655
DLEU2	7.84549	8.27612	8.61102	7.98868	9.11374	8.37504	9.29692	10.3354	7.72792	10.0782	9.0607	9.19722	6.94251	8.73132	9.47168	9.66888	8.59619	8.66178	9.67419	7.05528	8.78463	8.53528	7.82655	8.50383	4.16993	6.85798	8.58871	6.94251	8.46352	8.71081	10.2396	8.41785	7.74147	8.82655	8.61839	8.71768	9.20212	6.71425	9.14211	8.224	9.96434	7.74147	7.15987	8.20945	10.3761	9.17493	8.82972	7.74147	8.97728
DLEU2L	1	4.32193	3.70044	3.32193	3	4.32193	4.52356	4.85798	4.32193	5	3.45943	3.45943	4.85798	4.45943	3.90689	5.39232	3.90689	3.58496	4.80735	2	4.39232	1	3.16993	3	2.32193	0	0	0	4.85798	3.80735	3.16993	3.70044	3.32193	3.80735	3.58496	5.08746	5.42626	4	4.9542	3.58496	3.90689	3.58496	4.80735	3.45943	4.24793	5.42626	2	1.58496	4
DLG1-AS1	5.35755	5.20945	1	4.64386	4.39232	4.08746	3.32193	5.70044	4.64386	7.35755	3.32193	4.70044	3.70044	6.52356	5.16993	5.88264	5.16993	4.16993	5.61471	4.16993	3.70044	4.58496	5.2854	4.08746	0	4.39232	3.45943	6.83289	6.70044	6.53916	6.56986	4.58496	3.90689	4.9542	3.16993	7.09803	1	2.58496	4.58496	6.32193	3.45943	3.16993	2.32193	5.42626	4.75489	5.08746	4.32193	2.80735	5.35755
DLG2-AS2	0	0	0	0	1.58496	0	0	0	0	0	0	0	0	0	0	1	0	0	1.58496	0	1.58496	0	0	0	0	0	0	0	0	0	2.32193	0	0	1	1	0	0	1	3.90689	0	0	0	0	0	0	0	0	0	0
DLG3-AS1	1	4.75489	1.58496	2	1	1	3.45943	1	5.61471	2.58496	0	1.58496	2.32193	2.32193	2.80735	1.58496	3	2.32193	3.16993	2.58496	2.58496	1	1	2.58496	4.80735	1	3.16993	0	1.58496	1.58496	1.58496	1	0	1.58496	1.58496	3.45943	2	2	3.58496	3.70044	2.58496	2.58496	1.58496	1.58496	2	4.32193	1.58496	0	2
DLG5-AS1	3.45943	5.85798	2	5.52356	5.39232	4.90689	4.70044	4.90689	3.32193	6.79442	4.08746	3.16993	5.2854	3.45943	7.07682	6.22882	5.24793	6.91886	3.58496	4.90689	5	3.70044	4.32193	3.70044	6.70044	4.58496	4.64386	6.10852	5.04439	5.08746	6.08746	4.32193	4.16993	4.64386	5.20945	6.80735	5.12928	3.45943	4.52356	3.32193	4.52356	6.49185	2.32193	4.39232	4.64386	5	4.64386	2	5.75489
DLGAP1-AS1	8.49185	9.07146	6.59991	8.53138	7.94251	7.58496	8.34873	10.2503	9.32867	8.75489	6.18982	6.79442	8.98014	8.16993	9.25974	8.11374	7.59991	8.6865	8.20457	8.33092	7.5157	10.6294	6.85798	8.00562	8.73471	8.44294	7.30378	7.16993	7.90087	7.56224	8.10329	7.75489	8.21917	9.16742	8.71081	9.90539	8.16993	6.14975	9.19229	8.00562	5.80735	8.15987	5.55459	9.22882	7.08746	9.20945	6.53916	7.45943	7.3837
DLGAP1-AS2	6.33985	7.21917	4.85798	7.88874	7.5157	7.04439	6.62936	8	7.19967	9.13186	5.97728	5.24793	8.58871	6.97728	8.45943	7.64386	6.53916	7.12928	7.7879	6.79442	5.97728	7.26679	6.76818	7.91289	8.13955	6.24793	4.64386	6.71425	7.19967	6.70044	7.3837	6.20945	8.48784	9.54689	8.37069	8.32643	6.78136	6.22882	8.41363	5.78136	4.85798	9.24793	5.85798	9.0954	6.04439	8.26679	6.02237	6.35755	7.15987
DLGAP1-AS3	2	0	0	1.58496	1	1.58496	0	1.58496	1	0	1.58496	1	0	0	1	0	1	0	1	0	0	0	1.58496	0	2	0	0	0	0	0	1.58496	0	1.58496	0	1	0	0	2	0	0	0	0	0	1	0	0	0	1	1
DLGAP1-AS4	0	0	0	0	1	1.58496	0	0	0	0	0	0	1	0	0	0	2.32193	0	2	0	0	0	1	0	0	0	0	0	1	0	0	0	0	0	0	0	0	1	0	0	0	0	1.58496	0	0	0	0	0	0
DLGAP1-AS5	0	0	2	11.4142	5.55459	1.58496	5.75489	0	0	5	1	5.80735	0	1	0	1	3.16993	1.58496	0	0	6.02237	1	2.32193	1	0	1	9.02791	1	0	0	1	0	0	1.58496	0	5.58496	0	0	0	0	0	1	2	0	1	0	0	12.0341	7.57743
DLGAP2-AS1	0	0	0	0	0	0	0	0	0	0	0	0	0	0	0	0	0	0	0	0	0	0	0	0	0	0	0	0	0	0	0	0	0	0	0	0	0	0	0	0	0	0	0	0	0	0	0	0	0
DLGAP4-AS1	4.24793	4.32193	3.16993	4.52356	5.08746	2	3.58496	3.16993	3.16993	3	3.16993	4.24793	3.90689	3	5	4	2.32193	3.80735	4.52356	4.64386	3.32193	3.80735	3.80735	4.70044	4.45943	4.16993	1.58496	3.80735	3.16993	5.16993	4.58496	3.80735	4.45943	4.39232	3.90689	4.08746	3	4.45943	5.04439	4	4.52356	4.39232	3.70044	3.45943	3.16993	5.35755	3.16993	5	4.32193
DLX2-DT	1	0	0	1	0	0	0	1.58496	0	0	2.32193	0	0	1	4.9542	2.58496	1.58496	0	0	1.58496	0	1	0	0	3.32193	0	0	1	2.80735	3.80735	0	3.16993	2	1	0	1.58496	0	0	0	0	0	1	1	1	2.32193	1.58496	0	0	0
DLX6-AS1	7.83289	1	0	3.80735	7.94837	8.63662	6.18982	8.69349	2	8.91289	4	6.30378	10.66	5.2854	9.15228	8.54689	5.32193	7.65105	7.67948	4.9542	6.22882	8.12412	6.96578	8.52748	5.20945	0	5.24793	6.16993	7.50779	4.70044	7.81378	5.04439	7.53138	10.1434	6.06609	10.2842	4.70044	7.81378	1.58496	8.01123	4.32193	4.52356	5.24793	1	7.17991	1	5.12928	3.80735	7.05528
DM1-AS	5.93074	6.59991	5	4.08746	4.58496	4.85798	4.75489	4.80735	6.33985	6.32193	5.39232	4.90689	5.78136	4.9542	6.26679	6.76818	4.90689	5.2854	5.70044	6.45943	5.04439	6.33985	4.32193	5.08746	7.03342	5.80735	3.90689	4.58496	4.90689	4	5.2854	5.42626	5.64386	5.80735	5.75489	6.16993	5.20945	5.61471	6.32193	5.20945	6.35755	5.52356	5.80735	5.24793	5.08746	6.04439	4	4.52356	4.16993
DMD-AS3	0	0	0	0	0	0	0	0	0	0	0	0	0	0	0	0	0	0	0	0	0	0	0	0	0	0	0	0	0	0	0	0	0	0	0	0	0	0	0	0	0	0	0	0	0	0	0	0	0
DNAAF4-CCPG1	0	0	0	0	0	0	0	0	0	0	0	0	0	0	0	0	0	1	0	0	0	0	0	0	0	0	0	0	0	0	0	0	1.58496	0	0	0	0	0	0	0	0	0	0	1	0	0	0	0	1
DNAH10OS	4.58496	5.35755	6.74147	5.20945	3.32193	6.88264	5.32193	1	4.24793	5.93074	3.90689	5.80735	5.90689	2.80735	3.70044	4.90689	3.80735	4.52356	5.20945	1.58496	4.24793	4.90689	2.58496	4.32193	7.6865	4.08746	4.75489	2	4	3.16993	7.35755	4.64386	7.19967	8.11894	7.14975	6.14975	5.49185	6.10852	5.04439	6.12928	2	5.2854	5.70044	4.08746	3.58496	4.75489	4.85798	3.45943	3.16993
DNAH17-AS1	3	1	1.58496	1	3.58496	4	5.20945	1.58496	3.16993	1	3.16993	2	1.58496	4.45943	6.37504	0	1.58496	2	2.58496	4.70044	1	3	3.45943	4.08746	2	4.39232	1.58496	3.32193	3.45943	5.12928	1	3.45943	4.9542	1.58496	1.58496	2.58496	4.75489	0	4.52356	2.80735	3.16993	3.80735	5.20945	2.80735	2.58496	3.58496	2.58496	2.58496	4.16993
DNAH8-AS1	0	2	1	1	2.32193	1	2.58496	1.58496	0	0	0	0	1	0	0	0	2	0	1.58496	1	2.32193	0	0	0	0	0	0	0	1	0	1.58496	0	1.58496	1	0	2.58496	1.58496	1	0	1.58496	0	1	0	0	1	3.16993	0	0	0
DNAJB5-DT	0	3.16993	0	1	3.90689	2	1.58496	1.58496	1.58496	0	0	1	1.58496	1	1	1.58496	0	1	3	2.58496	2	0	1	1.58496	2.32193	1	0	1	1	0	2	0	1	2	0	3	1	1	4.75489	2.58496	1.58496	0	1.58496	2	0	2.80735	2.58496	1.58496	2
DNAJB8-AS1	0	0	0	0	0	0	1	0	0	0	0	0	1.58496	0	0	0	0	0	0	0	0	0	0	0	0	0	0	0	0	0	0	0	0	0	0	0	0	0	0	0	0	0	0	0	0	0	0	0	0
DNAJC27-AS1	5.58496	6.96578	3.32193	5.16993	5.52356	5.32193	4.58496	6.53916	5.20945	6.40939	6.76818	4.85798	5.70044	4.80735	7.66534	5.49185	5.64386	5.75489	6	5.93074	4.85798	4.80735	4.75489	5.2854	6.78136	6.37504	5.70044	6.14975	5.32193	5	6	4.75489	4.70044	5.64386	4.90689	7.54689	6.08746	6.45943	5.67243	6.61471	4	4.08746	3.80735	4.75489	4.64386	6.42626	3.45943	3.32193	3.80735
DNAJC3-DT	5.70044	9.10066	5.52356	6.80735	5.93074	7.53138	6.61471	6.32193	6.04439	7.85798	5.70044	6.97728	8.07146	7.62936	7.62936	6.96578	5.2854	7.94251	7.62936	5	6.55459	5.32193	7.81378	6.91886	6.45943	5.04439	7.03342	5.58496	7.88874	7.2384	7.40088	6.18982	6.14975	7.79442	6.85798	8.02791	7.10852	6.24793	6.87036	6.52356	6.26679	7.14975	6.04439	6.59991	7.60733	9.16491	5.88264	5.75489	5.61471
DNAJC9-AS1	2.58496	3.58496	2.80735	2	3.58496	2.32193	3.70044	5.16993	3	4.9542	4.52356	3.32193	3.58496	2.58496	4.45943	3.45943	3	4.39232	2.58496	1	1	3.45943	3.16993	3	2.32193	2.80735	2	2.32193	3.32193	1.58496	3.90689	2.58496	2.80735	2.58496	3.80735	3.80735	3.90689	1.58496	3	1.58496	1	2.58496	1.58496	2.80735	0	5.58496	2	2.32193	3
DNM1P35	3.80735	4.32193	3.32193	5.12928	4.85798	4.16993	5.67243	6.32193	3	5.20945	4.80735	2.80735	4.70044	3.45943	4.08746	5.93074	4	6.16993	6.61471	4.9542	3.16993	4.32193	3	4.24793	2.32193	4.64386	3.32193	4	5.61471	4.9542	3.45943	4.52356	4.45943	3.16993	5.45943	7.44294	4.24793	3.80735	4.16993	2.80735	3.70044	3.80735	4.45943	5.04439	3.45943	6	3.16993	3.70044	4.24793
DNM3-IT1	0	1	1	1	2.32193	0	0	0	1	0	0	0	1	0	0	0	0	0	1	0	1.58496	0	0	0	0	1.58496	1	1	0	0	0	0	0	0	1	0	1.58496	1	0	0	1	0	0	0	0	2	0	0	2.80735
DNM3OS	3.70044	4.39232	4.39232	6.08746	6.61471	6.26679	6	3.80735	5.90689	6.33985	5.55459	4.32193	10.9454	6.72792	6.94251	11.9061	6.50779	7.53916	8.09276	7.09803	6.10852	6.14975	7.77479	6	8.26679	6.74147	5	4.45943	5.80735	4.52356	6.6865	5.32193	5.52356	7.40088	5.45943	5.83289	7.87036	6.58496	3.70044	4.90689	3.16993	7.05528	4.32193	7.10852	4.16993	7.63662	4.90689	7.48382	4.08746
DNMBP-AS1	2.58496	5.97728	2.32193	1	0	3	4.08746	2.58496	5.90689	3.45943	1	3.45943	5.55459	4.24793	4.39232	3.32193	2.32193	5.42626	2.58496	2.58496	3.80735	1	2.58496	2	4.45943	2.80735	1	1.58496	3	3.58496	1.58496	1.58496	3.32193	4	3.16993	5.16993	3.16993	2.58496	2.80735	4.75489	2.32193	5.42626	2	1.58496	2.80735	6.06609	2	2.58496	2.80735
DNMT3L-AS1	0	0	0	0	4.39232	1	0	0	0	0	1	0	0	0	0	0	0	2	0	0	0	1	0	0	0	2	0	0	0	0	0	1	0	0	0	1	0	0	0	0	0	0	1	0	0	0	0	0	0
DOCK4-AS1	0	1	0	0	0	0	0	0	1	0	1	0	0	0	1	0	0	1	0	1	2.32193	0	1	1	1	0	0	1	0	0	0	2	0	0	1	1	1	1	0	0	2.58496	0	1	0	1	1	0	0	1
DOCK8-AS1	7.14975	4.80735	4.64386	5.83289	4.58496	3.32193	4.16993	5.67243	4.75489	6.80735	1	4.39232	3.90689	4.75489	2.32193	3.45943	0	2.80735	4.52356	4.39232	3.80735	5.42626	5.45943	4.45943	2.80735	3.80735	4.90689	5.2854	5.35755	4.08746	4	1	4	6.39232	5.2854	6.88264	5.90689	4.08746	6.76818	5.97728	3.32193	3.90689	2	3.80735	5.61471	5	6.06609	3.58496	4
DOCK9-AS1	0	0	0	0	0	0	0	0	0	0	0	0	0	0	0	0	0	0	0	0	0	0	0	0	0	0	0	0	0	0	0	0	1	0	0	0	0	0	0	0	0	0	0	0	0	0	1	0	0
DOCK9-DT	5.72792	5.90689	5.75489	7.92481	6.71425	7.26679	6.30378	5.58496	3.90689	9.16239	6.08746	7.08746	5.52356	7.59991	9.1267	5.78136	6.80735	8.17991	6.75489	4.08746	5.90689	6.50779	6.59991	6.93074	3.32193	6.10852	7	7.44294	7.6865	7.12928	8.51175	7.11894	4.58496	5.24793	5.55459	6.90689	7.08746	3.16993	6.56986	4.32193	6.10852	6.20945	5.24793	5.55459	6.84549	6.42626	7.13955	4.90689	5.24793
DPH6-DT	2	1.58496	2.32193	3	2	3.58496	1.58496	2	0	3.90689	1	3	3.45943	2.32193	5.70044	2.32193	2	4.32193	4.08746	5.75489	3.70044	3	4.45943	3.45943	1.58496	3	2.80735	1	1	2	3	1	2.32193	1.58496	2.58496	6.22882	4	2.80735	0	3	1.58496	1	1	4.39232	1.58496	3.16993	0	2.80735	2
DPP10-AS1	0	0	0	0	0	0	0	0	0	0	0	0	4.58496	0	0	0	1	1.58496	0	0	0	0	0	0	8.35755	0	0	0	0	0	0	0	0	0	0	1.58496	0	0	0	0	0	0	1	0	0	1.58496	1	0	0
DPP10-AS2	0	0	0	0	0	0	1	0	0	0	0	0	0	0	0	0	0	0	0	0	0	0	0	0	0	0	0	0	0	0	0	0	0	0	0	0	0	0	0	0	0	0	0	0	0	0	0	0	0
DPP10-AS3	0	0	0	0	0	0	0	0	0	0	0	0	0	0	0	0	0	0	0	0	0	0	0	0	0	0	0	0	0	0	0	0	0	0	0	0	0	0	0	0	0	0	0	0	0	0	0	0	0
DPP4-DT	0	0	0	1	1	1	2	0	0	0	2.80735	1	2	0	0	1.58496	1	0	1	0	0	0	0	1.58496	4.08746	0	0	0	0	1	0	1	0	0	1.58496	1.58496	0	2	0	0	0	1	1.58496	0	0	1.58496	0	1.58496	1
DPP9-AS1	2	5.35755	1	3.70044	4.16993	3.32193	2.80735	3.90689	3	4.85798	3.90689	3.32193	3.70044	3.80735	4	3.70044	2.58496	3.80735	4.80735	3.32193	3.80735	1.58496	3.32193	2.32193	2.80735	3	1.58496	2	3	2.58496	4.45943	3.32193	4.08746	3	3.70044	4.70044	4.32193	2.80735	3.90689	2.58496	3.32193	5	4.39232	3.80735	4.16993	4.90689	3.16993	2.80735	3.16993
DPY19L2P2	4.90689	8.73132	4	7.52356	5.61471	7.02237	7.49985	5.42626	5.04439	7.43463	5.88264	2.32193	6.04439	3.32193	8.73132	7.99435	4.90689	5.12928	3.58496	3.90689	3.90689	4.85798	5.78136	5.58496	6.59991	3.45943	5.32193	5.67243	7.35755	6.2854	5.80735	3.32193	6.90689	4.52356	7.21917	5.2854	5.24793	8.13443	7.27612	5.04439	4	7.22882	6.02237	2.80735	5.9542	8.44294	3.70044	6.2854	4.45943
DPY19L2P3	4.52356	5.88264	5.08746	4.52356	3	5.49185	5.93074	6.39232	5.04439	6.14975	3.80735	5.97728	6.75489	3.58496	7.53138	6.08746	2.32193	3	4.39232	4.39232	4.16993	4.32193	4.39232	3.58496	3.58496	3.90689	3.45943	4.45943	5.80735	5.32193	4.52356	2.80735	5.55459	6.22882	4.08746	6.59991	6.72792	7.45943	5.45943	5.42626	3.58496	5.16993	4.75489	5.9542	5.88264	6.79442	3.80735	4.32193	5.55459
DPY19L2P4	2	1.58496	1	1.58496	4.16993	2.80735	3.32193	2.32193	0	3.16993	0	0	3.16993	0	5.39232	7.29462	1.58496	2	1	0	2.80735	0	0	1.58496	3.90689	0	0	0	1	0	1	0	0	0	3.70044	3	1	3.80735	1	0	2.32193	3	3	0	0	3.45943	1	1	0
DPYD-AS1	0	0	0	1.58496	0	1	2.58496	0	1.58496	1.58496	1	1.58496	1.58496	2.32193	3.70044	0	1.58496	2.58496	0	0	3.90689	1	1	0	0	1	1.58496	0	1	1.58496	3	0	2	0	1	2.58496	1	1	2.80735	1.58496	1	0	1	1.58496	1	1	3.16993	0	1
DPYD-AS2	0	0	0	0	0	0	0	3.16993	0	0	0	0	0	1	1.58496	0	0	1.58496	1	0	2.32193	0	0	1	0	0	0	1.58496	0	1	0	0	0	0	0	1	0	0	1	0	0	0	0	1	0	0	1.58496	0	1
DPYD-IT1	0	0	0	0	0	1	1	1	2.58496	1	0	2	0	0	0	0	1	1.58496	0	0	3.45943	0	1.58496	0	0	0	1	0	0	0	2	1.58496	1.58496	0	0	1.58496	0	0	1.58496	0	2.32193	0	0	0	0	1	2	0	0
DRAIC	2.32193	2	1.58496	0	3	2.32193	2.80735	4.08746	0	4.52356	3	1.58496	3	3	3.32193	9.17243	1.58496	3.16993	2.32193	0	2	1.58496	2.58496	2.58496	2	2.58496	2	0	2	1	5.90689	1.58496	3.16993	3	2.32193	3.58496	3	2.80735	2.58496	2.32193	2.32193	4.08746	1.58496	2	4	2.58496	2.58496	1	2
DSCAM-AS1	0	0	0	0	0	1	0	0	0	0	0	0	0	0	1	0	0	1	1	0	0	0	0	0	0	5.55459	0	0	0	0	8.24793	0	1	0	0	0	0	0	1	0	0	1	0	0	0	0	0	0	0
DSCAM-IT1	1	0	0	1	0	0	0	0	0	0	0	0	0	0	0	0	0	0	0	0	0	0	0	0	0	0	0	0	0	0	0	0	0	0	0	0	0	0	0	0	0	0	0	0	0	0	0	0	0
DSCAS	1	2	1	0	0	0	1	2	0	3	0	2.58496	1	2	1	1.58496	2.32193	1	2.80735	3	2.58496	0	1	1	0	1.58496	0	1	1	2	0	1	0	1.58496	2	3.45943	2.58496	1	1.58496	2	1.58496	1.58496	0	2.32193	1	2	0	1.58496	0
DSCR10	0	0	0	0	0	0	0	0	0	0	0	0	0	0	0	0	0	0	0	0	0	0	0	0	3.32193	0	0	0	0	0	1	0	0	0	0	0	0	0	0	0	0	0	0	0	1	0	0	0	0
DSCR4	0	0	0	0	1	0	0	0	0	0	0	0	0	0	0	0	0	0	0	0	0	0	0	0	6.45943	0	0	0	0	0	0	0	2	0	0	0	0	0	0	0	0	0	0	0	0	0	0	0	0
DSCR4-IT1	0	0	0	0	0	0	0	0	0	0	0	0	0	0	0	0	0	0	0	0	0	0	0	0	3.58496	0	0	0	0	0	0	0	0	0	0	0	0	0	0	0	0	0	0	0	0	0	0	0	0
DSCR8	0	0	0	0	0	0	1	0	0	1	1	0	0	0	0	1	0	0	0	0	0	0	1	0	9	0	0	0	0	0	3.58496	0	1.58496	0	0	0	0	0	2	0	2	1	0	0	0	1	0	0	0
DSCR9	2.58496	3.80735	1	4.32193	5.2854	2	2.58496	3.80735	2	2.58496	5.20945	4.58496	3.90689	2	6.88264	3.32193	0	3.90689	3	2.32193	3	4.32193	3.80735	4	4	0	3.32193	4.08746	2.80735	4.08746	4.80735	3.58496	4.9542	2.80735	3.70044	3.16993	2.32193	3.80735	2.80735	2.58496	3	2.80735	3	1.58496	3.90689	5.32193	0	2	3
DSG1-AS1	0	0	6.42626	1.58496	2	7.93074	7.17991	2.32193	2	5	7.62936	7.01123	0	7.33092	6.96578	0	6.91886	7.29462	5.32193	3.16993	10.5765	2.32193	4.52356	6.6865	1	0	7.01123	4	7.81378	3.90689	8.633	5.35755	0	1	0	7.88264	10.446	1	2.80735	4.58496	8.98014	5.49185	3.32193	1	5	0	6.89482	1	4.52356
DSG2-AS1	4.70044	4.52356	3.16993	4	6.97728	5.20945	3.45943	6.6865	3	5.35755	4.70044	4.90689	3.16993	4.16993	4.24793	4.16993	4.9542	4	5.42626	4.70044	4.75489	2	3.16993	6.35755	0	2.80735	2	2.80735	4.85798	3.16993	4.85798	4.58496	3.45943	4.39232	5.04439	7.01123	4.9542	1	5.67243	4.90689	3.90689	4.16993	4.39232	4.45943	5.32193	6.02237	5.04439	2.32193	5
DST-AS1	0	0	0	0	0	1	1	1.58496	0	3.32193	0	2.32193	1.58496	0	2.80735	5.20945	1	1	0	1.58496	0	0	2.58496	0	2.32193	4.52356	1	1	3	1	2	1.58496	1	0	0	1	1	2.32193	1	1.58496	0	2	1	1	1	2	0	1	0
DSTNP2	6.40939	9.15228	6.35755	7.60733	8	8.03342	7.90087	8.40939	6.72792	8.27612	6.52356	5.90689	8.43045	6.83289	7.59991	8.2854	6.55459	7.88874	7.17991	7.60733	7.02237	6.56986	6.55459	9.05528	7.33092	7.56224	8.29921	7.45121	8.01123	7.65105	8.25267	6.55459	6.55459	7.30378	6.98868	7.9542	7.58496	7.65821	7.37504	7.63662	6.26679	6.80735	7.25739	8.01123	6.18982	8.99152	7.93074	7.81378	7.67948
DTD1-AS1	0	0	0	0	1	0	1	0	0	0	0	0	1.58496	0	0	0	0	1	0	0	0	0	0	0	0	0	0	0	0	0	0	0	0	0	0	1	0	0	1	0	0	0	0	0	0	0	0	0	0
DTNB-AS1	2	3.16993	1.58496	4.9542	4.16993	3	4.90689	2.32193	5.67243	2.32193	0	1.58496	0	1	2.32193	2	0	3.32193	2	5.93074	2.80735	2	1	5.88264	3	4.75489	4.16993	0	1.58496	1	4	0	3.70044	0	0	3	2	5	1.58496	1.58496	1	4.39232	2.32193	2	1.58496	3	1	4.80735	3.58496
DTX2P1-UPK3BP1-PMS2P11	6.16993	5.9542	5.61471	4.85798	8.60363	7.52356	8.15482	7.48382	4.64386	7.35755	5.67243	5.90689	5.55459	6.24793	8.17991	4.16993	6.79442	6.39232	6.80735	4.75489	7.32193	6.12928	4.32193	6.55459	5.16993	4.52356	7.09803	6.39232	8.12412	4.45943	6.6865	6.20945	4.58496	5.49185	5.08746	7.54689	5.9542	4.24793	4.64386	5.78136	7.2854	4.39232	7.42626	5.67243	5.64386	6.14975	6.10852	5.85798	7.43463
DUBR	6.20945	2	7.06609	6.9542	6.89482	7.08746	7.19967	7.65821	8.08746	8.41363	6.04439	7.7879	7.92481	5.16993	8.33092	8.69349	6.40939	5.83289	6.96578	8.85487	6.12928	6.22882	7.15987	7.32193	5.35755	8.39232	7.20945	4.64386	6.39232	8.58871	7.26679	5.35755	7.81378	7.47573	6.10852	8.96	8.58496	6.98868	8.45943	8.23362	5.42626	8.43879	5.97728	9.96	7.2854	8.52748	5.78136	6.82018	6.12928
DUXAP8	3.80735	0	2	7.12928	7.18982	1	2	5.35755	6.37504	5.12928	7.67243	8.64386	7.53138	2.32193	7.52356	4.16993	3.45943	6.39232	5	6.9542	2.32193	8.73809	4.75489	5.83289	11.8607	2.32193	7.30378	1.58496	1	7.17991	5.04439	5.80735	2.58496	1	7.99435	7.2854	4.75489	7.84549	6.72792	5.52356	3.70044	7.7211	2.80735	3.80735	2.58496	8.33539	2.58496	3.58496	7.96578
DYRK3-AS1	2.80735	4.08746	1.58496	1	2.80735	2.58496	1	4.16993	2	3.16993	3.16993	1.58496	3.32193	1.58496	5.97728	2	2	2.32193	3.16993	0	3.16993	2	3.16993	2.80735	4.32193	0	2.32193	2.80735	4	4.24793	3.58496	1.58496	3.45943	2.58496	1	4.45943	3.45943	2.58496	2.80735	2.58496	1	4.24793	1.58496	2.32193	4	2	1	2.58496	2
E2F3-IT1	1	2	0	1.58496	0	0	0	1	0	0	0	0	0	0	1	1.58496	0	0	0	0	1	1	1	0	0	0	0	0	0	0	1	0	0	0	0	1.58496	0	0	1	0	0	1	0	0	0	0	0	0	0
EAF1-AS1	1	3.45943	2.58496	3.16993	6.14975	1.58496	2.58496	3.70044	1.58496	2.32193	3	2.58496	2	2.32193	3.32193	3.45943	1.58496	2	2.80735	2	1	2	2.32193	0	3.32193	1.58496	2	0	2.58496	1	3.58496	2.80735	1	3.45943	1.58496	3.32193	0	3.90689	2.32193	2.58496	2.80735	2	2	3.45943	2.58496	4.32193	0	1	3.58496
EBLN3P	9.88264	12.8039	10.6221	11.3869	11.3236	11.3247	11.9676	12.1706	12.0468	11.7317	10.4398	12.2574	11.527	11.265	12.5565	12.1802	10.3815	11.2969	12.737	9.84549	11.2709	10.0715	11.2521	11.1743	11.3371	9.69523	10.9614	8.94251	11.8978	10.5401	11.0627	10.6689	11.0498	11.1991	11.5784	12.6237	12.2345	10.4481	11.3907	11.6676	11.4988	10.8368	10.5285	12.2	11.5285	12.7	10.6812	10.4919	11.3146
ECE1-AS1	3	3.45943	3.45943	5.39232	5.12928	2.80735	3.90689	4	4.24793	3.80735	2.58496	4.16993	4.85798	3.58496	4.64386	4.9542	4.75489	3.90689	4.52356	4.52356	3.70044	3	2.32193	4.39232	5.20945	3.58496	3.80735	0	1.58496	3.32193	4.45943	2.58496	4.24793	4.58496	3.80735	5.12928	3	4.85798	4.32193	3.90689	2.32193	2.80735	4.16993	2.58496	1.58496	3.70044	3.16993	2.58496	2.80735
ECEL1P2	2	10.4409	0	0	0	1	0	1.58496	3.90689	0	0	0	4.39232	1	0	0	4.32193	6.02237	1	0	3.45943	1	1	0	6.08746	3.16993	0	0	0	0	2.32193	0	0	0	3.16993	3.32193	6.49185	0	1	0	0	0	0	1	0	6.70044	3.58496	0	0
ECI2-DT	1.58496	3.90689	1	2.32193	1	1.58496	2	2.32193	4.08746	4	2	0	4	1	3.16993	1.58496	1	1.58496	2	1.58496	2	2.32193	2.80735	1.58496	2	2.32193	1	1	1	2	1	3	3.58496	2	1.58496	2.32193	3.16993	3.58496	3.80735	3	0	2.32193	1.58496	3.32193	1.58496	2	1	2.32193	2
EDIL3-DT	1.58496	1.58496	1	0	3	7.60733	3.45943	1	5.39232	7.40939	2.32193	1	3.45943	3	1	0	5.88264	6.32193	4.08746	1.58496	5.39232	0	4.85798	3.58496	1	4	1	2	2	4.90689	2.58496	5.08746	2	2.32193	0	3.16993	2.32193	1	1.58496	0	0	1	2.58496	2.80735	2	0	2.80735	1	1
EDNRB-AS1	0	0	0	0	0	0	1.58496	0	0	0	0	0	0	0	0	1	0	0	1	0	0	0	0	1	1.58496	0	1	0	0	0	0	0	1	0	0	0	0	1	0	0	0	0	0	0	1	2	0	0	0
EDRF1-AS1	1	4.32193	3.45943	3	2.58496	3.70044	3.80735	3.80735	3.32193	4	3.80735	2.58496	4.39232	1.58496	3.16993	4	1	3	4.08746	2	3.16993	1	2.80735	2.58496	3.90689	1.58496	0	0	3.58496	2.80735	2.58496	2.58496	3.58496	3.70044	2.32193	3.90689	3.16993	4.70044	3.32193	2.32193	1	3	3	1.58496	2.80735	3.58496	1	2.32193	3.16993
EDRF1-DT	3.58496	6.30378	3.90689	4.80735	4.16993	4.70044	3.32193	5.75489	4.70044	6.80735	5.85798	2.58496	5.49185	4.52356	7.07682	3.45943	4.32193	3.32193	4.85798	2.32193	3.45943	4.08746	3.90689	4.39232	5.16993	4.24793	3	4.24793	5.42626	3.80735	5.88264	2.58496	4	4.75489	4.90689	6.04439	5.90689	3.80735	2.58496	3.58496	1.58496	4	2.32193	1.58496	4.45943	4.75489	4.45943	2.58496	5.12928
EFCAB14-AS1	1	1.58496	0	0	0	1.58496	1.58496	3.16993	1.58496	2.80735	0	1.58496	1.58496	1	2.58496	2.58496	1	0	1.58496	1	3.32193	0	0	0	1.58496	0	1.58496	0	2.32193	1	0	1.58496	0	3.58496	1.58496	2.80735	2.80735	0	2.32193	2.58496	0	0	2	0	1	1.58496	2.32193	0	1
EFCAB6-AS1	3	2.80735	0	1.58496	1	2	3.32193	0	1	1	1.58496	0	1.58496	1	1	0	1.58496	3.58496	0	0	0	2.58496	0	2.58496	2	2	2.32193	0	1.58496	2.58496	3	1.58496	1	0	3.58496	1	1	0	0	0	1	0	0	0	0	5.16993	2.58496	1	0
EGFLAM-AS1	0	0	0	0	1	0	1	0	0	0	0	0	0	0	0	0	1	0	0	0	0	0	0	0	0	0	0	0	0	1	0	0	0	0	0	0	0	0	0	0	0	1.58496	0	1	1	0	0	0	0
EGFLAM-AS2	0	0	0	0	0	0	0	0	0	0	0	0	1	0	0	0	0	0	0	0	0	0	0	1	1	0	0	0	0	0	0	0	0	0	0	0	0	0	0	0	0	0	0	0	0	0	0	0	0
EGFLAM-AS3	0	0	0	0	0	0	0	0	0	0	0	0	0	0	0	0	0	0	0	0	0	0	0	0	0	0	0	0	0	0	0	0	0	0	0	0	0	0	0	0	0	0	0	0	0	0	0	0	0
EGFLAM-AS4	0	0	2	0	1	0	0	0	0	0	0	0	0	0	1	0	1.58496	0	1.58496	1	0	1	0	0	0	0	1	0	1	0	0	0	0	0	0	0	0	0	0	1	0	0	0	0	0	0	0	0	0
EGFR-AS1	5.04439	1.58496	2.80735	1.58496	1	3.32193	1.58496	4.45943	2	2.58496	8.29002	3.32193	2.80735	1	3.90689	1	1.58496	3.16993	3.80735	0	5.61471	0	3.58496	1	0	1	1	1	2.80735	4.08746	0	2	2	0	5.32193	4.9542	3.16993	2	1.58496	2.58496	2.32193	2	5.16993	1.58496	3.32193	1.58496	3	1	3
EGLN3-AS1	0	0	0	0	0	1	0	1	0	1	0	0	0	0	1.58496	0	0	0	3.16993	0	3	0	0	0	0	0	1	0	0	2.32193	0	1.58496	1.58496	0	0	0	0	0	0	1	0	0	3.32193	1	1	0	0	0	0
EGOT	3.70044	3.70044	2.58496	3.58496	7.08746	2	4.64386	3	2	4.64386	4.32193	2.32193	1.58496	5.85798	6.50779	1.58496	5.12928	7.24793	6.9542	3.32193	8.62571	2.58496	1.58496	3.80735	3	2.32193	5.04439	2	2.58496	3	5.20945	5.04439	2	0	2.58496	7.94251	6.33985	2	2.58496	6.14975	5.20945	2	4.75489	7.60733	3.45943	5.83289	3.70044	0	5.2854
EHD4-AS1	0	2.32193	0	0	0	1	1.58496	1	1.58496	1	1	1	2.58496	3.32193	2.32193	1	2.32193	1.58496	1.58496	1	3.16993	1	2	2	1	0	0	0	2.32193	0	1	1.58496	0	0	2	1	0	1	0	0	0	1	1.58496	1.58496	2.32193	0	2	1	1.58496
EHHADH-AS1	0	0	0	0	1	0	0	0	0	0	0	1	0	0	0	0	0	0	0	0	0	0	0	0	0	0	0	0	0	0	0	0	0	0	0	0	0	0	0	0	0	0	0	0	0	0	1.58496	0	0
EHMT2-AS1	1.58496	3.32193	0	1.58496	0	1.58496	0	2.32193	1.58496	2	1	1.58496	1	1.58496	2.32193	3.32193	0	0	0	0	1.58496	1	1	1.58496	2.32193	2.32193	0	1	1.58496	0	0	1.58496	3.45943	1	0	3.45943	0	2	2	0	0	2	2.32193	0	1	3.70044	0	2	0
EIF1AX-AS1	0	0	1	0	0	0	0	2.58496	0	1.58496	1.58496	1.58496	2.80735	1	0	1.58496	0	0	1.58496	0	1.58496	0	1.58496	0	0	0	0	0	1.58496	0	0	2	0	1	1.58496	2.32193	1.58496	1	0	1	0	1	2	0	0	1.58496	0	1	0
EIF1B-AS1	3.32193	4.80735	4.64386	5.75489	4.9542	4.9542	5.12928	6.53916	4.08746	6.78136	4.08746	6.47573	5.67243	6.18982	8.45533	3.80735	5.20945	4.58496	5.24793	4.70044	4.70044	5.12928	5	4.52356	3.80735	4.45943	4.80735	4.58496	6.67243	5.12928	6.59991	4.24793	4.90689	2.32193	5.04439	5.85798	5.97728	4.80735	4.39232	4.32193	1.58496	3.70044	3.90689	4.39232	4.58496	5.75489	3.90689	3.45943	6.14975
EIF2AK3-DT	5.12928	6.58496	5.08746	6.02237	5.83289	5.78136	6	6.10852	6.30378	7.17991	5.20945	6.14975	7.36632	6.40939	6.98868	7.50779	5.04439	7.43463	7.32193	6.04439	6.16993	5.32193	5.52356	7.02237	7.2854	5.80735	5.49185	5.04439	6.30378	6.35755	6.94251	5.85798	6.18982	6.59991	5.75489	9.49185	6.18982	6.18982	6.74147	7.67243	4.58496	5.70044	6	6.84549	5.75489	7.14975	4.70044	4.64386	5.72792
EIF3J-DT	7.88264	8.63662	6.75489	8.35315	8.44294	7.75489	8.16993	9.13443	7.44294	9.26209	7.40939	7.63662	8.87652	7.97728	9.53722	8.55842	7.39232	9.88417	7.93664	7.71425	8.28077	7.57743	8.14466	8.53916	8.2384	8.62205	7.36632	7.2384	8.61102	8	9.39446	8.05528	8.14975	9.01959	8.45121	8.06609	8.92481	6.56986	7.76818	7.22882	6.53916	8.5157	7.70736	8.50779	7.22882	8.48382	7.91886	6.40939	7.70736
EIPR1-IT1	0	3.80735	1	1	1	2.58496	3.16993	1	1.58496	3.16993	1	1.58496	2.80735	2.32193	5.08746	1	1	4.39232	2.58496	2	3.16993	1	0	0	4.08746	0	2.32193	1	4.75489	2.32193	2.80735	1	2	4.70044	2	3.45943	3.45943	3.45943	1	0	0	1	0	1.58496	2.80735	3.58496	3.16993	0	2.80735
ELAVL4-AS1	0	0	0	1	0	0	0	0	0	0	0	0	0	0	1	0	0	0	0	0	0	0	0	0	0	0	0	0	0	0	0	0	0	0	0	0	0	0	0	0	0	0	0	0	0	0	0	0	0
ELDR	3.70044	2	0	0	0	2	0	2.32193	0	2	5.83289	1.58496	3.45943	1	2	2	1	2.80735	1.58496	0	2.80735	1	2.58496	1	2.32193	1	0	1	2	3	2	3	2.58496	0	4.45943	2.58496	0	0	2.32193	2.80735	0	2.32193	3.45943	1	2.32193	0	2	1.58496	1
ELF3-AS1	7.35755	7.59246	6.42626	5.20945	6.85798	7.75489	6.96578	6.83289	6.18982	6.35755	5.2854	6.12928	5.39232	6.85798	8.18982	6.85798	5.64386	5.58496	7.57743	5.08746	6.53916	5.42626	6.42626	6.20945	6.94251	4.70044	5.58496	7.3837	7.2384	5.97728	6.14975	6.14975	4.9542	7.03342	5.12928	7.97728	5.97728	4.16993	5.83289	7.35755	4.9542	5.58496	5.12928	6.91886	7.05528	7.97154	5.08746	6.32193	6.32193
ELFN1-AS1	7.15987	6.58496	2.58496	3.16993	5.08746	2.80735	7.94837	2	2.32193	6.24793	5.90689	6.50779	4.32193	2	10.151	6.30378	2.32193	4.24793	3.90689	7.83289	2.80735	8.82655	3.45943	4.52356	4.08746	7.46761	3.32193	6.72792	2.58496	5.45943	4	5.93074	7.97154	1	5.12928	4.39232	8.85487	4.52356	2	3	2	2.58496	2	7.84549	8.633	7.53916	4.39232	4.85798	6.40939
ELFN2	3.58496	5.9542	2	1.58496	5.75489	2	3.70044	9.00562	7.20945	3.32193	6.62936	1.58496	5.12928	2.58496	1.58496	0	2.58496	4.24793	4.16993	5.42626	2	2.80735	6.61471	2.80735	2.80735	3.45943	2	1	1.58496	12.0196	4.80735	8.07682	7.01123	1	3.58496	3.70044	6.35755	6.65821	11.7215	4.16993	0	8.24793	6.90689	8.16491	3.80735	5.45943	3.16993	5.45943	3.70044
ELMO1-AS1	0	0	0	0	0	0	0	0	0	0	0	0	0	0	0	0	0	0	0	0	0	0	0	0	0	0	0	0	0	0	0	0	0	0	0	0	0	0	0	0	0	0	0	0	0	0	0	0	0
ELN-AS1	2.58496	7.9542	2.32193	2	2.32193	1	1	3	3.58496	3	0	0	5.75489	1.58496	1	1.58496	2	4.58496	4.52356	0	1	3.16993	3.16993	1.58496	3.90689	2.32193	1	0	2	1.58496	3.58496	2.32193	3.70044	1	3.16993	2.58496	2.32193	1	3.16993	3.80735	0	2.32193	0	4.24793	2.32193	6.49185	3.32193	2.58496	1.58496
ELOA-AS1	5.16993	7.17991	4.80735	6.26679	5.61471	5.39232	6.12928	6.70044	5.16993	6.22882	5.49185	6.18982	6.2854	5.70044	8.12928	6.67243	6.18982	5.2854	5.49185	4.75489	5	4.64386	5	6.55459	6.79442	5.16993	6.10852	3.70044	6.14975	7.58496	6.37504	5.08746	5.55459	6.30378	6.24793	7	7.18982	5.12928	6.32193	4.90689	4.45943	4.64386	4.70044	6.16993	5.04439	5.97728	4.85798	4.80735	5.24793
ELOVL2-AS1	1	1	1	1	0	0	2.32193	0	2	0	0	0	0	0	0	2.58496	0	0	0	0	1	0	0	0	0	0	0	0	0	0	0	0	0	0	1.58496	3.80735	1	4.24793	0	1	0	1.58496	0	0	0	0	0	0	1
EMBP1	2.80735	2.58496	5.93074	6.62936	5.9542	4.08746	5.24793	3.16993	3.45943	6.39232	4.45943	4.39232	3.45943	4	3.90689	2	3.16993	4.52356	5.39232	5.32193	5.52356	4.45943	4.08746	4.80735	5.78136	2.58496	2.80735	1	4.39232	5.32193	3.45943	2	4.24793	2.80735	3	4.39232	4.85798	4.85798	3.16993	5.55459	3.70044	4.24793	4.24793	7.02237	4.24793	4	5.52356	2.80735	5.32193
EMC1-AS1	3.90689	7.26679	3.90689	4.32193	6.18982	4.45943	4.58496	3.80735	4.16993	6	3.90689	4.80735	5.16993	5.08746	5.93074	4.90689	5.75489	4.64386	4.75489	3.70044	5.2854	3	4.39232	4	5.67243	4.39232	5.67243	4.32193	4.32193	5.08746	4.85798	5.08746	3.90689	4.90689	5.08746	6.22882	5.20945	5	5	3.45943	3.45943	3.45943	4.39232	4.70044	4.64386	5.08746	4.58496	3.32193	5.04439
EML2-AS1	2	1	1	1	1	1	1.58496	1.58496	1.58496	1	0	1	0	1.58496	2.58496	0	2.32193	0	2	3.58496	1.58496	1	2	1.58496	0	0	2.32193	2.32193	2	1	0	1	2.32193	0	1	0	0	1	0	2	1	0	2	1.58496	1.58496	1.58496	2	1	0
EML4-AS1	1	2.32193	3.58496	2.80735	3	2.58496	4	0	3.16993	3.16993	0	3.45943	2.32193	3.90689	3.70044	1.58496	2	3.45943	2	2.58496	4.45943	3.70044	2.80735	3.90689	1	4.39232	5.12928	0	2.32193	2	3	2	4.64386	0	1	4.32193	2.32193	4.32193	3.80735	2.32193	1	2.80735	2.80735	3.32193	2	0	1.58496	5.12928	3.80735
EML6-AS1	1	0	0	0	0	0	0	0	0	1	0	0	0	0	0	0	0	0	0	0	0	0	0	0	0	0	0	0	0	0	0	0	0	0	0	0	0	0	0	0	0	0	0	0	0	0	0	0	0
EMSLR	8.67243	7.13955	5.70044	6.79442	7.52356	5.80735	8.24793	7.46761	6	6.88264	7.93664	6.80735	5.08746	6.08746	9.68475	6.6865	6.74147	5.52356	5.9542	5.93074	5.32193	8.02237	8.7879	7.94251	5.20945	6.53916	6.40939	6.72792	7.2384	6.80735	7.35755	6.14975	7.56224	6.10852	6.40939	7.14975	8.84549	4.70044	5.75489	6.53916	3.58496	5.85798	7.16993	6.35755	8.06609	5.24793	4.80735	6.62936	7.88264
EMX2OS	3.80735	10.683	3.90689	6.44294	5.04439	5.39232	6.58496	4.58496	5.80735	6.20945	4.39232	3.58496	13.0519	7.02237	5.83289	3.16993	6.10852	8.93664	4.80735	4.45943	5.75489	4	5.2854	5.97728	12.0587	6.52356	2.80735	3.70044	6	3.70044	4.08746	4.75489	5.75489	11.899	5.08746	7.53138	9.0607	9.20701	4	3.45943	3.58496	6.32193	3	5.08746	5.75489	11.9374	6.94251	3.32193	4.80735
ENO1-AS1	3.16993	2	2	2.80735	2.80735	2	0	2.80735	2.32193	4.32193	1	1	3.16993	3.58496	5.61471	3.32193	4.64386	2.32193	2.80735	3	3.32193	2.58496	1	3.80735	4.24793	3.16993	2.80735	3.45943	3.16993	2.32193	3.90689	3.32193	1.58496	2.32193	2.32193	3.80735	3.80735	2.58496	4	2.58496	1.58496	2.80735	2.58496	3.45943	2	3.90689	0	1.58496	2.80735
ENOX1-AS1	1.58496	1	0	1	1.58496	0	1	0	1	0	0	0	0	0	0	0	0	0	1.58496	1.58496	1	0	0	1.58496	0	2	1	1	1	1	1	0	0	1.58496	0	1.58496	1	0	2.32193	1	2	1	0	1	0	1.58496	1	1	1
ENOX1-AS2	0	0	0	0	0	0	0	0	0	0	0	0	0	0	0	0	0	0	0	0	0	0	0	0	0	0	0	0	0	0	0	0	0	0	0	0	0	0	0	0	0	0	0	0	0	0	0	0	0
ENTPD1-AS1	4.85798	5.80735	5.39232	5.75489	4.75489	6.16993	6.64386	6.04439	5.08746	6.65821	6.50779	6.04439	6.71425	5.80735	8.21432	6.12928	5.2854	6.12928	5.32193	5.45943	5.72792	4.85798	5.45943	6.08746	5.39232	4.39232	4.24793	4.16993	6.79442	6.56986	6.22882	4.80735	5.49185	6.33985	6.10852	6.85798	6.76818	6.18982	5.83289	5.90689	3.80735	5.90689	5.45943	5.35755	6.39232	5.75489	5.24793	4.9542	6.75489
ENTPD3-AS1	7.43463	7.56986	6.32193	7.13955	7.80735	5.83289	6.89482	7.6865	7.33985	7.82655	6.88264	7.46761	5.67243	7.22882	8.79442	6.06609	7.34873	7.15987	6.67243	7.01123	6.22882	7.64386	5.78136	7.22882	7.35755	7.85798	7.20945	8	7.24793	6.44294	8.62205	5.78136	5.32193	5.85798	6.33985	7.2854	7.32193	6.42626	7.40088	7.18982	7.34873	6.22882	5.70044	6.22882	6.45943	8.07682	5.45943	6.47573	6.72792
EP300-AS1	2.80735	6	5.42626	5.70044	3.80735	4.24793	4.85798	4.32193	3	6.76818	3.80735	4.45943	4.85798	6.16993	5.9542	4.9542	5.24793	4.80735	4.45943	0	6	4	4.80735	4.64386	3.90689	2	5.12928	2.80735	5.72792	3.58496	6.10852	4.45943	4.16993	3.32193	6.12928	6.49185	5.80735	2.32193	3.45943	2.80735	4	3	5.12928	2	4.80735	4.85798	5.16993	3.58496	3.80735
EPB41L4A-AS1	9.31061	8.74483	7.29462	9.8009	11.2819	8.93958	9.91737	8.78463	9.5157	9.51964	9.88111	10.5765	9.97585	8.7879	10.7599	8.54303	10.1611	10.4788	8.84235	8.66178	9.53722	9.29692	9.70044	10.6786	11.0526	10.9986	8.56986	9.27845	8.60733	7.85798	9.67066	7.70736	9.16993	10.3061	10.4094	9.36194	9.6865	7.12928	8.69697	7.91886	8.18982	9.31288	9.43254	10.8925	8.69697	10.1408	9.07146	7.78136	9.77643
EPB41L4A-DT	6.06609	6.37504	5.24793	4	6.65821	5.58496	6	4.80735	5.61471	7.09803	4	6.35755	6.32193	5.93074	7.41785	3.45943	5.61471	7.34873	6.24793	5.16993	7.2384	4.70044	4.45943	5.75489	5.16993	6.52356	6.22882	5.20945	5.64386	1	6.93074	5.75489	4.39232	3.16993	5.35755	5.97728	6.74147	4.39232	5.12928	6.44294	4	6.61471	5.9542	5.90689	6.44294	6.02237	6.22882	3.70044	5.80735
EPCAM-DT	1	5.55459	1	2.32193	2.32193	2.80735	1	1	1.58496	3	1.58496	1.58496	4.70044	3.45943	2	5.2854	2.32193	3	2	1	1.58496	1.58496	2	3.32193	2.80735	3.58496	0	0	1.58496	0	3.32193	0	0	3.70044	1	4.9542	1	4	1	3.16993	0	1	0	3.32193	0	4.24793	1.58496	2.58496	2.58496
EPHA1-AS1	4	3.45943	4.58496	5.90689	5.85798	3.70044	4.58496	2.80735	3.16993	5.52356	6.58496	4.58496	3.70044	4.08746	5.70044	3.16993	3.32193	8.30834	3.90689	4.16993	6.16993	6.26679	4.24793	4.24793	4	3.80735	6.12928	3.58496	3.32193	4.85798	5.72792	4.90689	4.32193	2.32193	4.08746	6.96578	6.59991	2.58496	5.49185	5.20945	5.20945	1	4.52356	4.45943	3.90689	3.70044	4.70044	4.52356	3.70044
EPHA5-AS1	0	0	0	0	0	1	0	0	0	0	0	0	4.70044	0	0	1.58496	0	0	0	0	0	0	0	0	2.32193	0	0	0	0	0	0	0	0	1	0	0	0	1	0	0	0	2	0	0	2	0	0	0	0
EPN2-AS1	1	2.32193	0	1.58496	2	2.58496	2.80735	2.32193	3	1.58496	3	1	1	2.32193	2	3.45943	0	2	2.32193	1	2.58496	0	1	1.58496	0	1	1	1	1	1	0	1	1.58496	2.32193	1.58496	3.16993	0	1	2.32193	3.70044	1	2	1.58496	1.58496	1.58496	0	1	1.58496	1.58496
EPS15-AS1	2	1	3.16993	3.80735	3	1.58496	3.16993	1.58496	1	1	1.58496	2.58496	0	2.80735	3.70044	2.58496	2	3	1.58496	2	1	1.58496	2.80735	2.80735	1	4.32193	2.32193	1	1.58496	2.80735	2	1	1.58496	3.80735	3	3.16993	3.16993	0	1	2.32193	2.32193	1.58496	1	2	2.32193	4.64386	2	3.70044	3.16993
ERC2-IT1	0	0	0	0	1.58496	1	1	1	0	0	1	0	0	0	1	0	0	0	0	1	0	0	0	0	0	0	0	0	1	0	0	0	0	3.32193	1	1	0	2.58496	0	0	0	0	0	0	0	0	0	1.58496	0
ERCC8-AS1	1	2	0	0	0	0	1.58496	2.32193	1.58496	2.58496	0	1	1	1	2.32193	0	0	1.58496	2	1	1.58496	0	0	1	2.58496	0	0	0	2.58496	2	1	1	2	1	1	2.80735	1	0	2	0	3.32193	0	0	2	1	1.58496	0	0	1.58496
ERI3-IT1	0	3.90689	0	1.58496	0	0	1.58496	2.32193	0	1.58496	2.32193	0	2.80735	1.58496	2.32193	3	1	0	1.58496	1.58496	2.32193	0	1	0	0	0	0	0	0	1	0	1	0	1.58496	1	1.58496	0	2.58496	0	2	0	0	1.58496	0	1.58496	1.58496	0	0	1.58496
ERICD	4.58496	4.08746	4.52356	6	5.67243	5.24793	5.45943	4.70044	5.70044	5.49185	3.70044	3.90689	6.83289	4.24793	6.67243	5.85798	5	6.06609	3.70044	4.90689	4.90689	4.58496	3.58496	4.90689	6.65821	6.22882	4.85798	4.16993	5.32193	5.20945	5.45943	4.70044	7.20945	6.18982	5.39232	6.64386	4.9542	6.06609	5.93074	3.70044	3.90689	6.82018	4.24793	5.83289	4.16993	4.85798	3.80735	4.9542	4.80735
ERICH3-AS1	0	2	0	0	0	1	0	0	0	0	0	0	1.58496	0	0	2	0	0	0	0	0	0	0	0	0	0	0	0	0	0	0	0	0	0	0	0	0	0	0	0	0	0	0	0	0	1	0	0	0
ERICH6-AS1	5.45943	6.14975	4.16993	6.35755	6.6865	5.12928	6.14975	5.80735	4.9542	6.93074	3.58496	4.39232	6.12928	5.35755	6.52356	5.85798	5.49185	5.08746	5.24793	4.64386	4.80735	6.52356	4.58496	6.65821	5.85798	4.70044	5.88264	5.64386	5.52356	7.09803	7.08746	5.75489	5.64386	6.04439	5.90689	6.44294	6.49185	6.37504	5.52356	4.64386	4	4.32193	4.16993	5.52356	3.90689	6.90689	4.9542	4.9542	4.58496
ERLNC1	0	0	0	0	0	1.58496	0	1	0	1.58496	0	1	2	0	0	2.32193	0	1.58496	2	1	1	0	0	0	1.58496	0	0	1	1	1	2.80735	1	0	2.32193	0	1.58496	2	1.58496	0	1.58496	0	1	0	1	0	1.58496	0	0	0
ERVE-1	1	5.35755	0	0	1.58496	5.83289	2.80735	2.80735	3.58496	6.33985	6.04439	2.80735	4	1	1.58496	6.61471	2.80735	2.80735	5.49185	1.58496	1.58496	2	4.16993	3.58496	3.45943	3	4.64386	0	5.9542	3.45943	2	4.9542	3.16993	4.52356	3.58496	5.24793	4.85798	0	3.32193	3.58496	3.80735	3.16993	4.39232	3.45943	4.08746	3.45943	4.39232	0	2
ERVH-1	1.58496	0	0	0	0	0	1	1.58496	0	1.58496	0	0	0	0	0	0	0	0	1	1	0	0	0	0	1	0	0	0	1	0	1	0	0	1	0	0	0	0	0	1	0	0	1	1	0	1.58496	0	0	0
ERVK-28	0	0	0	0	0	1.58496	0	0	0	0	0	0	0	0	0	0	0	0	0	0	0	0	0	0	3.70044	0	0	0	0	0	0	0	0	0	0	1	0	2.58496	0	0	0	0	0	0	1	0	0	0	0
ERVK13-1	7.61471	9.02791	7.92481	7.7879	8.80413	7.45121	8.31288	8.71425	7.33985	8.80413	8.28077	7.98299	8.55075	7.90087	8.86728	9.09011	6.44294	8.64386	8.75489	8.15482	7.89482	7.37504	7.52356	7.36632	7.62936	7.08746	7.65821	6.18982	8.27146	8.49586	8.71768	7.62205	7.94251	8.65105	7.91289	11.5915	8.27612	8.49985	8.75489	8.90087	8.04985	7.63662	8.40088	8.09803	6.50779	9.66356	7.69349	7.74819	7.94837
ERVK9-11	1.58496	4.16993	4	4.58496	3.58496	3.58496	3.45943	4.24793	2.58496	4	4.45943	3.45943	4.75489	2.32193	3.32193	2.32193	2	4.32193	3.32193	5.83289	3.32193	3.70044	4.80735	4.16993	2.58496	2.32193	3.45943	3.70044	3.58496	4.58496	2.32193	2	5	4.64386	3.45943	6	6.18982	5.08746	5.80735	4.64386	5.04439	2.58496	4.16993	5.24793	4.52356	3.58496	3.45943	3	3.45943
ESRG	0	1.58496	0	0	0	10.3859	1.58496	2.32193	0	3	5.64386	1.58496	0	1	7.61471	2	1.58496	0	1	0	2	0	2	0	0	0	0	1.58496	2.58496	0	11.4671	2	0	0	0	0	0	0	0	0	0	7.19967	2.58496	1.58496	3	0	2	0	1
ETS1-AS1	0	0	0	0	0	0	0	0	0	0	0	0	0	0	0	0	0	0	0	0	0	0	0	0	0	0	0	0	0	0	0	0	0	0	0	1	0	0	0	0	0	1	0	0	0	1.58496	0	0	0
ETV5-AS1	0	0	0	0	0	0	0	0	1	4	1	1.58496	2	2.32193	0	4.64386	0	0	0	1	1	0	1	0	1	1	1.58496	0	1.58496	1.58496	0	1	0	2.58496	0	2.80735	1	2	1.58496	2	0	1.58496	2	0	2.58496	0	0	1	1
ETV7-AS1	1	3.70044	4.70044	5	5.72792	4.24793	4.9542	3.32193	2	4.24793	2.58496	4.16993	2.58496	2	3.70044	0	2.80735	3.32193	3.45943	0	4.39232	3.80735	1.58496	3.32193	1	3.32193	4	4.08746	4.32193	2.32193	5.20945	3.70044	2.80735	2	2.32193	6.32193	3.16993	2	2.32193	3.32193	2.32193	1	2.32193	3.80735	0	3.16993	2.58496	4.32193	4.70044
EVX1-AS	0	0	0	0	0	0	1.58496	1	0	0	0	0	0	1	0	6.85798	0	0	0	0	0	0	0	0	1	0	1.58496	0	0	0	0	0	0	3.32193	0	2.58496	2	0	0	1	1	0	0	0	0	5.32193	0	0	0
EWSAT1	1.58496	2.32193	1.58496	3.45943	5.80735	5	2.58496	0	2	4.16993	1	1.58496	3.45943	1.58496	1	5.2854	2.58496	1.58496	2.80735	3.45943	2.58496	2.58496	2.80735	1	2.32193	3.80735	2	3	2.32193	2	4.58496	1.58496	4.24793	6.98868	2	4.32193	2	3.80735	5.52356	2	0	4.90689	1	2.32193	0	5.32193	2.32193	2.80735	1.58496
EXOC3-AS1	7.26679	7.09803	5.45943	7.2384	7.16993	6.14975	7.01123	7.20945	7.67243	7.47573	5.52356	7.2854	7.69349	6.58496	8.04439	9.08481	6.20945	7.56224	7.29462	7.26679	7.04439	6.72792	7.16993	7.43463	8.38802	8.17991	6.26679	7.33985	7.12928	9.26679	7.6865	8.01681	7.53138	7.07682	5.88264	8.71768	8.67596	6.37504	10.6357	6.26679	6.70044	8.56986	5.39232	8.24317	7.36632	7.24793	6.04439	7.20945	7.08746
EXOSC10-AS1	5.20945	6.18982	4.32193	4.52356	5.64386	4.16993	4.9542	4.64386	5.24793	6.14975	4.52356	3.58496	4.52356	5.32193	6.14975	4.70044	6.30378	5.55459	5.20945	5	6.02237	4.9542	5.12928	4.85798	4.9542	5.16993	5.35755	5.61471	4.39232	5.2854	7.06609	4.45943	5.04439	5.39232	2	5.04439	5.61471	2.80735	6.37504	4.32193	4.45943	5.42626	3.90689	4.24793	4.9542	4.64386	3.32193	5.58496	4.16993
EXTL3-AS1	2.32193	5.42626	2.80735	4.39232	4.32193	3.70044	3.32193	5.16993	3.32193	4.90689	4	2.80735	5.16993	4.52356	3.16993	6.20945	1.58496	3.45943	5.61471	4.32193	2.58496	2.80735	1.58496	3.16993	5.67243	3	1	2.80735	3.70044	3.45943	4.70044	3.70044	3.16993	5.49185	3.16993	5.75489	3.70044	5.24793	5.12928	4.16993	5.2854	5.39232	3	4.24793	3.32193	5.58496	2.58496	4.08746	4.70044
EZR-AS1	1.58496	1.58496	1	1.58496	0	2	0	2	1	1	0	1.58496	1	0	1	0	0	0	0	2	1	1	1.58496	2	0	0	2	2	3	1.58496	3.16993	0	1	0	1	0	1.58496	2	1	1	0	2.32193	1	1.58496	1.58496	1.58496	1	0	2.80735
F10-AS1	0	0	0	1	0	0	0	0	0	0	1	1	0	0	1	0	1.58496	0	1	1	1	0	0	1	0	0	0	0	0	0	0	0	1	0	1	1	1	1	0	0	0	1.58496	0	0	0	2.58496	0	0	1
F11-AS1	1	5	0	0	0	1	0	0	0	5.2854	0	0	2	1	0	0	0	1.58496	0	1	0	3.90689	1	1	0	1	1.58496	2.80735	0	0	0	0	0	0	1	5.39232	0	4.70044	0	5.08746	0	0	0	0	1	3.58496	0	0	1
FABP6-AS1	0	0	0	3	2	0	0	0	0	2.32193	1.58496	0	2.32193	2	0	0	1.58496	4.85798	4.45943	0	2	1	0	2.80735	1.58496	0	3	0	0	0	0	2.32193	0	0	2.58496	4.90689	4.24793	1	1	2.80735	0	1	1	2	1	1.58496	1.58496	0	1.58496
FAF1-AS1	0	2.58496	0	1	2	1	1.58496	1	0	0	0	1.58496	0	1	2	1	0	1	1	1	1	0	2.32193	0	0	1	0	0	2	0	1	0	1.58496	0	0	3.58496	0	0	1.58496	0	0	0	0	0	0	1.58496	1	0	2.58496
FALEC	0	2.32193	2	3.70044	0	2.32193	2	1	1	0	2	0	3.70044	1.58496	1.58496	3	1	0	3.70044	2.80735	1.58496	1	4.16993	3.32193	4.16993	1	0	2.80735	2.58496	4.08746	4	3.32193	1.58496	4.85798	2.32193	2	2	2.80735	3.58496	1.58496	3.16993	2.58496	0	1	3.45943	3.32193	6.44294	1.58496	0
FAM106A	1.58496	7.36632	5.64386	4	1	6.30378	2	2	5.12928	2.80735	0	0	2.58496	4.24793	5.61471	8.6865	3.80735	4.39232	3.32193	5.08746	6.40939	4	6.20945	4.32193	4.85798	0	0	1.58496	2	0	3.80735	5.08746	7.77479	6.93074	7.49985	1.58496	1.58496	6.87036	4.32193	2	1	5.90689	6.39232	5.08746	1	6.44294	4.80735	4.16993	6.49185
FAM111A-DT	7.2854	8.61839	7.49185	8.17493	8.83605	7.25739	8.02791	7.20945	7.45943	9.10591	7.62205	8.34873	8.40939	8.31741	9.70044	8.84235	7.59991	9.26444	6.6865	7.10852	8.70044	7.9542	6.91886	7.29462	7.32193	7.56986	8	7.33985	8.88264	7.62936	8.86728	7.36632	7.45943	8.11894	8.27146	8.46352	7.01123	6.59991	6.62936	7.01123	7	6.90689	7.70736	7.67243	6.22882	9.53333	7.5157	7.24793	7.2384
FAM135A-AS1	1	1	1	2.58496	0	1	1	2.58496	1	2	2.32193	1	1.58496	1	2.80735	1.58496	1	2	2.80735	2.32193	0	1	0	1.58496	3.45943	2.32193	1	2	2	1.58496	2.32193	0	0	1	0	2.32193	1	0	1.58496	0	2	0	0	0	0	2.32193	0	1.58496	1
FAM138A	0	0	0	0	0	0	0	0	0	0	0	0	0	0	0	0	0	0	0	0	0	0	0	0	0	0	0	0	0	0	0	0	0	0	0	0	0	0	0	0	0	0	0	0	0	0	0	0	0
FAM138B	0	0	0	0	0	0	0	0	0	0	0	0	2.58496	0	1	0	0	0	0	1	0	0	0	0	0	0	0	0	0	0	0	0	0	0	0	1	0	1	0	0	0	0	0	0	0	0	0	0	0
FAM138C	0	1	0	0	0	0	0	0	0	0	0	0	0	0	0	0	0	0	0	0	0	0	1.58496	0	0	0	0	0	0	0	0	0	0	0	0	0	0	0	0	0	0	0	0	0	0	0	0	0	0
FAM138D	0	0	0	0	0	0	0	0	0	0	0	0	0	0	0	0	0	0	0	0	0	0	0	0	0	0	0	0	0	0	0	0	0	0	0	0	0	0	0	0	0	0	0	0	0	0	0	0	0
FAM138E	0	0	0	0	0	0	0	0	0	0	0	0	0	0	0	0	0	0	1	0	0	0	0	0	0	0	0	0	0	0	0	0	0	0	0	0	0	0	0	0	0	0	0	0	0	0	0	0	0
FAM13A-AS1	7.35755	7.09803	6.45943	7.22882	6.59991	7.48382	6.20945	7.52356	7.03342	7.70044	8.00562	5.90689	5.75489	7.67948	7.13955	7.65105	5.80735	7.14975	8.59991	7.21917	7.20945	5.67243	6.64386	7.8009	6.72792	6.61471	5.58496	5	6.52356	6.32193	8.14975	7.32193	7.83289	8.0607	6.75489	8.41363	6.06609	5.67243	7	6.37504	7.3837	5.32193	6.53916	5.72792	4.58496	8.78463	5.93074	6.64386	6.42626
FAM153B	2	2.32193	0	4.52356	4.39232	2.32193	3.45943	3.58496	0	2	1	2	5.45943	2.32193	1	1.58496	1	3.16993	3.32193	2	1	4.45943	1	2.32193	4	2.32193	1	2	2.32193	1	1	2.80735	0	3.45943	2.80735	1	5.35755	4.39232	0	2.32193	0	0	1	3.70044	1	2.58496	2	4.75489	2.80735
FAM153CP	2.58496	0	2	3.45943	5.64386	6.84549	3.90689	2.58496	0	0	1	0	1	0	1.58496	1.58496	0	0	5.35755	0	1.58496	1	1	2	1.58496	2.58496	2	1	1.58496	0	0	1	0	4.08746	2.58496	2	2.58496	2.58496	1	2.80735	1	0	4.39232	2.58496	0	2.58496	0	2	0
FAM157C	4	5.78136	6.06609	1	1.58496	6.45943	4.39232	5.39232	3.90689	3.32193	3.45943	3.45943	3.58496	5.2854	5.12928	5.42626	2.32193	4.24793	5.24793	3.70044	5.67243	1.58496	4.75489	4.24793	1	2.58496	4.08746	4	4.75489	5.20945	4.24793	5.24793	4.24793	2	4.32193	6.75489	4.52356	6.08746	5.16993	5.2854	1	4.08746	5.32193	2.58496	3	6.04439	5.49185	3.16993	5.70044
FAM167A-AS1	0	0	0	1	1	1	0	0	1	0	1	0	1.58496	0	0	0	0	1	0	0	0	0	0	0	2.58496	0	0	0	0	1	0	0	1	0	0	0	1.58496	1	0	1	0	0	0	0	0	0	0	0	0
FAM170B-AS1	0	0	0	0	0	0	0	0	1.58496	1	0	0	0	0	0	0	0	0	0	0	1	0	0	0	1	0	0	0	0	0	0	0	0	0	0	0	0	0	1.58496	0	0	0	0	0	0	1	0	0	0
FAM181A-AS1	1.58496	0	0	0	0	3	2.80735	0	0	5.2854	2	0	5.52356	2	3	1	2.32193	0	1.58496	0	1.58496	0	0	2.58496	1	0	0	0	1.58496	0	0	0	0	0	1	1	0	2.32193	0	1.58496	0	0	0	1.58496	1	0	2	0	1.58496
FAM182A	1.58496	3.90689	2	2	4.24793	2.58496	4.16993	1	0	2.32193	6	5.93074	2.80735	2.32193	9.06878	2	3.45943	8.74147	4.58496	0	4.64386	6.70044	1	6.96578	4.45943	1	1	4.75489	4.80735	8.36632	7.25739	1	0	0	3.58496	4.08746	5.49185	1	0	1	3	3.32193	1.58496	1.58496	6.64386	4	7.57743	0	3.45943
FAM182B	1	5.16993	1.58496	4.32193	3.70044	6.02237	5.93074	4.16993	4.85798	4.24793	7.18982	5.61471	4.32193	7.74147	5.55459	5.32193	7.30378	7.17991	8.38802	2.80735	4.32193	2.58496	5.64386	6.70044	4.70044	1	4.08746	3.58496	8.26209	7.16993	6.83289	3.45943	2	5.49185	3.58496	5.97728	6.40939	5.24793	2	3.70044	7.19967	5.75489	4	3.70044	6.35755	6.30378	8.02237	2.80735	7.25739
FAM197Y3	0	0	0	0	0	0	0	0	0	0	0	0	0	0	0	0	0	0	0	0	0	0	0	0	0	0	0	0	0	0	0	0	0	0	0	0	0	0	0	0	0	0	0	0	0	0	0	0	0
FAM197Y4	0	0	0	0	0	0	0	0	0	0	0	0	0	0	0	0	0	0	0	0	0	0	0	0	0	0	0	0	0	0	0	0	0	0	0	0	0	0	0	0	0	0	0	0	0	0	0	0	0
FAM197Y5	0	0	0	0	0	0	0	0	0	0	0	0	0	0	0	0	0	0	0	0	0	0	0	0	0	0	0	0	0	0	0	0	0	0	0	0	0	0	0	0	0	0	0	0	0	0	0	0	0
FAM197Y6	0	0	0	0	0	0	0	0	0	0	0	0	0	0	0	0	0	0	0	0	0	0	0	0	0	0	0	0	0	0	0	0	0	0	0	0	0	0	0	0	0	0	0	0	0	0	0	0	0
FAM197Y7	0	0	0	0	0	0	0	0	0	0	0	0	0	0	0	0	0	0	0	0	0	0	0	0	0	0	0	0	0	0	0	0	0	0	0	0	0	0	0	0	0	0	0	0	0	0	0	0	0
FAM197Y9	0	0	0	0	0	0	0	0	0	0	0	0	0	0	0	0	0	0	0	0	0	0	0	0	0	0	0	0	0	0	0	0	0	0	0	0	0	0	0	0	0	0	0	0	0	0	0	0	0
FAM201A	5.64386	9.15228	7.52356	7.55459	5.61471	7.26679	7.85175	8.35315	5.32193	7.66534	5.83289	2.58496	7.76155	2	10.1935	7.98299	5.70044	8.17493	7.66534	7.49185	7.24793	5.80735	7.21917	6.02237	8.55842	4.75489	6.18982	6.61471	8.42206	6	7.27612	1	6.82018	8.98584	7.39232	8.75822	7.7211	5.35755	7.01123	7.22882	5.78136	6.74147	5.12928	8.54303	7.88264	7.33985	6.78136	5.32193	7.94251
FAM215A	0	0	1.58496	1	1.58496	0	2.58496	0	1	3.32193	1	3.58496	0	1.58496	0	1.58496	0	1	0	1.58496	1.58496	1	0	1	0	0	0	0	0	0	4.85798	1.58496	1.58496	0	3.70044	3.70044	1	0	0	2	1.58496	1	1.58496	2.58496	0	1	1	1	2.58496
FAM215B	2	2.32193	2	3.58496	3.90689	1	3.32193	2.80735	2.80735	3.58496	1.58496	2.80735	3.16993	2.32193	3	3	2.32193	2.80735	2.58496	0	2.58496	3.16993	1.58496	1	1.58496	1.58496	0	2	2.80735	0	2	1	2	3	0	4.32193	3.45943	1.58496	2.58496	1.58496	3.70044	2	2.32193	0	2.58496	4	2	1	0
FAM218A	4.16993	1	1.58496	4.39232	2.80735	1	0	1	2.58496	1	1	0	6.24793	1	0	0	1.58496	2.80735	1	0	3.32193	2.32193	2.80735	3.45943	5.93074	2.80735	3.45943	1.58496	2	1	3.16993	0	2.58496	2	1.58496	5.16993	2.32193	3.90689	1.58496	0	1.58496	2.32193	0	1	1	2.80735	2	3	1
FAM21EP	3.58496	3.80735	2	4.16993	4.08746	3.32193	4.75489	4.64386	3.58496	5.20945	4.32193	4.52356	3	3.70044	6.65821	3.70044	3.32193	3.80735	3.70044	4.75489	4.52356	3.80735	3.32193	3.90689	4.39232	4.64386	3.80735	3.80735	4.58496	3.90689	4.58496	2.32193	4	3.45943	4.64386	4.70044	6.18982	3.45943	3.16993	3.70044	3	3.58496	2.58496	4.52356	3	4.52356	2.32193	4.58496	3
FAM222A-AS1	1	4	3.32193	0	2.32193	2.58496	3.90689	2	3	3.32193	1.58496	4.85798	3.45943	0	8.3837	2.32193	1	1	1.58496	1.58496	0	2	3.32193	1	4.08746	1	0	1.58496	2.80735	4.80735	4.58496	1.58496	2.32193	3.16993	5.04439	4	4.39232	4.24793	2.80735	3	1	1.58496	2.58496	0	6.20945	4.64386	1.58496	2.80735	2.32193
FAM223A	0	0	0	1	0	0	0	0	0	1	0	0	0	0	0	0	1	0	0	0	0	0	0	0	0	0	0	0	0	0	0	1	0	0	0	0	0	0	0	0	0	0	0	0	0	0	0	0	1
FAM223B	0	0	0	0	0	0	0	0	0	0	0	0	0	0	0	0	0	0	0	0	0	0	0	0	0	0	0	0	0	0	0	0	0	0	0	0	0	0	0	0	0	0	0	0	0	0	0	0	0
FAM224A	0	0	0	0	0	0	0	0	0	0	0	0	0	0	0	0	0	0	0	0	0	0	0	0	0	0	0	0	0	0	0	0	0	0	0	0	0	0	0	0	0	0	0	0	0	0	0	0	0
FAM224B	1	0	0	0	1.58496	1.58496	0	0	0	0	1	1	0	0	0	0	0	0	0	0	0	0	0	0	1	0	0	0	0	0	0	0	0	0	0	0	0	0	0	0	0	0	0	0	0	0	0	0	0
FAM225A	4.85798	6.22882	5.78136	7.2384	7.7879	5.2854	5.39232	4.39232	4.58496	6.6865	3	6.6865	6.80735	4.32193	4.39232	5.16993	3.16993	3	5.97728	5.42626	4.24793	5.80735	5	4.39232	4.32193	5	6.56986	5.12928	4.80735	6.90689	6.37504	5	5.70044	4	4.08746	5.08746	4.70044	6.49185	5.24793	6.40939	5.49185	7.18982	4	6.93074	3.58496	3.90689	3.90689	7.10852	4.90689
FAM225B	1	5.80735	2.80735	5.67243	7.10852	1	5.12928	4.32193	3.32193	4.16993	1.58496	4.85798	7.15987	2.32193	2.58496	6.44294	3.45943	2.32193	5.83289	4.16993	2	4.32193	3.90689	2.80735	0	2.80735	3	3.58496	1	6.44294	3.58496	3	4.75489	3.32193	3.32193	3.32193	3.90689	3.45943	2.32193	4.45943	3.58496	6.40939	1	5.24793	2.32193	3.58496	4	4.52356	1
FAM226B	0	0	0	0	0	0	1	0	0	0	0	0	0	0	0	0	0	0	0	0	0	0	1	0	0	0	0	0	0	0	0	0	0	0	0	0	0	1	0	1.58496	0	0	0	0	0	0	0	0	0
FAM230A	0	0	0	0	0	0	0	0	0	0	0	0	0	0	0	0	0	0	0	0	0	0	0	0	0	0	0	0	0	0	0	0	0	0	0	0	0	0	0	0	0	0	0	0	0	0	0	0	0
FAM230B	0	0	0	0	0	0	1	0	0	0	0	0	0	0	0	0	0	0	0	0	0	1	0	0	0	0	0	0	0	0	0	0	0	0	0	0	0	0	0	1	0	0	0	0	1	0	0	0	0
FAM230C	0	0	0	0	0	0	0	0	0	0	0	0	0	0	3.70044	0	0	0	0	0	0	0	0	0	0	0	0	0	0	0	0	0	0	0	0	0	0	6.04439	6.02237	0	1	0	0	0	0	0	0	0	0
FAM230D	0	0	0	0	0	1	0	0	0	0	0	0	1	0	0	0	0	0	0	1	0	0	0	0	0	0	0	0	1	0	0	0	0	0	0	1.58496	0	0	0	0	0	0	0	0	0	0	0	0	0
FAM230E	0	0	0	0	0	0	0	0	0	0	0	0	0	0	0	0	0	0	0	0	0	0	0	0	0	0	0	0	0	0	0	0	0	0	0	0	0	0	0	0	0	0	0	0	0	0	0	0	0
FAM230F	0	0	0	0	0	0	0	0	0	0	0	0	0	0	0	0	0	0	0	0	0	0	0	0	0	0	0	0	0	0	0	0	0	0	0	0	0	0	0	0	0	0	0	0	0	0	0	0	0
FAM230G	0	0	0	0	1	0	0	0	0	0	0	0	0	0	0	2.32193	0	0	1	0	0	1	0	0	0	0	0	0	0	0	0	1	0	1	0	0	0	0	0	0	0	0	0	0	1	1	0	0	0
FAM230H	0	0	0	0	0	0	0	0	0	0	0	0	0	0	0	0	0	0	0	0	0	0	0	0	0	0	0	0	0	0	0	0	0	0	0	0	0	0	0	0	0	0	0	0	0	0	0	0	0
FAM230I	1	2.32193	0	0	0	2	0	0	0	0	0	0	2.32193	0	0	1	0	0	0	0	0	0	0	0	1	0	0	0	0	0	0	0	0	3	1	1	1	0	1	0	0	0	0	0	0	0	0	0	0
FAM230J	0	0	0	0	0	0	1	0	0	0	0	0	0	0	0	0	0	0	1	0	0	0	0	0	0	0	0	0	0	0	0	0	0	0	0	0	0	0	0	0	0	0	0	0	0	0	0	0	0
FAM238A	0	0	2	2.58496	3.16993	1	0	0	2.32193	0	1	0	1	1.58496	0	0	0	1	1	1	0	2.32193	0	2.32193	2.32193	1.58496	1.58496	0	0	0	2	0	1	0	2.80735	2	1	1.58496	2.58496	0	1	0	0	0	0	2.80735	0	3	0
FAM242A	0	0	0	0	0	0	0	0	0	0	0	0	0	1	0	0	0	0	0	0	0	0	0	0	0	0	0	0	0	0	0	0	0	0	0	0	0	0	0	0	0	0	0	0	0	1	0	0	0
FAM242C	0	3.16993	1	2	3.70044	2.32193	0	2	1	3.70044	2.58496	1	0	2.32193	0	3.58496	1	2.80735	1	3	2.58496	1.58496	2	0	3.16993	1	1.58496	0	1	0	0	1.58496	1	2	1.58496	3	1	2	3.16993	1	3	2.80735	0	1.58496	1	3.70044	1	0	1
FAM242D	0	0	0	0	0	0	0	0	0	0	0	0	0	0	0	0	0	0	0	0	0	0	0	0	0	0	0	0	0	0	0	0	0	0	0	0	0	0	0	0	0	0	0	0	0	0	0	0	0
FAM242E	0	0	0	0	0	0	0	0	0	0	0	0	0	0	0	0	0	0	0	0	0	0	0	0	0	0	0	0	0	0	0	0	0	0	0	0	0	0	0	0	0	0	0	0	0	0	0	0	0
FAM242F	0	2.32193	0	0	0	0	1	0	0	0	0	0	0	0	1	0	0	0	0	0	0	0	0	0	0	0	0	0	0	0	1.58496	0	0	1	0	2	0	0	1	0	0	1.58496	0	0	0	0	0	0	0
FAM245A	0	0	0	0	0	0	0	0	0	0	0	0	0	1	0	0	0	0	0	0	0	1	1	0	0	0	0	0	0	0	0	0	0	0	2	0	0	0	0	0	0	0	0	0	0	0	0	0	0
FAM25E	1	0	0	1	0	0	0	1	1	0	2	1.58496	0	0	0	0	0	0	1	1	0	1	0	1	0	2	0	1.58496	2.32193	1	0	0	1	0	1	0	1.58496	1	1.58496	0	1.58496	0	0	0	0	1	0	0	0
FAM27C	2	2	2.80735	2	2.80735	1	1	1	0	1.58496	2.32193	3.80735	1	1.58496	3.32193	1	1.58496	3.80735	1.58496	1	2.58496	1	2	1.58496	1	0	0	1	2.32193	2.32193	3.32193	0	1	1	0	2.80735	2.80735	2.80735	2	2.32193	1.58496	2.32193	3	3.58496	2.32193	4.9542	0	1	2.80735
FAM27E3	4.85798	5.55459	4.39232	4.08746	4.52356	3.16993	5.08746	2.80735	2.80735	5.12928	2	3.80735	2.80735	3	5.49185	3.16993	3.45943	5.42626	3.70044	2.80735	4.85798	1.58496	4.08746	3.80735	4.32193	3.16993	1	4.58496	4.58496	4.45943	6.20945	2.58496	3	3.80735	3.32193	4.58496	4.24793	3	3.16993	3	4.52356	4.80735	3.32193	5.42626	4.58496	7.73471	1.58496	3	3.16993
FAM27E5	0	0	0	0	0	0	0	0	0	0	0	0	0	0	0	0	0	0	0	0	0	0	0	0	0	0	0	0	0	0	0	0	0	0	0	0	0	0	0	0	0	0	0	0	0	0	0	0	0
FAM30A	5.04439	3.70044	6.26679	9.10066	8.69697	7.46761	8.25739	3.32193	7.36632	4.24793	3.58496	3.58496	4.64386	3.80735	4.16993	6	2.58496	6.49185	5.08746	8.9629	7.03342	7.05528	5.24793	8.89785	5.45943	8.41363	7.62936	5.12928	4.75489	2.32193	7.91886	3	9.05799	2	6.62936	6.78136	5.52356	10.5934	2.80735	5.2854	1	7.19967	5.20945	6.82018	3.90689	5	3.58496	8.77149	6.44294
FAM3D-AS1	0	0	0	0	1	0	0	2.58496	0	2.32193	0	0	2	1	0	1	2.80735	0	1.58496	1	0	0	1	1	1	1	1	0	1.58496	0	2	0	0	0	1	2.32193	2	3.45943	0	0	0	1	0	1.58496	0	2.32193	1	0	0
FAM41AY1	0	0	0	0	0	0	0	0	0	0	0	0	0	0	0	0	0	0	0	0	0	0	0	0	0	0	0	0	0	0	0	0	0	0	0	0	0	0	0	0	0	0	0	0	0	0	0	0	0
FAM41AY2	0	0	0	0	0	0	0	0	0	0	0	0	0	0	0	0	0	0	0	0	0	0	0	0	0	0	0	0	0	0	0	0	0	0	0	0	0	0	0	0	0	0	0	0	0	0	0	0	0
FAM41C	0	0	1	0	0	0	0	1	0	0	0	0	0	0	2	0	0	0	0	0	0	0	0	0	1	0	0	0	2	1.58496	0	1	0	0	2	6.42626	0	0	0	0	0	1	0	0	0	1	0	0	0
FAM53B-AS1	1	2.58496	0	3.45943	2.32193	0	1	1.58496	0	1.58496	2.80735	1	1.58496	1	2	1.58496	0	1	1.58496	0	2	0	0	0	1.58496	0	0	0	0	1	1	0	1	0	1.58496	2	1	1.58496	0	1	0	1	1.58496	0	1.58496	1	0	0	2
FAM66A	0	0	1	0	0	1	2	3.58496	0	0	1	1	4.70044	0	1	1	0	1.58496	0	1	0	0	0	1	1	0	1	0	3.16993	0	1.58496	0	1.58496	0	1	1	2.32193	5.20945	0	0	0	2.32193	3.32193	1	0	1	0	0	1
FAM66B	3.16993	3.32193	4.75489	2	3	4.75489	4.45943	5.16993	2	2.80735	3.16993	2	6.32193	2.80735	4	1	1.58496	3.80735	4.16993	2.32193	3	1	2	3.32193	3.70044	1	2	2.32193	2	4.90689	3.90689	1	4.16993	2	0	3.58496	4.24793	1	2.58496	4.39232	3.16993	1.58496	5.04439	3.16993	3.58496	3	2	4.08746	3.45943
FAM66C	3.90689	3.16993	4.32193	5.45943	5.24793	6.26679	5.12928	5.83289	3.58496	6.47573	5.93074	3.16993	7.16993	3.70044	4.39232	5.61471	4	4.85798	5.52356	4.80735	3.90689	7.53916	4.08746	5	6.10852	4.08746	5.04439	3.16993	5.67243	2.32193	5.16993	3.58496	5.08746	3.58496	5.24793	6.83289	6.6865	6.50779	2.32193	4.80735	3	5	6.02237	4.70044	3.90689	5	3.45943	4.24793	4.70044
FAM66D	1.58496	1	2.32193	2.32193	1.58496	3.80735	1	4.39232	1.58496	2.80735	2.32193	0	5.49185	1.58496	0	2.58496	2.58496	2.80735	2.32193	1	3	0	1.58496	0	3.16993	1	2	0	1	2	2.80735	0	2.58496	0	0	1	3.16993	4.16993	0	2.80735	0	2.58496	3	0	2.58496	1.58496	1.58496	1.58496	1
FAM66E	0	1	1	2	0	0	0	0	0	0	0	0	2	0	1	0	0	0	1	0	1.58496	1	0	0	0	0	1	0	0	0	0	0	0	0	1	1	1.58496	2.32193	0	0	0	0	2.32193	1	0	1.58496	0	0	0
FAM74A1	0	0	0	0	0	0	0	0	0	0	0	0	0	0	0	0	0	0	0	0	0	0	0	0	0	0	0	0	0	0	0	0	0	0	0	0	0	0	0	0	0	0	0	0	0	0	0	0	0
FAM74A7	0	0	0	0	0	0	0	0	0	0	0	0	0	0	0	0	0	0	0	0	0	0	0	0	0	0	0	0	0	1	0	0	0	0	0	0	0	0	0	0	0	0	0	0	0	0	0	0	0
FAM78B-AS1	0	0	2.80735	0	1.58496	1.58496	0	1.58496	2.58496	1.58496	0	0	2.32193	1.58496	0	0	0	2	0	0	2	0	0	0	0	0	0	0	1	0	0	1	1	0	2	1.58496	2.32193	0	2	0	0	1.58496	0	3	0	2	0	0	0
FAM83A-AS1	7.36632	0	8.61839	5.2854	4.75489	2.80735	9.68825	6.74147	8.39232	5.12928	6	8.24793	0	8.64746	7.2854	0	5.90689	7.92481	9.1472	6.55459	11.1396	5.90689	8.9629	8.94544	1	6.18982	4.32193	5	7.85798	9.37069	7.40088	8.31288	8.88874	0	7.61471	5.39232	5.35755	2	8.24793	6.2854	8.93074	7.94251	7.36632	7.91289	8.51175	4.39232	9.07414	7.85798	6.37504
FAM83C-AS1	2.32193	1	1.58496	1.58496	2.58496	2.32193	3.70044	2.58496	1.58496	3	2.32193	0	2	3.16993	5.42626	2.58496	2	3.45943	3.16993	1	3.45943	2.32193	3.58496	3.32193	1	2.80735	0	3.45943	5.12928	4.16993	2.32193	1	3.90689	2	2.32193	4.32193	2	1.58496	3.80735	1.58496	2.58496	4	0	1.58496	2.32193	3.45943	2.80735	2.80735	2
FAM85B	2	4.24793	0	1	0	1.58496	1	2	2	2.32193	1	3	2.80735	0	1	2	0	2	2	1	1	1	2.32193	3.32193	2	1	1.58496	0	2	1	1	1	2.80735	0	2.32193	1.58496	2	1.58496	1	1	0	1.58496	3	0	1.58496	1.58496	1.58496	0	1.58496
FAM86B3P	7.96578	11.8459	5.78136	6.6865	6.64386	6.24793	7.36632	7.81378	6.32193	7.03342	6.96578	5.39232	7.61471	6.97728	7.42626	6.40939	6.22882	5.55459	7.29462	7.43463	5.2854	6.65821	7.29462	7.77479	7.7211	6	3.58496	6.12928	6.40939	6.53916	8.06609	5.9542	8.58496	7.29462	6.70044	7.62205	7.90689	6.79442	7.36632	5.2854	4.64386	6.61471	5.08746	7.32193	7.18982	8.37069	6.26679	6.06609	6.78136
FAM86C2P	8.56224	9.07414	6.24793	6.74147	8.47573	6.39232	6.42626	7.56986	6.37504	7.87036	7.64386	7.59246	8.98014	7.19967	8.7039	6.33985	6.02237	7.53916	6.93074	7.06609	7.13955	7.43463	6.49185	8.99152	8.16491	7.43463	7.19967	8.04985	9.08746	6.2854	9.05799	6.74147	6.55459	8	8.56224	8.07146	9.64926	7.14975	6.04439	7.12928	5.80735	7.06609	7.62205	7.37504	7.70736	8.64386	6.93074	6.02237	7.54689
FAM86DP	8.12412	8.19967	7.82018	7.5157	9.01959	6.75489	8.37504	8.78463	8.19476	9.8009	7.86419	6.78136	8.7879	7.48382	8.81057	7.69349	7.67243	7.56224	6.74147	6.64386	8.07682	7.88874	7.29462	8.224	8.26209	7.6865	7.09803	7.40939	8.46352	2	9.23122	6.35755	9.72792	8.01681	8.19476	8.71081	8.87036	6.6865	8.3837	7.7211	6.83289	8.21432	7.56986	8.67596	7.64386	8.71081	6.79442	7.7211	7.79442
FAM86EP	8.14466	7.94837	5.72792	6.50779	7.33985	6.71425	7.20945	7.50779	7	8.37069	6.82018	7.63662	8.60733	6.88264	9.25974	5.9542	7.15987	7.63662	6.59991	7.02237	7.63662	7.03342	6.04439	7.5157	7.81378	7.60733	6.52356	7.43463	6.93074	7.59246	8.27612	5.93074	7.29462	8.3837	7.40939	8.47978	7.7879	6.97728	7.85798	7.41785	4.75489	6.61471	8.09803	7	5.9542	8.224	5.58496	5.55459	6.56986
FAM86JP	8.43879	9.09011	7.06609	7.62936	9.63118	8.45943	9.17243	8.61102	6.78136	9.93811	8.70736	6.82018	7.76155	10.3509	10.5555	5.72792	8.50779	8.78463	8.90989	8.13443	8.07146	10.3794	7.39232	9.53722	7.56986	6.91886	8.91588	9.32867	8.82337	7.77479	10.1007	8.77479	7.97154	6.55459	8.51175	9.8009	10.1396	6.24793	8.224	8.49985	6.6865	6.20945	7.39232	8.21917	7.59246	9.61839	8.93958	7.24793	8.10329
FAM87A	2.80735	0	0	2.58496	3.32193	2.58496	1	2.32193	1	1	3	0	1	3.90689	1	0	2	4.85798	4.64386	2.58496	2.32193	2.80735	2	2	1.58496	0	0	0	2.32193	4.90689	2.32193	2	3.16993	1	4.08746	3.70044	2.58496	3.45943	1	2.80735	3	3.80735	4.16993	6.06609	1.58496	0	3.16993	3.70044	1.58496
FAM87B	2.32193	2.32193	2	1.58496	2	2.58496	1.58496	3.58496	2.58496	2.80735	2.80735	3.45943	4.16993	3.58496	4.75489	3.70044	2.80735	3.80735	3.16993	2	3.80735	1.58496	2.58496	3.90689	2	2.80735	1	0	2.32193	2.32193	1.58496	4.08746	2	3.70044	3.32193	3.80735	3	2.80735	3.32193	1	2	2.32193	3.16993	2.80735	1.58496	3.32193	2.58496	2	2.80735
FAM95B1	0	3.16993	1.58496	3	3.58496	2	3	1.58496	0	3.80735	0	0	2.32193	1	4.70044	0	1.58496	4.45943	4	1	3.32193	1	0	0	1	1	1	1.58496	1.58496	2	2.58496	1	0	0	2.58496	3.70044	2.58496	2.32193	1.58496	1	3.70044	3.45943	1.58496	1	4.64386	3.58496	1	1	0
FAM99A	0	0	0	0	0	0	0	0	0	0	0	0	0	0	0	0	0	0	0	0	0	1	0	0	0	0	0	0	0	0	0	0	0	0	0	0	0	0	0	1.58496	0	0	0	0	0	0	0	0	1
FAM99B	0	0	0	0	0	0	0	0	0	0	0	0	0	1	0	0	0	0	0	0	0	0	0	0	0	0	0	0	0	0	0	0	0	0	0	0	0	0	0	1.58496	0	0	0	0	0	0	0	0	0
FANK1-AS1	0	0	0	0	0	0	0	0	0	0	0	1	1	0	0	0	0	0	0	0	1	0	0	0	0	0	0	0	0	0	0	0	0	0	0	0	0	0	0	0	0	0	0	0	0	0	0	0	0
FAR1-IT1	1.58496	2.58496	1	0	0	0	0	2.58496	1	0	1	0	0	0	1.58496	1	0	1	0	0	1.58496	0	0	0	0	0	0	0	1	0	0	1	1	1	1	1	1	0	1	0	2.58496	0	1	0	0	0	0	0	1
FARP1-AS1	2.58496	1	1.58496	2	2	3	3	1	2	2	1	2.80735	1.58496	0	0	2.80735	2.32193	2.32193	1.58496	1	3.32193	1.58496	2.58496	1.58496	2.80735	2.32193	0	2.32193	1	0	2	2.32193	1.58496	1.58496	0	0	0	0	2.32193	0	3.90689	1.58496	1.58496	2.32193	0	4.08746	2.32193	3.45943	1.58496
FARSA-AS1	0	2.80735	0	1	3	1.58496	0	0	1.58496	1.58496	1.58496	1.58496	1.58496	1.58496	1	1.58496	0	2	1	1	1.58496	2	1	0	2.58496	1.58496	0	1	1.58496	0	1	1	0	2.58496	2	2.58496	0	1	1	1	0	2	1	2.32193	1.58496	1.58496	0	0	1.58496
FBXL19-AS1	4.39232	8.03892	6.6865	5.61471	6.02237	7.01123	5.72792	6.26679	7.91886	6.39232	6.14975	6.14975	8.02237	5.72792	5.80735	7.8392	4.45943	7.10852	6.65821	6.35755	6.52356	4.64386	5.9542	6.49185	6.20945	6.55459	3.90689	4.70044	6.32193	5.88264	7.10852	4.9542	6.44294	8.35315	7.40088	6.04439	6.47573	6.16993	7.83289	6.75489	4.24793	6.02237	7.30378	5.32193	4.32193	4.9542	5	5.08746	4.85798
FBXO3-DT	0	0	0	0	0	0	0	0	0	0	1	0	0	0	0	0	0	1	0	1	0	0	0	0	0	1	0	0	0	0	0	1	0	0	0	0	0	0	0	0	0	0	0	0	0	0	0	0	0
FBXO36-IT1	0	0	1	0	0	0	0	0	0	0	0	0	0	0	0	0	0	0	1	1	0	1	0	0	1.58496	0	0	0	0	0	0	0	0	0	0	0	1	0	0	0	0	0	0	0	1	0	0	0	0
FBXW7-AS1	0	0	0	0	0	0	1	0	1	1.58496	0	1	2.58496	0	0	1.58496	1.58496	1	2	1.58496	1.58496	0	0	0	0	0	0	0	0	0	0	0	0	0	0	1	0	1	0	1.58496	1.58496	0	0	0	0	0	0	0	1
FENDRR	1.58496	7.90689	1.58496	4.64386	7.62936	8.54689	7.17991	3.80735	3.58496	3.70044	4.08746	6.35755	6.12928	3.58496	9.46148	5.67243	1.58496	7.66534	2.58496	0	5.64386	2.58496	3.16993	4.70044	5.45943	6.20945	5.2854	8.11894	6.76818	3.32193	7.57743	4.08746	8.23362	8.77149	7.7211	4.70044	4.80735	2	10.7887	2	0	3.80735	6.94251	3.32193	3.70044	6.16993	4.75489	4.16993	6.56986
FER1L6-AS1	0	0	0	0	0	0	1	0	0	0	0	0	0	0	0	0	0	0	0	0	0	0	1	0	0	0	0	1	0	0	0	1	0	0	0	0	0	0	0	0	0	0	0	0	0	0	1	0	0
FER1L6-AS2	0	1.58496	0	0	0	0	0	0	0	0	0	0	0	0	0	0	1	1	0	0	1	0	0	1	0	0	0	0	0	0	0	1	0	1	0	2.32193	1	1	1	0	0	0	0	0	0	0	1	0	0
FEZF1-AS1	8.23362	5.45943	8.633	7.14975	5.85798	9.80735	7.88874	7.67948	5.16993	9.43254	7.45121	10.0444	2	4.64386	10.4073	8.59991	6.42626	8.01681	7.21917	5.72792	7.08746	7.25739	7.43463	8.09276	1.58496	7.18982	3.58496	7.34873	9.59991	3	3.16993	2	6.44294	8.79116	2	6.26679	0	2.32193	6.10852	5.88264	1	2.58496	7.97154	4.64386	2.32193	6.59991	7.41785	7.31288	6.72792
FGD5-AS1	11.4863	12.5668	11.9614	12.2461	11.6631	12.2738	12.7222	13.5569	12.4971	14.1905	12.2372	12.8355	13.2653	12.3851	14.0139	12.5587	11.9719	12.0671	11.7822	12.1235	12.5162	11.623	11.7719	11.7313	12.0358	11.1157	11.6069	10.6202	13.7046	11.8607	13.39	12.0895	12.0327	12.7775	12.2158	12.74	13.2004	12.477	12.5988	12.7279	11.6658	12.6184	11.752	12.7518	12.3197	13.1994	11.4919	10.4388	12.9965
FGD5P1	0	4.70044	2.80735	2.58496	2.58496	0	6.20945	6.84549	0	6.16993	0	1.58496	5.78136	1	1	0	4.90689	1	5.49185	1	1	2.32193	4.45943	2.80735	3.16993	0	2.80735	1	6.02237	5.42626	5.64386	5.72792	5.64386	1	5.64386	6.35755	2	5.49185	3.58496	2.58496	3.32193	0	4.08746	3.16993	6.18982	5.35755	3.32193	1	5.85798
FGF10-AS1	0	0	0	1	0	0	0	0	0	0	0	0	3.90689	0	0	1	0	1	0	0	0	0	1.58496	0	2.58496	0	0	0	0	0	2.80735	0	0	0	0	1.58496	1	0	3.58496	0	0	0	0	0	0	0	0	0	0
FGF12-AS1	0	0	0	1	0	0	0	0	0	0	0	0	1	0	0	0	0	0	0	0	0	0	0	0	0	0	0	0	0	0	0	0	0	0	0	0	0	0	0	0	0	0	0	0	0	0	0	0	0
FGF12-AS2	0	0	0	1	0	0	0	0	1	0	0	0	0	0	0	2	0	1	0	1	0	0	1	0	0	0	0	0	0	0	0	0	0	1	0	0	0	2	0	1	0	1	0	0	0	0	0	0	0
FGF12-AS3	0	0	0	1	0	0	0	1.58496	0	0	0	0	0	0	0	1.58496	0	0	0	0	0	0	0	0	0	0	0	0	0	0	0	0	0	0	0	0	0	1.58496	0	0	0	0	0	0	0	0	0	0	0
FGF13-AS1	0	0	1	0	1	1	1	0	0	1	1	0	2.58496	0	1	3.32193	0	0	1	0	0	0	0	0	4.45943	0	0	0	1	0	0	0	0	6.14975	0	1.58496	1.58496	2.80735	0	0	2.58496	0	0	0	0	1	0	0	0
FGF14-AS1	0	0	0	0	0	0	0	0	0	1	0	0	0	0	0	0	0	0	0	0	0	0	0	0	0	0	0	0	0	0	0	0	0	0	0	0	0	0	0	0	0	0	0	0	0	2.58496	0	0	0
FGF14-AS2	6.2854	5.24793	2.32193	5.12928	4.45943	5.61471	3.45943	3.32193	2	6.65821	2	2	6.59991	3.32193	3.70044	5.35755	5.90689	4.32193	3	3.80735	3.16993	2	5.12928	4.32193	3.90689	4.80735	1	0	6.65821	5	5.12928	3	2	2.80735	1	6.04439	3.80735	4.90689	2.80735	3	2.58496	6.74147	2.58496	4.08746	1.58496	7.73471	3.90689	3.32193	2.58496
FGF14-IT1	0	1.58496	0	0	1	1	1	0	0	1.58496	1	1	1	0	1	0	2	0	1	1.58496	0	0	0	1	0	0	0	0	1	0	1	0	0	0	0	1.58496	0	1	0	0	0	0	0	2	0	1.58496	0	0	0
FHAD1-AS1	0	3.16993	0	0	2	0	2.32193	1.58496	0	1	0	2.58496	0	2	3.70044	1.58496	1.58496	1	2	1.58496	2.32193	0	1.58496	1	0	0	0	0	0	1.58496	1	1.58496	0	2	1	2.58496	1.58496	1	1	0	1	0	0	0	0	3.32193	2.80735	1.58496	0
FIGNL2-DT	0	0	0	0	0	0	0	1	1	0	0	1	2.32193	0	1	0	0	1	0	1	0	0	1	0	1	0	0	0	1	0	1.58496	0	1	0	0	1	1	4.75489	0	0	0	0	0	1	0	0	0	0	0
FILNC1	0	0	0	1	1	0	2.58496	0	1	0	0	0	0	1	1.58496	0	1	0	1	1	2	2	1.58496	0	1	1	0	0	0	0	0	0	1	0	0	1	0	3.58496	0	0	2.32193	0	0	0	0	0	0	0	1
FIRRE	1.58496	5.9542	6.10852	6.55459	4.52356	7.60733	4.08746	7.30378	5.04439	7.47573	8.77149	6.85798	0	3.32193	8.41363	6.97728	3.90689	6.50779	2.58496	6.76818	7.2854	3.32193	6.42626	8.04985	2.32193	0	4.75489	4.45943	5.88264	6.24793	6.18982	6.59991	3.70044	1	2	9.21189	6.14975	3.45943	6.53916	8.53138	7.9542	1	7.73471	6.62936	6.80735	3	3.32193	5.75489	6.64386
FKBP9P1	9.96723	4.70044	2.32193	4	5.55459	5.42626	8.04985	7.80735	5.45943	6.58496	2.80735	8.16491	7.61471	5.52356	6.06609	6.58496	7.01123	5.85798	6.62936	6.32193	4.32193	6.42626	6.32193	6.06609	5.61471	5.64386	2.58496	4.9542	5.61471	9	6.84549	6.78136	5.78136	8.64386	5.24793	8.60363	5.88264	4.45943	6.40939	6.42626	4.52356	8.49985	7.78136	8.39232	5.52356	6.72792	5.67243	6.91886	6.58496
FLG-AS1	6.26679	1.58496	4.08746	2.80735	3.16993	5.39232	4	3.16993	2.80735	5.04439	5.32193	4.45943	6.96578	6.97728	5.42626	6.52356	3.16993	4.24793	3.80735	1	4	6.93074	7.85175	2.80735	4.9542	1	3.80735	3.32193	5.9542	3.70044	3.16993	3.90689	8.11894	7.22882	3.58496	3.80735	4	7.13955	3.32193	5.32193	4.58496	8.01123	1.58496	6.90689	7.72792	4.16993	3.32193	5.55459	3.80735
FLNB-AS1	5.2854	5.88264	5.42626	3.16993	4.75489	5.52356	5.49185	8.11894	5.49185	13.1455	5.80735	6.9542	5.24793	4.9542	6.32193	5.35755	4.24793	4.32193	7.21917	5.16993	6.24793	2	4.85798	3.70044	3.90689	4.85798	0	4.80735	6.79442	6.42626	6.18982	5.88264	6.64386	3.70044	4.70044	6.58496	5.32193	5.12928	5.61471	6.61471	5.80735	5.78136	7.07682	6.6865	7.03342	5.12928	4.52356	4.32193	7.16993
FLNC-AS1	2	0	1.58496	0	0	0	0	2.58496	0	0	2.32193	2.58496	0	0	0	0	0	0	2.58496	0	1	0	0	0	1	0	0	0	0	0	0	0	0	1	0	1.58496	0	2.58496	0	1	0	0	1	0	1	1	0	1	0
FLVCR1-DT	6.65821	8.58496	5.97728	7.19967	6.56986	4.64386	6.62936	6.79442	6.18982	6.04439	5.20945	6.64386	7.04439	6.49185	6.45943	7.11894	4	6.58496	5.64386	6.30378	4.64386	7.02237	6.37504	6.37504	6.26679	7.74147	4.64386	6.61471	7.45943	7.09803	6.94251	5.80735	5	5.58496	5.70044	6.72792	7.96578	5.75489	5.49185	4.85798	5.70044	6.10852	6.88264	6.74147	5.61471	8.78136	3.16993	6.84549	7.06609
FMO9P	3.90689	0	2.80735	1	2	2	4.45943	3.80735	1	3	2.80735	1	0	3.58496	0	0	2	3	5.80735	1	2.32193	1.58496	5.72792	0	0	0	4.39232	0	4.39232	0	1.58496	3	1	0	3	7.46761	4.52356	0	1	5	3.80735	0	0	3.45943	5.16993	0	4.32193	1	4.80735
FMR1-AS1	0	3.90689	1	1	2	0	3.32193	1.58496	1	3.16993	2.80735	2.80735	2.58496	0	4.80735	2.58496	2.32193	0	3	1	0	0	2.58496	1	1.58496	2.58496	0	0	2.58496	0	3	1.58496	2	0	2.32193	3.16993	5.12928	1.58496	3.16993	4.52356	0	1	0	1	0	3.70044	2.58496	0	2.80735
FMR1-IT1	1.58496	4.70044	2.80735	3	2.32193	4.08746	3.16993	3.90689	2.32193	3.90689	2.32193	3	2.32193	3	3.58496	4.58496	2.58496	1.58496	4.58496	2.32193	2.80735	1	2.58496	2	2.58496	0	0	1	3.45943	2.32193	3.58496	3	3.45943	3	3.58496	4.70044	5	2.58496	3	4.16993	3	3.58496	3.32193	2.58496	2.58496	5.64386	3.16993	2.58496	4.16993
FNDC1-IT1	0	1	0	0	0	0	0	0	0	0	0	0	2.32193	1	0	0	2	0	1	0	0	0	1	0	0	0	0	0	2	0	0	1	1	0	0	0	0	0	0	0	0	1.58496	0	0	1	0	0	0	0
FOCAD-AS1	3	2.32193	0	2	1.58496	1	1	2.80735	2	3.32193	1.58496	0	3	1	0	2.32193	1.58496	1.58496	2	2	1	0	1	1	2.32193	0	1	1.58496	2	0	1.58496	1.58496	2	2	2.58496	2.32193	1.58496	0	1	2.80735	1	1.58496	1	1	2.32193	2.32193	2	0	0
FOLH1B	0	3	0	0	0	1.58496	2	0	1	0	0	1	1.58496	0	0	0	0	0	0	1	2.32193	0	1	0	6.39232	0	0	0	0	0	1	0	2.32193	1	0	1.58496	0	0	0	0	0	0	0	2.32193	0	0	0	0	1.58496
FOXC2-AS1	4.32193	1	0	0	1	0	1.58496	4	0	0	1.58496	0	0	0	0	0	1	0	2.32193	5.52356	0	0	1	0	0	3.45943	3.16993	0	0	4.08746	1	3.45943	3.90689	1	0	0	2.32193	0	3	1	0	4.80735	1.58496	6.08746	2.58496	0	3	2.80735	0
FOXCUT	1	1	1.58496	2.80735	2.80735	0	1	3.16993	2.32193	3.90689	1.58496	3.80735	0	1.58496	3.70044	2.32193	1	2.32193	1.58496	2.58496	4.90689	0	3.16993	3	4.80735	2.58496	0	0	2	1.58496	3.45943	2.32193	3.45943	0	0	3.16993	0	4.16993	1.58496	2	2	4.9542	1.58496	4	5.16993	3.90689	1	2.32193	2.32193
FOXD1-AS1	0	0	0	0	0	0	0	0	0	0	0	0	0	0	0	0	0	0	0	0	0	0	0	0	0	0	0	0	0	0	0	0	0	0	0	0	0	0	0	0	0	0	0	0	0	0	0	0	0
FOXD2-AS1	8.65464	8.08215	8.06609	8.12412	8.35755	7.33985	10.0498	9.69174	7	9.31967	8.14466	9.13955	7.2854	8.85487	9.94398	8.79442	9.29232	9.23601	8.91886	7.02237	8.85487	8.03342	7.96	7.75489	6.56986	7.33092	7.04439	8.67243	8.94251	7.82655	9.89785	8.21917	7.48382	5.64386	7.42626	7.61471	7.15987	6.62936	8.28077	7.98299	6.9542	7.76818	7.12928	7.81378	7.11894	9.29232	8.56605	7.92481	8.04439
FOXD3-AS1	5.97728	5.97728	7.75489	8.76818	11.0382	7.71425	9.75489	8.95128	3.16993	8.93074	5.55459	7.87652	1	6.67243	11.014	9.34651	8.64746	8.27612	8.44708	6.97728	5.42626	5.52356	6.08746	6.14975	0	8.81378	7.3837	8.47168	8.98584	5.20945	10.0112	2.58496	6.10852	7.42626	8.33539	9.39017	7.25739	1	7.36632	5.04439	5.08746	6.80735	4.52356	5.32193	7.53916	8.07682	7.74819	4.90689	9.05799
FOXG1-AS1	4.75489	0	0	0	0	0	0	0	1	0	0	0	0	0	0	0	0	0	0	0	0	0	2.32193	0	0	0	0	0	0	3.45943	0	1.58496	0	0	0	0	0	3.70044	0	0	0	1	0	1	0	0	0	0	0
FOXN3-AS1	8.56605	7.33092	5.49185	6.12928	6.76818	5.97728	6.18982	6.94251	6.14975	7.35755	6.12928	5.67243	6.30378	6.62936	9.44915	6.58496	7.03342	7.25739	6.82018	7.93074	8.03342	7.98299	7.17991	6.53916	6.65821	7.50779	6.94251	7.53138	6.50779	6.33985	6.74147	4.64386	7.08746	6.78136	6.80735	8.11374	9.14466	6.06609	5.45943	7.18982	5.75489	7.09803	5.61471	7.13955	6.35755	5.80735	6.14975	5.93074	6.02237
FOXN3-AS2	0	0	0	1	0	0	0	1.58496	0	0	0	0	0	0	0	0	0	0	0	0	0	1	0	1	0	0	0	0	0	0	1	0	1	0	0	0	0	0	1	0	0	0	0	0	0	0	0	0	0
FOXO6-AS1	3	4.75489	0	2.80735	5.52356	3.16993	3.32193	4.52356	1	4.08746	3.32193	3.45943	2.32193	1.58496	3.32193	4.75489	3	1.58496	4.9542	3.58496	3.32193	3.90689	1	2.80735	3.16993	3.58496	2	3.16993	3	1.58496	5.49185	1.58496	2	2.32193	1	5.61471	2.80735	3	5.20945	3.90689	4.32193	0	2.80735	3	1	4.85798	1.58496	3.16993	1.58496
FOXP1-AS1	0	1.58496	0	0	0	1	1	1	2.32193	3	0	0	1.58496	1.58496	1	1.58496	0	2.32193	1	0	1.58496	0	1.58496	1	1	0	0	0	0	0	2	0	0	1.58496	0	1.58496	1.58496	0	1.58496	1	1	1	1.58496	1.58496	0	0	1	0	1.58496
FOXP1-IT1	2.32193	1.58496	0	1	0	1	1.58496	0	1	3	1	0	1.58496	2.32193	1.58496	2	1.58496	0	0	1.58496	2.58496	0	1	0	0	0	0	0	1	1	2.58496	0	2.32193	1.58496	1	1	1.58496	0	1.58496	0	0	1.58496	1	1	1	1	0	1.58496	1
FOXP4-AS1	2.80735	3.80735	1	1	5.58496	1.58496	2.58496	5.78136	1.58496	4.9542	4.75489	5.04439	4.16993	1	6.91886	6.20945	4.64386	1	2.32193	3.45943	1.58496	2.58496	4.70044	5.55459	5.12928	1.58496	2.80735	2.58496	3	2	3.70044	2.32193	2.80735	5.45943	2.32193	6.50779	3.45943	3.80735	3	2.80735	0	2.58496	3.32193	2	4.45943	5.08746	1.58496	2.80735	3.32193
FREM2-AS1	0	1	0	0	0	0	0	0	0	0	0	0	0	0	0	0	0	0	0	0	0	0	0	0	0	1.58496	0	0	0	0	0	0	0	1	0	0	0	0	0	0	0	0	0	0	0	1.58496	0	0	0
FRG1-DT	2.32193	4.16993	2.58496	3.16993	3	3.70044	4.16993	2	2.58496	3.16993	3.16993	3	4.32193	3.90689	4.39232	3.32193	1.58496	4.45943	2.32193	3	3.16993	3.70044	3.80735	4.32193	3.70044	1.58496	2.32193	1.58496	4.16993	2.32193	4.16993	2.80735	4.16993	2.58496	4.75489	5.42626	1.58496	3.32193	2.58496	3.70044	2.32193	4	2.58496	2.32193	2	4.16993	1	1.58496	2.80735
FRG2KP	0	0	0	0	0	0	0	0	0	0	1	0	2	1	0	0	0	0	0	1	0	0	0	0	0	0	0	0	0	0	0	1	0	0	1	1	0	0	0	0	0	0	0	0	0	1	0	0	0
FRGCA	1.58496	6.85798	1	0	2.80735	1	2.80735	3.16993	2.80735	3.45943	1.58496	3.58496	2.58496	1	2.58496	2.80735	0	1	4.08746	3.90689	2.58496	1	0	4	0	2.32193	4.80735	0	0	4	2.58496	5.04439	2.80735	0	2.58496	2.32193	0	2.80735	0	2	1.58496	0	2.58496	3.45943	2.32193	4.52356	3	3.32193	1.58496
FRMD6-AS2	0	0	0	0	0	0	1.58496	2.32193	0	0	0	1.58496	1.58496	2.32193	3	0	1	0	2.80735	0	2	2	0	0	0	0	0	0	2.58496	0	0	1.58496	0	0	0	1	2.32193	0	0	0	3.58496	0	1.58496	2	1.58496	0	1	0	1.58496
FRMPD3-AS1	0	0	0	0	0	0	0	0	0	0	0	0	0	0	0	0	0	0	0	0	0	0	0	0	0	0	0	0	0	0	0	0	0	0	0	0	0	0	0	0	0	0	0	0	0	0	0	0	0
FRMPD4-AS1	0	0	0	0	0	0	0	0	0	0	0	0	0	0	0	0	0	0	0	0	0	0	0	0	0	0	0	0	0	0	0	0	0	0	0	0	0	0	0	0	0	0	0	0	0	0	0	0	0
FRY-AS1	0	1	0	2	1	2	0	1	0	2	0	0	0	0	1	1.58496	1	1	2.80735	0	0	0	2.32193	1.58496	1.58496	2.58496	0	0	1	0	2.58496	1	0	3.70044	0	2.80735	1	1	1.58496	2.80735	0	1.58496	1	0	1	3.16993	1	0	1
FSIP2-AS1	1	2	0	1	1.58496	2.32193	0	1.58496	0	2.80735	2	1	4	2	4.08746	1	1	3.45943	3.45943	2	2.32193	0	1.58496	2.58496	2	1.58496	0	0	2.32193	0	2.32193	0	2.58496	3	2.32193	4	1	2.32193	2	2.80735	3	1	2	2.80735	1	4.45943	1	2	1.58496
FSIP2-AS2	1.58496	1	0	2.80735	2.32193	3.32193	1	0	1	1	0	2	3.70044	0	2.80735	0	1.58496	2.58496	4.45943	1	2.80735	0	0	2.58496	2.80735	2.32193	0	0	1.58496	1	1.58496	0	2.80735	4.08746	4.16993	2	2	2.58496	2.58496	3.58496	1	2.32193	0	1	0	5.83289	1	2.32193	0
FTCD-AS1	0	1	0	0	0	0	0	0	0	0	0	0	0	0	0	3.16993	0	0	0	0	0	0	0	0	1	0	0	0	0	0	0	0	1	0	0	0	0	1	0	0	0	0	0	0	0	0	0	0	0
FTX	3.58496	6.80735	5.52356	5.93074	4.52356	6.08746	6.2854	6.14975	5.24793	6.64386	5.78136	8.38802	6.85798	5.58496	6.40939	6.59991	4.24793	5.42626	6.59991	5.16993	6.9542	4.45943	5.32193	5.04439	6.2854	5.12928	4	3	6.20945	4.70044	5.78136	4.75489	5.85798	5.55459	6.32193	6.72792	7.33985	6.88264	5.58496	6.91886	5.78136	5.97728	5.9542	6.42626	4.64386	5.58496	4.90689	5.08746	6.2854
FUT8-AS1	2	5.32193	3.32193	4.24793	3.16993	3.70044	4	2.32193	5.08746	4.24793	2.32193	2	5.16993	2.80735	4.52356	2.80735	2.80735	3.32193	3.16993	4	3.58496	2	2	4.08746	2	3	4.16993	0	3.32193	5.45943	4	3	4.24793	3.45943	3	4.90689	3.90689	4.80735	3.58496	2	1.58496	4.64386	0	5.20945	1.58496	3	2.80735	4.39232	3.80735
FZD10-AS1	8.08215	7.14975	3.80735	8.42626	10.5058	8.41785	8.33092	8.87652	8.56986	10.2033	7.93074	3.80735	10.6221	6.08746	7.90087	5.9542	6.9542	9.2384	10.8773	9.81698	7.7211	8.06609	6.30378	6.61471	8.89785	8.84862	6.08746	7.86419	8.24793	9.03617	10.0389	9.58308	9.64566	10.7549	6.44294	10.6357	10.314	5.52356	10.9337	6.84549	9.06609	7.57743	4.16993	5.93074	4.32193	8.29462	9.53333	6.49185	5.20945
FZD4-DT	5.32193	4.90689	1	2.58496	0	2.32193	1	4.75489	4.39232	4.58496	2.80735	3.90689	4.64386	4.64386	4.45943	4.70044	2.58496	2.58496	3.70044	4.80735	3.70044	3.45943	3.70044	3.16993	1	3.58496	1.58496	1	2	3.90689	4.39232	2.32193	2.58496	2	1.58496	5.16993	6.14975	3.16993	6.85798	4.9542	3.32193	4	2.58496	5	3.70044	4.16993	2.32193	2	4.08746
G2E3-AS1	0	0	0	0	2	0	0	1	0	0	0	0	0	0	0	1	0	0	1	5.39232	2	0	0	4.45943	0	0	0	0	0	0	0	1	0	0	0	6.75489	0	0	6.04439	5.64386	0	0	0	0	0	1	0	0	1
GABPB1-AS1	8.9542	9.35315	8.27146	9.67772	9.21675	8.85798	9.18982	8.24317	8.89178	10.1849	9.2503	9.2854	10.7288	8.07682	9.97585	9.75489	8.24317	9.85331	10.4221	9.11374	8.87652	8.58496	8.46761	10.0701	8.43463	7.76155	6.50779	8.09803	8.99152	7.59991	9.11894	9.57932	9.70736	11.2456	8.49586	8.65105	10.4115	7.96	10.9614	8.10329	9.21917	9.0634	10.8719	9.41151	8.27146	8.17991	7.49985	7.58496	9.9263
GABRG3-AS1	0	0	0	0	0	0	0	0	0	0	0	0	0	0	0	0	0	0	0	0	0	0	1	0	0	0	0	0	1	0	0	0	0	0	0	0	0	0	0	0	0	0	0	0	0	0	0	0	0
GACAT1	0	0	0	0	0	0	1	0	0	0	0	0	0	0	0	0	1	0	0	1	0	0	0	0	1	0	0	0	0	0	0	0	0	0	0	1	0	0	0	0	0	0	0	0	0	2	0	0	0
GACAT2	2.80735	0	0	0	1	1.58496	0	1	1	1	0	0	0	0	2.32193	2	4.64386	2	1	3	0	0	0	2.58496	4.58496	0	0	0	3.16993	1.58496	0	1	1	3	0	2	1	1	0	0	0	3.16993	1.58496	3.70044	0	2	0	1.58496	1
GACAT3	0	0	0	0	1	0	0	1	0	0	0	0	4.32193	0	0	2	1	0	1	1.58496	0	0	2.58496	1.58496	5.20945	0	0	0	0	0	0	0	1.58496	1.58496	0	1.58496	1	0	0	0	0	0	0	0	0	1	0	0	0
GAPLINC	2.58496	3.16993	2.58496	3.16993	5.42626	2.58496	3.58496	2	7.72792	3	3	4.08746	4.45943	2.80735	4.32193	1	4.58496	3.45943	4.9542	4.70044	4.9542	3.90689	4.90689	3	4.45943	4.39232	4	3.80735	3	4	4.64386	2.32193	4.45943	4.16993	4	3.45943	3	3.32193	6.39232	2.58496	3	5.67243	2.58496	3.16993	3.58496	4.16993	2.80735	4.39232	3
GAS1RR	4.64386	6.6865	5.58496	5.39232	5.39232	6.56986	6.97728	7.40939	2	6.6865	4.08746	7.20945	4.64386	3.58496	5.72792	4.85798	5.85798	5.35755	9.18488	7.67243	2.58496	5	3.80735	3.45943	3.32193	6.33985	6.67243	4.70044	5.24793	5.42626	6.18982	7.91886	4.08746	0	5.93074	8.35315	4.16993	3.80735	6.71425	8.51964	4.64386	2.58496	2	8.45943	2	6.75489	6.79442	5.52356	7.10852
GAS5	13.5738	11.944	11.4732	13.2992	13.9943	13.179	13.2417	12.6325	14.3117	12.9116	14.4369	14.5738	12.6856	13.1591	14.471	11.4788	13.1646	12.9912	13.0222	13.1338	13.0835	12.7824	13.0989	13.9514	15.0783	14.2854	12.4123	12.7789	12.5517	11.9311	13.6136	12.0957	12.1957	13.3737	13.4798	13.794	13.8666	9.73471	12.478	12.8478	12.6355	12.2098	12.8874	14.0875	14.1214	14.2139	11.6312	11.3049	13.3015
GAS5-AS1	5.39232	7.56986	4.64386	6	6.75489	6.70044	5.49185	5.9542	4.75489	6.56986	5.45943	5.08746	5.2854	5.04439	5.78136	5.61471	4.08746	6.80735	5.52356	4.52356	6.33985	6.16993	4.70044	5.58496	6.12928	5.08746	5.39232	4.85798	5.42626	3.90689	6.96578	5.2854	4.64386	6.02237	6.42626	4.52356	5.78136	3.16993	5.04439	4.58496	5.61471	4.75489	5.52356	4.32193	4.9542	6.98868	5.67243	4.45943	4.24793
GAS6-AS1	6.16993	7.54689	6.74147	7.61471	7.01123	6.74147	5.45943	7.55459	4.45943	7.85175	7.50779	6	7.33092	7.63662	7.65821	8.61102	3.80735	5.75489	9.44501	6.88264	8.76155	5.80735	5.12928	5.39232	4.32193	6.18982	5.49185	5.08746	5.24793	6.35755	6.67243	7.3837	7.08746	5.08746	6.56986	8.85487	5.90689	6.40939	6.24793	6.93074	5.39232	5.49185	7.74147	5.67243	7.52356	10.9622	6.2854	6.65821	7.16993
GAS6-DT	6.50779	6.56986	5.49185	6.89482	6.78136	3.58496	5.90689	4.45943	6.35755	7.26679	5.35755	9.16742	6.22882	5.39232	7.03342	6.35755	4.80735	5.61471	6.74147	6.12928	6.04439	5.49185	5	3.90689	3.32193	6.56986	3.32193	4.85798	6.59991	9.58684	8.97728	8.2384	7.66534	2.58496	5.35755	7.42626	6.2854	3.32193	3.58496	4.45943	4.32193	7.90087	4.16993	8.62571	5.85798	6.32193	6.44294	7.72792	5.72792
GAS8-AS1	1.58496	3.45943	1	1	2	2.80735	0	1	2.58496	4	2.58496	1	2	2	2.58496	3.90689	1	1.58496	4.45943	3	2	0	1	2.80735	1.58496	0	1	0	3.45943	1	2.80735	1.58496	3.16993	3.80735	3	2.32193	2.32193	3.16993	3.70044	2.80735	0	2.58496	2	0	1	2.32193	2	1	2.32193
GASAL1	5.12928	4.64386	6	5.08746	6.20945	5.12928	6.6865	8.43463	4.80735	6.58496	8.29921	7.30378	6.12928	6.62936	6.59991	5.88264	5.85798	6.06609	5.61471	6.6865	7.50779	4.70044	6.04439	5.16993	5.70044	5.12928	5.04439	4.08746	5	7.65821	6.79442	6.58496	8.27612	5	7.18982	8.42626	6.14975	5.85798	7.87652	8.93369	7.64386	6.79442	7.27612	6.74147	5.9542	5.32193	6.47573	6.10852	5.32193
GATA2-AS1	8.43463	9.65105	9.00562	4.64386	7.45943	4.08746	7.06609	8.98868	8.7879	3.16993	7.5157	8.24793	9.94544	9.59246	8.31288	8.24317	4.39232	8.27612	8.41363	8.38802	8.27612	5.2854	7.70736	8.26209	7.42626	8.08215	7.94837	7.07682	6.94251	8.66178	9.00562	4.64386	8.7039	6.79442	7.02237	7.98299	5.45943	4.32193	9.2738	8.82972	5.04439	6.74147	8.56986	10.4666	7.86419	9.38586	4.75489	8.3443	7.20945
GATA3-AS1	1.58496	1.58496	3.70044	1.58496	2.58496	0	2.32193	4.64386	1.58496	2	2.32193	5	1	1.58496	1.58496	2	1.58496	1	0	3	2	4.16993	1.58496	1.58496	1	7.34873	0	1.58496	1	0	5.85798	3.32193	3.45943	1	2	6.2854	1	1	1.58496	3.32193	0	5.55459	2	8.81378	4.70044	5	1	3	1.58496
GATA6-AS1	1.58496	1.58496	3	4	3.90689	1	2.80735	4.85798	3	2.58496	1.58496	4.52356	2.32193	3.58496	1.58496	2	3.70044	4.16993	3.80735	3.58496	2	1.58496	4.80735	1	2.58496	3.70044	2	1	1.58496	2.80735	2	2	1.58496	2	1	3.58496	2.58496	3	5.67243	1	0	5.67243	2.32193	6.22882	2	5.32193	0	3.58496	2
GAU1	2	2.80735	1	3	3.45943	1.58496	0	0	3.16993	1	1	1.58496	2.32193	2	0	2.58496	0	3.32193	2.58496	2.80735	1.58496	0	0	2.32193	3.16993	0	1.58496	0	1	1	2.32193	1.58496	1.58496	2.80735	1.58496	1	2	2.32193	1.58496	2.58496	3.16993	0	2	1.58496	1.58496	2	0	2	2.32193
GBAP1	6.91886	9.81698	7.17991	7.01123	7.14975	8.32643	7.27612	6.90689	6.6865	9.52356	8.00562	7.07682	8.0607	7.49985	8.15482	8.32193	7.46761	7.65105	7.96	6.42626	7.54689	6.90689	6.6865	7.33092	8.72451	6.78136	6.76818	6.87036	7.70044	7.33092	7.67948	6.50779	7.91886	7.56224	10.115	8.98584	8.18982	7.8009	6.87036	6.53916	7.37504	6.76818	7.80735	6.14975	7.29462	8.76155	6.53916	7.05528	6.67243
GBP1P1	7.07682	5.16993	10.1898	11.1118	7.77479	8.87344	10.8588	8.56605	9.41996	9.35755	8.81378	10.2324	4.16993	10.0182	11.4073	3.45943	8.87344	10.2491	8.08215	6.91886	10.8742	9.23122	6.80735	10.0279	5.04439	9.00843	10.5008	9.18982	9.82496	8.44294	11.8576	8.33985	11.2946	3.32193	9.78953	10.3276	8.30378	7.37504	7.64386	9.25267	11.221	7.89482	7.30378	6.9542	5.12928	6.78136	9.37069	11.0403	10.5718
GCC2-AS1	3.58496	4.24793	1	3.32193	3.45943	2.32193	2	4.08746	2.32193	4.32193	2.80735	3	5.16993	1.58496	4.70044	4.80735	3	2.32193	2.58496	4.08746	3.70044	3	3.80735	2.58496	4.9542	3.45943	3.32193	2	3.32193	3.58496	3.70044	3	4.45943	3.58496	3	3.80735	5.20945	3.45943	3.90689	3.45943	0	2.58496	2.58496	3.45943	5	3.70044	2.32193	2.32193	3.45943
GCSIR	0	0	1	2	1	1	0	0	1	0	0	0	0	0	0	0	0	0	0	1	0	0	0	0	0	0	0	0	0	0	0	0	0	0	1	1	0	1.58496	0	0	0	0	0	0	0	1	0	0	0
GDNF-AS1	0	3.70044	0	0	5.04439	2.32193	2.32193	2.32193	1	4.08746	0	0	3.80735	1.58496	7.91886	7.29462	5.04439	1	3.80735	1	0	1	1.58496	0	4.39232	2.32193	0	3.80735	7.22882	2	1	0	4.52356	3.16993	1	9.75656	3.32193	4.52356	0	0	0	4.32193	0	2.32193	0	2.32193	1.58496	1.58496	2.80735
GEMIN7-AS1	4.39232	5.39232	5.08746	4.52356	4.52356	4.58496	3.32193	4.80735	5	5.58496	3.58496	4.80735	4.52356	4.75489	5.32193	5.12928	2.80735	4.08746	5.52356	3.70044	4	4.16993	4.24793	3.70044	5.35755	4.16993	3.58496	4	3.70044	3.80735	4	3.90689	4.08746	4.85798	5.20945	6.16993	2	5.16993	4.58496	5.67243	5.35755	3.80735	5.61471	3.58496	3.80735	5.64386	2.80735	4.16993	3.58496
GFOD1-AS1	0	0	1	0	0	2	1.58496	2.32193	1	1.58496	1	0	0	0	1.58496	0	2	0	0	0	0	0	0	1	0	2	0	0	1.58496	1	1.58496	2	2.32193	0	1.58496	1	1.58496	0	1	1	0	0	1	1	1	0	0	0	1
GHET1	3.58496	4	4	3.58496	3.80735	5.67243	4.52356	5.16993	3	5.45943	3.58496	3.90689	4.39232	5.70044	4.24793	4.9542	3.58496	5.70044	3.45943	3.90689	5.45943	2.80735	4.70044	5	4.9542	3.45943	3.90689	2	4.16993	6.39232	4.32193	4.64386	4.39232	5.45943	5.55459	6.80735	6.9542	5	0	5.35755	3.90689	4.39232	4.32193	4.90689	2.58496	4.45943	5.9542	4.39232	2.32193
GHRLOS	5.04439	5.75489	5.12928	4.80735	5.97728	4.85798	4.32193	5	4.64386	5.88264	4.75489	4.45943	6.24793	5.24793	5	6.14975	4.52356	4.39232	5.58496	5.90689	4.85798	4.64386	5.45943	5.12928	5.85798	3.16993	4.08746	4.90689	4.16993	4.16993	5.64386	3.80735	6	5.16993	5.75489	4.70044	4.39232	5.45943	4.58496	5.04439	7.65105	4.9542	4.16993	5.04439	4.24793	4.58496	3	5.85798	4
GIHCG	7.33985	6.65821	4.58496	7.89482	8.82018	8	7.04439	6.6865	6.53916	8.11894	4.32193	4.70044	8.30834	5.72792	8.16491	8.16491	6.42626	6.53916	6.40939	6.45943	6.20945	5.80735	5.55459	7.80735	9.03067	7.82018	8.37938	7.59991	6.72792	8.09803	7.09803	4.75489	7.55459	7.97154	7.17991	7.74147	7.7879	8.81378	7.64386	7.74819	5.04439	7.96578	6.10852	7.65105	6.10852	6.74147	5.9542	6.76818	6.65821
GK-AS1	1	3.80735	3.32193	2.58496	1.58496	4.58496	3.16993	2	3.16993	3.16993	2.32193	2	1.58496	4.45943	1.58496	4	1	2.32193	3.45943	1.58496	4.16993	0	1	2.32193	0	0	1.58496	0	4	2.58496	2.58496	0	4.45943	2.58496	2.32193	4.64386	2	4	4.58496	2	0	3.16993	3.90689	2.32193	0	2.58496	3.32193	3	3.80735
GK-IT1	3	1	0	0	1	0	2.32193	0	2.32193	0	1.58496	1.58496	0	2	2.32193	0	1.58496	1	2	1	1.58496	0	1	2	0	0	0	1	0	1.58496	0	1.58496	1	0	0	2	1	1	2.32193	0	2.32193	1	0	0	1	2.58496	1.58496	1.58496	2
GLCCI1-DT	0	1.58496	0	2	1	0	1	0	2.80735	1	0	2	2	0	0	1	1	0	1	1	1	0	0	1	1.58496	1	0	0	0	0	1.58496	2	2.58496	1.58496	0	2.32193	2.32193	1.58496	2	1	0	1	0	0	0	1.58496	0	2.32193	0
GLIDR	4.70044	7.30378	3.90689	5.93074	5.20945	5.93074	4	5.16993	4.24793	7.30378	4.52356	5.9542	6.32193	4.39232	8.00562	5.88264	5.75489	6.49185	4.52356	5.61471	5.04439	4	4.45943	5	6.26679	5.88264	5	5.67243	5.75489	5.49185	6	4.08746	5.12928	7.62936	4.64386	6.78136	5.64386	4.75489	6.04439	5.2854	3	6.52356	6.42626	6.59991	4.24793	5.90689	5	5.49185	4.75489
GLIS2-AS1	1.58496	1.58496	2	0	3	4.08746	2.80735	3	2.32193	1	1.58496	1.58496	3.45943	1	2.80735	3.58496	0	3.16993	1.58496	1.58496	2.80735	1	1	1	3.80735	1.58496	0	3.70044	2.32193	1	2.58496	2	0	2.32193	4.08746	4.85798	4.75489	2.32193	2.58496	2.58496	0	2.80735	1	1.58496	1.58496	3.45943	2.58496	2	1
GLIS3-AS1	1	4.45943	0	0	1	1	0	0	0	1	0	1	2.32193	0	1.58496	0	0	0	1	0	0	0	1.58496	0	2.32193	1	1.58496	0	1	0	1	0	0	0	0	2	0	1.58496	2	0	1.58496	0	2.58496	0	0	3.70044	1.58496	1	0
GLUD1P2	2.80735	3.45943	2	4.9542	5.04439	3.32193	3.32193	3.45943	3.45943	4.75489	2.32193	2.58496	4.39232	2.58496	1	4.70044	3.16993	3.58496	4.16993	2	1.58496	4.16993	2.58496	4	3.90689	4.64386	1.58496	4.24793	4	3.70044	2.80735	1.58496	2.32193	3.80735	4.64386	4.32193	4.64386	3.45943	2.58496	4.16993	1	3.16993	1.58496	3.70044	2.32193	4.75489	3.16993	2	2.58496
GLUD1P3	3.90689	6.55459	5.24793	6.04439	5.55459	5.42626	4.85798	6.97728	6.24793	6.45943	5.72792	5.45943	6.26679	5.12928	6.67243	6.65821	4.24793	5.35755	6.40939	4.75489	5.16993	5.35755	4.80735	5.72792	7.3837	5.35755	4.24793	3.80735	5.67243	4.85798	5.85798	5.16993	5.75489	6.20945	6.04439	6	5.64386	5.97728	5.83289	4.75489	4.39232	5.12928	4.80735	5.45943	5.04439	6.83289	3.80735	4.64386	5.39232
GLYCTK-AS1	0	3	1.58496	1	1	0	1	2.32193	1.58496	2.80735	0	2	5.85798	2.58496	2.32193	3	1	0	0	1	2	1	1.58496	0	3	1	0	0	0	0	1.58496	1	2	3	1	3.45943	0	3.32193	2.32193	0	0	3	1.58496	2	1.58496	1	0	1.58496	1.58496
GMDS-DT	6.30378	8.73471	5.49185	6.75489	7.2854	7.01123	6.76818	8.04439	7.97728	7.37504	4.85798	7.15987	8.13443	6.47573	7.87652	7.56986	5.61471	6.55459	8.19476	6.08746	6.78136	5.64386	6.84549	7.01123	7.64386	7.22882	6.62936	5.55459	6.9542	7.3837	8.224	6.59991	6.74147	7.49985	6.2854	9.57175	6.14975	7.27612	6.26679	7.08746	5.83289	6.91886	6.02237	6.59991	5.90689	7.83289	6.87036	6.62936	6.87036
GNA14-AS1	0	0	0	0	1	1	1.58496	0	0	0	0	0	0	0	1.58496	0	1.58496	1.58496	2.58496	0	0	0	0	1	0	1	0	0	1.58496	0	0	0	0	1	0	0	1	0	0	0	0	0	0	0	0	2	0	0	0
GNAS-AS1	3.80735	3.70044	3.45943	2.58496	2	1	2.80735	2	2	4.64386	3.58496	3.45943	3.90689	0	2.80735	4.58496	2.32193	1.58496	5.12928	2	0	0	2.32193	2.58496	7.07682	1.58496	0	3.16993	2.58496	4.32193	4.16993	0	5	1	2.80735	3.16993	5	2.32193	2	5.04439	0	2.80735	0	2.32193	3.32193	2	1	1.58496	0
GNG12-AS1	4	4.16993	1	2.58496	2	4.39232	3.70044	4.32193	1.58496	6.02237	4	3.16993	5.85798	5.2854	5.24793	5.20945	5.32193	4.16993	5.08746	3.80735	4.39232	1	3.32193	3.70044	6.2854	3.58496	2.32193	1	5.04439	4.24793	2.58496	3.16993	3.58496	5.35755	3.16993	5.9542	5.39232	4.39232	4.39232	3.45943	1	6	4.52356	5.32193	2.32193	6	3.80735	2.80735	4.58496
GOLGA2P2Y	0	0	0	0	0	0	0	0	0	0	0	0	0	0	1	0	0	0	0	0	0	0	0	0	0	0	0	0	0	1	0	0	0	1.58496	0	0	0	0	0	0	1.58496	1.58496	0	0	2	0	0	0	0
GOLGA2P5	9.224	10.9816	8.59246	9.77808	10.8788	8.82655	9.44294	9.97154	10.1674	10.774	8.38802	9.65821	9.25503	9.40514	9.33762	10.7838	8.633	8.76818	9.40727	8.15987	6.45943	9.67772	7.5157	8.65105	10.4522	8.64746	6.87036	8.92481	9.40514	6.87036	11.1026	7.05528	8.633	10.1662	10.2656	9.90238	10.0728	8.41363	9.95855	8.92184	8.79442	8.56605	7.44294	10.1886	8.19476	11.3815	8.42626	8.87652	10.7532
GOLGA2P9	1	0	0	0	0	2	0	1	0	0	0	0	1	0	1	0	0	0	1	0	0	0	0	0	0	0	0	0	1	0	0	0	0	0	0	1	0	0	0	0	1	0	0	0	0	0	0	0	0
GOLGA8DP	0	0	0	0	1.58496	0	1.58496	1.58496	0	0	0	1	0	1.58496	1	0	0	0	1	1.58496	1	0	0	0	0	0	0	0	0	0	0	0	0	2	1	0	0	0	0	0	1	0	0	0	0	2	0	0	0
GOLGA8IP	0	1.58496	0	0	0	0	0	1	1	0	1.58496	1.58496	2.32193	0	1.58496	2.58496	2	0	1	0	1	0	1	1	0	1	0	1	1	2.32193	1	0	1	1	0	3.16993	1.58496	2	0	0	0	0	1	0	1.58496	0	0	1	1
GOLGA8M	0	0	1	0	0	1	0	2.32193	2.58496	2.80735	2.32193	2.32193	2.32193	2.32193	1	2.32193	1	0	2	0	2	0	2	1	1	0	0	0	0	1.58496	2	0	2.80735	1.58496	1.58496	2.58496	2.80735	1.58496	0	2.32193	0	2.80735	0	0	0	2	1	1	3
GORAB-AS1	2.58496	2.58496	2.32193	2.58496	5.12928	4.58496	3.80735	3.80735	4.08746	4.39232	3.32193	2.58496	4.52356	2.80735	3.58496	4.24793	2.58496	1.58496	4.80735	3.70044	4.32193	2	5.04439	4	4.39232	2	4.08746	3	4	3.32193	3	2.32193	3.58496	4.16993	3.32193	8.19476	2.32193	3.32193	3.80735	3.16993	1	5.24793	4.08746	4.75489	3.16993	4.16993	2	4.32193	2
GPC5-AS1	0	0	0	0	0	0	0	0	0	0	0	0	1.58496	0	0	2.58496	0	0	0	0	0	0	0	0	3.16993	0	0	0	0	0	0	0	0	0	0	0	0	1	1.58496	0	0	2.58496	0	0	0	0	0	0	0
GPC5-AS2	0	0	0	0	0	0	0	0	0	0	0	0	0	0	0	0	0	0	0	0	0	0	0	0	0	0	0	0	0	0	0	0	0	0	0	0	0	0	0	0	0	0	0	0	0	0	0	0	0
GPC5-IT1	0	0	0	0	0	0	0	0	0	0	0	0	0	0	0	0	0	0	0	0	0	0	0	0	0	0	0	0	0	0	0	0	0	0	0	0	0	0	2	0	0	0	0	0	0	0	0	0	0
GPC6-AS1	0	0	0	0	0	0	0	0	0	0	0	0	0	0	0	0	0	0	0	0	0	0	0	0	0	0	0	0	0	0	0	0	0	1	0	0	0	0	0	0	0	1	0	0	0	0	0	0	0
GPC6-AS2	0	0	0	0	0	0	0	0	0	0	0	0	0	0	0	0	0	0	0	0	0	0	1	0	0	0	0	0	0	0	0	0	0	1.58496	0	0	0	0	0	0	0	0	0	0	0	0	1	0	0
GPR158-AS1	0	0	0	0	0	0	1.58496	0	0	0	0	1	0	0	0	0	0	1	0	1.58496	1	0	1.58496	1.58496	0	0	0	0	1	0	0	0	0	0	0	0	0	0	0	0	0	0	0	0	0	1	0	0	1
GPR176-DT	2	1.58496	0	1.58496	2	2.32193	2.80735	2.32193	1	3.80735	1	3	2	1	3	2	1	1.58496	3.16993	3.16993	1	1	2	3.32193	2.32193	1	2	0	2	2	2.80735	2	3	3.45943	1	3	2.32193	1.58496	2	1.58496	0	1	1.58496	3.58496	1.58496	3.32193	1	2.32193	2
GPR50-AS1	0	0	0	4.24793	1	2.58496	0	0	0	4	0	0	1	0	0	0	0	0	0	0	0	0	0	0	0	0	0	0	0	0	0	0	0	2.80735	0	0	0	2.80735	0	0	0	1	0	0	0	0	2	0	0
GPRACR	0	0	0	1	0	0	1.58496	0	1	1	2.58496	1	4.32193	2	2.58496	0	1	1.58496	0	4.85798	2.32193	2	3	2.58496	1	1	1.58496	0	0	5.04439	0	5.04439	0	0	2.58496	1.58496	2.32193	1.58496	6.70044	4.16993	3.16993	1	2	2.32193	1	2.32193	3	3.16993	0
GPRC5D-AS1	4.80735	8.70044	7.40939	8.09276	9.47776	8.22882	8.82972	8.79116	6.84549	8.81057	8.19967	8.01123	7.31288	7.98868	9.08481	7.7879	7.99435	9.2503	7.97728	7.15987	8.27146	8.45121	5.32193	9.78463	8.84549	8.41363	4.08746	7.47573	5.2854	7.40088	8.9629	7.13955	6.32193	9.10329	9.07948	9.69349	10.2216	2.80735	6.6865	5.42626	5.12928	5.61471	7.45121	7.71425	8.02237	8.48382	8.14466	9.31741	3.32193
GRHL3-AS1	2.58496	1.58496	3.58496	2.32193	2.32193	5.24793	4	4.08746	2.58496	4.80735	4	2.80735	1	5.49185	5.78136	2.58496	3.45943	4	6.12928	1.58496	5	2	2.80735	3.45943	0	1	2.80735	0	4.64386	4.24793	3.80735	4.39232	0	0	2.32193	6.02237	3.32193	0	1.58496	2.58496	2	1.58496	3.32193	1.58496	3.70044	5.39232	2.58496	2.58496	4.08746
GRID1-AS1	0	0	0	0	0	0	0	1	0	0	0	0	0	0	1	1	0	0	0	0	0	0	0	0	0	0	0	0	0	0	1	0	1	0	0	0	0	1	0	0	0	0	0	0	0	2	0	0	0
GRIK1-AS1	2	0	0	2.80735	6.30378	1.58496	2	0	1	0	1	4.39232	3	2.32193	0	2	0	2.58496	2.58496	1	2	2	2.32193	3	4.85798	2.32193	2.32193	1	2.32193	1	3.45943	1	0	0	2.32193	1.58496	2	2.58496	0	2.32193	0	4	5.97728	1	0	3.80735	0	3	2
GRK5-IT1	0	0	0	0	1.58496	1	0	0	0	1.58496	1	0	0	0	2	0	1.58496	0	1	0	0	0	0	1	0	0	0	0	0	3	0	1	1	1	0	0	0	1.58496	0	1.58496	0	0	2	2	0	0	1.58496	0	0
GRM3-AS1	0	1	1	0	0	0	0	1	0	2.32193	0	1	2.32193	0	0	0	0	0	2.58496	0	0	0	0	0	2	1.58496	0	0	0	0	0	0	0	2.58496	0	0	0	2	0	1	0	0	0	0	0	0	0	0	0
GRM5-AS1	2	0	0	0	1.58496	0	1.58496	0	0	0	0	0	0	0	0	0	0	0	0	0	0	0	0	0	1.58496	0	0	0	0	1.58496	0	0	1	1.58496	0	1.58496	0	0	0	1	0	0	0	0	2.58496	0	2	2.32193	0
GRM7-AS1	0	1	0	0	2.80735	0	0	0	0	0	0	0	0	2	0	2.58496	1.58496	1	2.58496	1	0	0	2	0	2.58496	0	0	0	0	0	0	0	0	1	0	1.58496	1.58496	1	0	0	0	0	0	0	0	1	0	1	0
GRM7-AS2	0	0	0	0	0	0	0	0	0	1	0	0	1	0	0	0	1	0	0	0	0	0	0	0	0	0	0	0	2.32193	0	0	0	0	0	0	0	0	0	0	0	0	0	0	0	0	0	0	0	0
GRM7-AS3	0	0	1	0	0	0	1	0	0	0	0	0	0	0	2.58496	0	0	0	0	0	1	0	0	0	0	0	0	0	0	0	0	0	0	1	0	0	1	1	3.16993	2.58496	0	0	0	0	0	0	0	0	0
GRM8-AS1	0	1.58496	0	0	0	0	0	0	0	0	0	1	0	0	0	0	0	0	0	0	0	0	0	0	0	0	0	0	0	0	0	0	0	2.32193	0	0	0	0	0	0	0	0	0	0	0	0	0	0	0
GRPEL2-AS1	0	1.58496	2	1.58496	0	2.32193	1	1.58496	0	2.80735	2	1.58496	2	0	1	3	1	0	2.32193	2	1.58496	1	2.80735	1	0	2	0	0	2	1.58496	2	0	2.58496	1	1.58496	2.32193	1	2.32193	1.58496	0	0	2	2	0	1.58496	1.58496	1	0	1
GRTP1-AS1	2.80735	4.08746	2	2.58496	1	3.70044	3.80735	5.16993	1.58496	2.58496	4.24793	3.45943	4.58496	4.24793	5.08746	3.80735	2	3.32193	4.32193	2	2.80735	1.58496	4.08746	2.32193	4.08746	1	1.58496	1	3.70044	1.58496	4.32193	2	2	2.32193	4.75489	5.04439	3.58496	1	1.58496	2	1.58496	1	4.52356	2	4.39232	4.80735	2.58496	1	2.80735
GSEC	6.35755	7.42626	4.45943	6.50779	6.50779	6.88264	7.01123	5.97728	8.74147	6.72792	7.16993	6.02237	7.69349	6.32193	6.78136	7.88264	6.70044	5.90689	7.44294	9.59246	5.20945	6.72792	5.42626	6.10852	7.65821	8.38802	7.04439	6.04439	4.70044	8.69697	6.08746	8.90087	7.56224	7.78136	7.5157	8.29462	9.52356	5.80735	9.33092	7.88874	5.16993	6.06609	5.80735	8.48784	5.70044	8.3966	5.2854	6.83289	7.03342
GSN-AS1	2.58496	4.9542	3.45943	2.80735	3.90689	3.70044	4.16993	4.24793	3.58496	4.64386	3.16993	3.70044	6.10852	4.08746	5.16993	4.52356	2.80735	4.08746	5.32193	2.58496	5.58496	3.16993	4	3.45943	2.80735	4.08746	2.80735	1.58496	4.52356	4.58496	4.39232	4.70044	3.90689	2.80735	4.08746	4.70044	4.52356	5.04439	3.90689	4	3.58496	4.9542	3	3.70044	4.24793	3.90689	4.32193	3.80735	4.24793
GSTCD-AS1	1.58496	2	2.32193	3.45943	3.80735	2	2.80735	2.58496	2.80735	3.45943	1.58496	2.80735	2	1.58496	4.52356	3	2.58496	3.80735	3	1.58496	3.45943	2	3	2.80735	2.80735	2.80735	1	0	4	2	1.58496	2	1	1	1	2.80735	1	1	3.16993	0	2.80735	0	1.58496	2.80735	1.58496	4.08746	2	1	1.58496
GTF2IP1	4.75489	5.55459	5.52356	5.20945	4.85798	6.78136	6.33985	5.85798	6.22882	6.52356	5.78136	5.80735	6.53916	6.89482	7.24793	6.08746	5.49185	6.45943	6.55459	3.45943	6.40939	5.16993	5.64386	6.39232	6.50779	4.80735	4.39232	3	7.12928	5.12928	5.93074	5.16993	6.18982	6.93074	5.61471	7.13955	6.62936	6.18982	4.85798	5.12928	3.80735	5.12928	5.88264	5.58496	5.52356	7.04439	6.70044	5.88264	5.49185
GTF2IRD1P1	2	2.58496	2.58496	3.16993	1.58496	3.32193	2.32193	2.80735	2.58496	1.58496	0	2.32193	3	1	3	3.80735	0	2.32193	2.32193	1	2	2.58496	2	0	3.45943	1	3.70044	2.80735	1.58496	1	2.80735	0	2.32193	2.32193	2.32193	2	5.08746	3	3	1.58496	0	2.32193	2	1.58496	1.58496	1.58496	1	2.32193	1
GTF3C2-AS1	3	4.80735	3.16993	2.58496	2.80735	3.70044	3.45943	3.90689	3.32193	4.32193	4.39232	3.58496	3.70044	3.58496	4.32193	4.64386	2.80735	3.16993	4.90689	2.32193	4.08746	1.58496	3.90689	2.80735	4.80735	2.32193	0	1	4.39232	2.58496	3	3.32193	3.45943	3.80735	3.58496	6.12928	3.45943	3	5.16993	3.70044	4	1.58496	4.24793	3.70044	4.75489	4.58496	1.58496	2.32193	3.45943
GTSCR1	0	0	0	2.80735	3.70044	0	1	0	1	0	0	0	0	1.58496	0	0	1	1	0	1	0	1.58496	0	1.58496	0	2	2.58496	0	0	0	0	0	1	1	2	2.32193	2	1	0	0	0	0	1	0	0	0	1.58496	0	0
GTSE1-DT	3.16993	5.70044	3.90689	5.08746	4.58496	5.39232	4.39232	4.90689	3	6.40939	5.35755	5.16993	5.58496	5.20945	6.91886	3.90689	4.70044	6.20945	5.12928	3	3.70044	4.58496	5.16993	5.52356	5.45943	1.58496	4.85798	2.32193	5.20945	4.39232	5.93074	3.70044	4.24793	4.75489	1.58496	6.85798	6.16993	4.85798	4.39232	3.80735	1.58496	1	3.45943	3.45943	5.04439	5.72792	4.24793	4.52356	4.9542
GUSBP1	2.80735	7.97728	8.89482	8.18982	8.44294	8.18488	8.41363	9.09011	8.32193	9.40514	8.9629	9.99859	8.35315	6.93074	9.91289	10.2276	7.91289	7.5157	8.74819	8.37938	8.76818	7.21917	8.02791	8.82018	7.83289	7.60733	8.14466	7.35755	6.90689	8.78463	9.23362	8.73132	8.28077	8.13443	7.15987	9.61655	7.05528	7.70044	8.83605	8.19967	9.10591	8.81378	8.11374	8.64024	8.73809	9.61471	7.36632	8.84862	8.2854
GUSBP11	6.10852	6.62936	5.20945	6.74147	6.98868	5.52356	6.55459	6.24793	5.72792	6.18982	5.52356	6.06609	6.12928	6	7.44294	5.78136	6.56986	6.40939	6.71425	5.32193	5.52356	7.18982	5.39232	6.6865	6.49185	5.32193	4.75489	5.35755	6.56986	4.70044	7.43463	4.58496	6.40939	7.04439	6.78136	6.87036	6.70044	5.72792	5.49185	4.52356	7.35755	5.64386	5.35755	6.24793	4.75489	7.90689	6.08746	5.67243	5.83289
GUSBP2	3.58496	4.39232	5.04439	4	2	4.70044	5.32193	6.82018	2.58496	5.90689	4.90689	5.2854	6	3.70044	5.75489	4.90689	4.64386	4.58496	6.08746	2	5.04439	3.90689	4.08746	4.24793	4.52356	3.70044	2.58496	3	4.85798	4	5.45943	4.39232	4.85798	4.52356	5.20945	7.09803	5.49185	4.75489	4.39232	4.39232	2.58496	3	4.90689	3.90689	4.39232	5.70044	4.58496	3	5.08746
GYG2-AS1	0	0	0	0	1	0	1	0	0	0	0	0	0	0	0	0	0	0	0	0	0	0	0	0	0	0	0	0	0	0	0	1	0	0	0	0	0	0	0	0	1	0	0	0	0	0	0	0	0
H19	12.814	6.58496	10.7977	7.42626	8.55459	3.45943	9.97298	12.5587	8.44708	8.37938	8.98014	13.5252	13.5664	6.93074	8.7211	13.7206	7.89482	11.3805	6.50779	7.71425	9.20457	12.4625	9.75656	15.1707	9.9571	15.6653	5.78136	3.70044	7.40939	15.1341	7.7879	8.29002	7.75489	8.05528	10.9307	11.3691	10.0279	4.52356	12.0251	16.8086	6.16993	9.43045	16.9031	9.57932	6.87036	8.77808	7.67243	7.63662	5.72792
H2AZ1-DT	1	1	0	1.58496	0	1.58496	1	0	1	3.32193	0	1.58496	2.58496	0	2.80735	0	2.58496	1	2.32193	1.58496	2	0	1.58496	1	3.32193	1	0	0	1.58496	3.32193	1.58496	1.58496	1.58496	1	2.32193	3.58496	1.58496	0	0	2	2	1	2	1	2	1	0	1.58496	1.58496
H2BP1	0	0	3.45943	1	1	1	1	0	0	0	0	0	3.32193	0	0	0	0	1.58496	1	0	0	0	0	0	1	0	0	0	0	0	0	0	0	0	1	1	0	1.58496	0	2.32193	0	1	0	0	1	0	0	1	1
HAGLR	8.29462	11.1954	10.2562	10.2276	9.85019	6.62936	10.7574	10.5018	10.7936	10.7099	6.90689	10.6393	7.48382	10.236	8.32193	8.36632	8.99718	8.09803	10.0014	8.48784	8.16993	9.10591	9.40088	10.3454	6.12928	8.27612	8.53916	8.76487	10.1176	10.4419	11.2033	10.2912	6.70044	7.65821	10.0914	11.1157	8.75822	5.70044	8.90689	8.18488	8.3966	5.93074	8.34873	10.0808	10.8727	5.55459	10.6008	8.99435	9.5216
HAGLROS	9.03617	11.3049	7.04439	8.25739	8.3966	5.52356	7.72792	8.09276	8.9629	8.53916	4.32193	7.13955	6.2854	7.53138	7.62205	5.58496	7.96578	7.88874	8.57743	7.27612	7.19967	8.65464	6.12928	7.6865	6.80735	7.25739	5.80735	6.79442	7.82655	8.10852	8.9542	8.20945	4.80735	4.45943	8.83605	9.13955	6.61471	4.08746	6.65821	6.14975	6.08746	4.16993	6.26679	8.16993	9.5157	1	7.36632	7.22882	6.12928
HAND2-AS1	1.58496	2.32193	2	5.24793	4.32193	3	4.90689	2.32193	4.16993	3.32193	2.58496	2.80735	11.5003	4.9542	3.80735	4.08746	3.90689	6.53916	3.90689	3	4	3.58496	4.85798	4	3.45943	5.32193	1.58496	2.58496	4.24793	1	2.80735	3.32193	3.32193	2	3	6.71425	7.01123	5.04439	2	1	0	2.32193	2.80735	3.16993	3.80735	7.80735	5.08746	0	4.16993
HAO2-IT1	0	0	0	0	0	0	0	0	0	0	0	0	0	0	0	0	0	0	0	0	0	0	0	0	0	0	0	0	0	0	0	0	0	0	0	0	0	0	0	0	0	0	0	0	0	0	0	0	0
HAR1A	1.58496	6.98868	4.08746	6.24793	5.39232	2.58496	3.80735	5.55459	4.39232	2.32193	4.75489	2.58496	1.58496	3.58496	7.7879	2.80735	1.58496	5.12928	4.08746	2.80735	3.32193	3.90689	2	4.45943	2.58496	3.16993	4.39232	6.67243	3.16993	6.10852	7.40088	2.32193	5.32193	1.58496	4.16993	3.90689	4.64386	3	1	1	2.80735	3.16993	2.58496	3.58496	4.58496	3.16993	1	4.85798	5.58496
HAR1B	1	6.65821	1	4.52356	2.58496	0	3.32193	3	2	1.58496	4.24793	2.32193	1	1	5.52356	2.32193	2	3.90689	3.70044	2.58496	2.32193	2.58496	2.32193	1.58496	0	1.58496	2.58496	4.64386	0	3.16993	6.37504	1.58496	4.45943	0	1	2.32193	5.04439	2.32193	1.58496	0	0	2.32193	1	2	2.80735	2	1	2.80735	4.58496
HAS2-AS1	0	0	1.58496	4.70044	2.32193	4.32193	5.78136	8.61839	2.32193	6	2	3.16993	2.32193	1	6.88264	6.45943	4.16993	5.49185	4.52356	4.39232	2	1.58496	5.58496	3.32193	3.16993	0	4.39232	5.78136	3.90689	9.37069	2.58496	3.45943	5.64386	7.07682	2.58496	3.58496	3.45943	4.39232	7.94837	2.58496	5.12928	7.56224	4.80735	5.35755	6.6865	2.32193	5.72792	5.16993	5.70044
HCCAT5	0	2	0	0	1	0	0	0	1	0	0	0	0	1	0	1	1	0	1.58496	1	0	0	1	0	0	0	0	0	0	1	0	0	0	2	0	1	0	0	2	0	0	0	0	1	2	0	0	1	0
HCFC1-AS1	1.58496	2.80735	2	3.45943	3.45943	1.58496	1.58496	2.58496	1.58496	1	2	2.32193	1	1	1.58496	0	1	1	2.32193	3.45943	1	0	0	1.58496	0	2	1.58496	2	1.58496	1.58496	1	0	2	1.58496	1	1	1	3.16993	0	1	0	2	2	0	1	1.58496	0	2.80735	2
HCG11	7.02237	9.05528	8.87958	8.54303	7.85798	9.55075	10.021	11.0238	9	9.96867	8.76487	9.62936	9.53722	8.83605	10.9374	9.91139	7.33092	8.47978	9.50978	7.90087	8.77479	8.94544	8.95128	9.26444	7.01123	7.89482	7.02237	6.97728	9.18982	8.69	9.82337	8.58496	9.35755	9.57365	9.09011	10.8541	10.2981	8.3837	8.2854	8.81378	6.53916	9.2503	8.46761	8.41785	7.90689	9.79604	8.23362	7.58496	9.31741
HCG14	2.32193	3.16993	1.58496	2.32193	2.32193	1.58496	2	3.32193	1.58496	2.80735	1.58496	3	2	0	3.45943	4.39232	1	2	2	0	1	2.80735	1.58496	1	4	2.58496	0	1.58496	2.58496	0	0	0	1	2.80735	1	3.70044	2.32193	2	1.58496	1	0	2.32193	0	2	2	3.70044	1	0	1.58496
HCG15	4.32193	5.45943	3.16993	3.16993	3.16993	4.80735	3.90689	6.14975	3.58496	5.39232	5.20945	3.16993	6	3.16993	4.24793	6.96578	1	3	4.24793	4.58496	3	2.80735	4.24793	4.24793	2.58496	4.32193	3.58496	1.58496	4.39232	6.55459	2.80735	4.24793	5.58496	3.16993	4.45943	7.83289	6.30378	5.9542	3	6.35755	4.24793	4.58496	5.49185	2.80735	3.16993	4.08746	2.80735	3.16993	4.08746
HCG17	4.16993	1.58496	1	2	3.90689	3.32193	2.32193	1.58496	2.32193	2.80735	0	5.64386	3.70044	1.58496	3.45943	2	1	2.32193	1	2	3.45943	3.16993	4.32193	2.58496	5.20945	3	2.32193	0	3.32193	2.58496	4.52356	1	2.58496	4.24793	3.32193	3.16993	2.58496	4.45943	3.58496	1.58496	2	4	2.32193	0	2.32193	3.32193	2	2.32193	1
HCG18	9.45121	10.0848	9.39874	9.44087	10.1421	9.45327	10.668	10.9381	11.4747	10.8757	9.15228	9.46148	10.8549	9.91289	10.6636	10.2597	8.98014	9.2384	9.82177	8.77149	10.6944	9.87958	9.89482	9.90989	9.56033	9.56033	8.62205	7.79442	10.5887	10.207	10.3106	8.65105	10.9513	10.2726	10.1624	11.8234	10.5048	9.75154	9.92926	9.53916	8.53916	9.90989	10.224	10.0014	9.22641	10.5147	9.17742	9.66356	9.9901
HCG20	1.58496	3	2	1.58496	2.80735	1	1.58496	2	2	3.70044	0	0	1.58496	0	1	4.08746	0	1	1	1	0	1.58496	0	2	2	1.58496	0	0	1.58496	1.58496	2.80735	2.80735	1.58496	1.58496	2.58496	2	1.58496	2.58496	2.58496	1	1.58496	3	0	1	1.58496	0	1	2.32193	1.58496
HCG21	1	1	1	2	1	0	1	0	0	1.58496	0	1	0	0	1	1	0	1	0	1.58496	0	0	1	2	0	1.58496	1.58496	0	0	2	1.58496	0	1	0	0	2.80735	3	2	1	1	0	1.58496	0	2.32193	0	1	1	0	0
HCG24	0	0	0	2	2.58496	0	0	0	0	0	0	1	0	0	0	0	0	1	0	0	1	0	0	0	0	1	0	0	1	0	0	0	0	3.58496	0	1	1	1	1	0	0	0	0	0	0	1.58496	0	0	0
HCG25	3	6.9542	3.80735	3.80735	5.16993	4.32193	5.12928	5.83289	4.24793	5.32193	4.9542	4.16993	5.12928	4.08746	5.93074	5.20945	3.32193	3.90689	4.90689	4	5.08746	4.70044	3.90689	4.32193	5.78136	3.70044	2.80735	2.80735	5.20945	4.45943	5.52356	5.16993	5.08746	4.45943	5.04439	6.89482	4.90689	4.85798	4.08746	4.70044	2.32193	4.75489	4.75489	4.08746	3.70044	4.75489	4	3.58496	4.16993
HCG27	6.26679	7.82655	5.67243	6.85798	7	5.45943	6.49185	5.72792	5.04439	5.64386	5.72792	5.2854	6.02237	5.16993	6.10852	6.9542	4.16993	4.9542	5.49185	5.08746	4.39232	5.04439	4.9542	5.83289	4.08746	4.08746	4.70044	5.08746	5.55459	4.16993	7.48382	5.80735	6.59991	3.58496	6.78136	7.33985	5.67243	5.58496	5.45943	4.16993	3.70044	4.80735	4.32193	4.9542	2.32193	8.18982	4.39232	6.37504	5.20945
HCG9	1.58496	2.32193	0	1	1	1.58496	1	2	2.32193	0	0	2.58496	2.32193	1	1	1	1	0	0	2	2	0	1	0	1.58496	0	0	2.32193	2.58496	2	1	2	3.16993	3	0	2.80735	0	0	1	1.58496	0	4	0	1	0	3.80735	0	0	0
HCP5	9.76155	12.0861	12.2871	12.1059	10.1548	11.6041	13.5511	13.4345	11.6987	12.2158	11.8061	9.59059	11.151	12.1124	9.03617	10.4798	11.7993	11.3089	12.1331	9.42417	12.6684	12.6432	9.37287	12.6064	12.2547	12.059	11.9936	11.4099	12.8315	12.5682	14.433	13.1134	12.3247	10.1319	12.6216	13.4324	10.4625	10.9866	10.2491	10.7846	10.0526	10.2228	11.3767	9.33539	6.96578	12.7805	11.3701	13.2046	12.5164
HDAC11-AS1	1	2.80735	1	1	1	0	1.58496	1	0	0	1.58496	1	2.80735	1	2.32193	1	2.32193	2	0	1	1	0	0	0	2	1	1	0	1	2	2.58496	0	1	1.58496	1	2.58496	1	1	0	1	1	1.58496	0	0	1	1.58496	1	1	1
HDAC2-AS2	3.45943	5.08746	4.39232	5.78136	5.16993	6.22882	4.52356	4.32193	3.70044	6.90689	4.24793	5.42626	6.24793	4.90689	6.26679	6.08746	5.78136	5.45943	4.32193	3.16993	5.2854	4.70044	5.08746	6.14975	5.93074	4.58496	5.20945	6.18982	6.52356	4.90689	6.50779	3.16993	4.80735	4.64386	5.45943	5.24793	5.67243	5.16993	3	3.58496	3.32193	5.24793	3.70044	3.80735	4.32193	5.12928	4.32193	4.70044	4.90689
HDAC4-AS1	4.52356	6.04439	2.32193	4.64386	5	4.24793	3.45943	4.85798	3.58496	2.58496	4.32193	2	4.75489	3.32193	6.50779	4.75489	3.70044	5.42626	5.58496	5.08746	3.58496	6.22882	3.80735	5	6.62936	4.70044	4.58496	5.85798	5.55459	5.12928	4	2.32193	3.58496	4.08746	4.16993	4.80735	4	4	4.75489	3.32193	3.45943	4.39232	3.32193	3.90689	4.70044	4.70044	2.80735	4.32193	3.70044
HDAC9-AS1	0	0	0	0	0	0	0	0	0	0	0	0	0	0	0	0	0	0	0	1	1	0	0	0	0	0	0	0	0	0	0	0	0	2	0	0	0	0	0	0	0	0	0	0	0	0	0	0	0
HDHD5-AS1	2.80735	4.80735	2.32193	3.70044	2.58496	3.58496	2.80735	4.24793	2.80735	4.45943	2.80735	3	4.39232	2.32193	6.93074	4.16993	2	2.32193	2.58496	1.58496	2	4.70044	2.32193	3	5.32193	3.16993	3.16993	3.45943	2	2	3.45943	2	2	2	3.45943	4.32193	3.16993	3	4.16993	1	1	2	1.58496	3.45943	2.32193	4.90689	2	3	3.70044
HECW1-IT1	0	0	0	0	0	0	0	0	0	0	0	0	0	0	0	0	0	0	0	0	0	0	0	0	0	0	0	0	1	0	0	0	0	0	0	0	0	0	0	0	0	0	0	0	0	0	0	0	0
HECW2-AS1	2.58496	3.70044	4.85798	4.85798	6.53916	3.80735	4.52356	3	5.64386	2.58496	2.58496	3.32193	2.80735	2.80735	5.39232	1	5.32193	5.2854	4.39232	3.32193	3.32193	5.12928	4.75489	4.9542	0	2	6.30378	2	4.58496	5.04439	5.12928	2.32193	4.52356	4.75489	5.08746	5.49185	4.24793	2.32193	2.80735	2.80735	4	2.80735	3.90689	4.52356	4.08746	3.90689	4.52356	4.64386	5.90689
HEIH	9.9263	11.2603	9.92481	9.77314	11.0974	9.97154	10.4969	10.3587	9.58871	10.9694	9.09276	10.4168	10.2981	10.1662	10.7838	9.17493	10.4126	10.8696	9.58684	9.28771	10.1254	9.79604	9.44708	10.749	9.71253	10.8765	10.3859	9.84078	10.5028	8.90989	11.1755	8.09803	9.51964	10.4502	9.50581	10.4584	10.5793	10.933	9.66356	9.78463	8.51964	9.86419	10.1293	10.1421	8.32643	10.3729	9.49985	9.39874	9.64566
HELLPAR	4.24793	7.2384	5.61471	6.80735	7.98299	8.36632	5.75489	6.88264	6.2854	7.46761	7.49985	6.59991	8.78136	5.58496	6.67243	7.87036	5.49185	6.84549	7.41785	5	6.18982	5.49185	6.75489	6.04439	8.68299	4.39232	4.80735	5.45943	6.26679	3.80735	7.07682	4.70044	5.61471	7.12928	6.06609	8.04985	6.94251	5.64386	6.82018	6.61471	5.83289	5.16993	6.37504	5.32193	6.18982	8.09276	5.24793	4.58496	7.42626
HERC2P3	5.85798	9.81858	6.74147	8.42626	3	4.39232	7.18982	8.48784	7.42626	8.93074	4.08746	7.90689	8.20457	5.70044	9.90539	5.93074	3.80735	2.80735	6.20945	5.32193	8.19967	6.85798	6.90689	3.45943	10.0593	4.08746	2	2.58496	4	7.35755	4.75489	4.08746	5.67243	10.1163	5.2854	10.8681	4.45943	9.4818	3.70044	5.67243	4.16993	8.18982	4.45943	2.58496	4.90689	7.31288	6.70044	3.32193	6.87036
HERC2P7	0	2.80735	0	0	1	0	0	0	0	0	0	0	0	1	1	0	0	1	0	0	0	0	0	0	0	0	0	0	1	0	0	0	0	0	0	0	1	1	0	0	0	0	0	0	0	1	0	1	0
HERC2P9	7.50779	8.87344	8.53916	8.26209	9.3015	9.28771	9.4818	9.75656	8.36194	9.59805	8.61102	8.33985	8.82337	8.35755	9.97871	9.47978	7.8009	9.22159	8.83289	8.49586	8.78136	7.79442	6.67243	8.57743	9.04166	7.21917	7.10852	6.67243	9.53138	8.69	9.45121	6.64386	7.13955	8.83289	8.47573	10.3465	8.85487	8.11374	8.25739	7.48382	8.94544	7.81378	8.75489	8.85487	7.67948	9.49185	8.66888	7.62936	8.32193
HEXA-AS1	2.58496	4.16993	3	3.32193	4.16993	1.58496	3.90689	4.90689	3.80735	4.24793	3.80735	2.58496	4.24793	4.85798	3.58496	4.08746	2	4.32193	4.52356	4	3.32193	2	3.58496	3.45943	1	1	2.80735	3	3	3.45943	3.70044	2.32193	3.70044	3.80735	3	5.72792	4.80735	2.80735	3.58496	4	2	3.32193	2.58496	3.70044	1	3.58496	2	2	3
HEXD-IT1	1.58496	3.45943	2.32193	4.16993	0	2.80735	3.80735	3	3.32193	4.75489	2.32193	0	3.70044	2.58496	3	4.52356	1	3.16993	4.39232	2.58496	2.80735	2	1	2.32193	2	2	0	0	1	1	3.90689	1.58496	3	1.58496	4.64386	4.45943	2.58496	3.45943	4.39232	3	0	3	3.16993	1.58496	2	4.24793	0	2.58496	2
HHATL-AS1	0	0	1	1	0	1	0	0	0	1.58496	1.58496	0	2.32193	0	0	0	0	0	0	1	0	1	0	1	2.58496	1	0	0	0	0	2.58496	0	0	0	1	0	1	1	2	0	1	0	0	0	1	3.32193	0	0	0
HHIP-AS1	2.32193	2.58496	2.32193	4.08746	3.45943	6.72792	3	3.45943	3	5.67243	0	3.70044	7.18982	2.58496	1	5.9542	6.02237	4.75489	3.90689	1.58496	3.90689	2.80735	3	3.58496	7.67948	4.08746	2.32193	2.32193	3.32193	2.58496	3.16993	3.16993	3.90689	3.16993	4.64386	4	3.16993	5.49185	1.58496	4.75489	1	6.78136	4	3.45943	2	5.52356	1.58496	3.16993	1.58496
HHLA3	9.52552	9.72962	7.62936	9.54496	9.72622	8.60363	9.07948	8.25739	9.80735	10.2021	7.83289	9.32193	8.98868	9.10329	8.55075	9.02237	9.94105	10.5727	9.16742	8.02791	10.3343	8.17991	7.62205	8.91588	9.71253	9.31741	9.55267	9.29692	9.34207	9.29462	9.77972	8.31741	7.05528	7.63662	10.6294	9.18735	10.7582	6.88264	9.04985	7.31288	8.76155	6.9542	8.21432	8.17493	8.01681	9.49985	7.70736	8.6865	7.91289
HHLA3-AS1	0	2.58496	0	0	1.58496	1	1	2.58496	3	2.80735	2	2	1	2.80735	1	3.45943	0	1.58496	2.80735	1	0	0	1	0	1	1	0	0	3.32193	2	3	0	3.16993	3.16993	2	2.58496	2	2	2.58496	2.80735	0	1	2.58496	1	1	3.45943	0	1	1.58496
HID1-AS1	0	2.80735	0	0	0	1.58496	1.58496	0	1.58496	2	0	0	2.32193	0	1.58496	0	0	1	1	0	2.58496	1.58496	3.45943	0	2	0	1.58496	0	1.58496	0	1.58496	1	2.80735	2	0	2.32193	2.32193	2.32193	1.58496	0	0	1.58496	0	1.58496	1	3.16993	2	1	1.58496
HIF1A-AS1	4.24793	5	3.45943	3	2.32193	3	3	3.16993	2	5.32193	1	1	3.32193	2.80735	4	2.32193	3	0	4.08746	2	4.58496	6.97728	2.58496	5.35755	2.58496	3.58496	3.80735	2.58496	2.80735	2	4.45943	1	6.02237	1.58496	4.32193	3.90689	3	4.08746	4.16993	3.32193	1	4.85798	3	3.32193	1.58496	3	3	1.58496	1.58496
HIF1A-AS3	3.32193	5.04439	2.32193	2.32193	1	3.90689	2.32193	4.64386	2	3.32193	3.80735	3.32193	2.58496	2.80735	4	5	2.58496	2.58496	7.25739	2	4.9542	0	4.52356	3.45943	2	2	1	0	3.32193	2.80735	3.58496	3.58496	3.90689	2.80735	0	2.80735	1	2	5.55459	2.32193	3.16993	4.85798	5.52356	4.64386	2.32193	3	2.80735	1	2.58496
HIPK1-AS1	2.32193	3.80735	3	4	3.70044	1.58496	3.58496	3.16993	2.58496	3.90689	1.58496	2.80735	3	5	4.58496	3.45943	2	2.80735	3.80735	1.58496	2.80735	2.58496	2.80735	2.58496	2.58496	3.16993	2.32193	3	3.80735	2	5.04439	2.32193	2.32193	2.58496	2.32193	4.08746	3.16993	2.58496	3	2	3.32193	1	1	1.58496	1.58496	5.24793	1	2.32193	2
HLA-DQB1-AS1	3.70044	4.24793	6.75489	5.72792	7.56224	4.39232	6.10852	2.32193	5.97728	5.97728	2	4.32193	2.32193	5.24793	3.32193	1	4.9542	5.24793	5.61471	4.58496	5.45943	7.40088	2.80735	5.93074	5.04439	8.26679	7.76155	5.35755	5.20945	2.32193	8.83605	6.26679	4.32193	1.58496	6.18982	6.10852	5.52356	5.52356	6.78136	3.70044	2.58496	4.90689	4.32193	5.88264	3.16993	6.78136	6.58496	7.71425	6.64386
HLA-DRB6	8.55075	10.4471	11.9222	12.2037	12.3748	8.9542	11.9155	10.0607	10.6402	9.33316	9.92333	10.8673	9.36851	11.1472	8.93074	5.64386	9.52748	10.9993	10.7347	10.2703	12.3083	13.8351	10.4553	11.776	8.52748	11.5694	12.2889	7.53916	9.01959	8.20457	7.19967	13.4198	10.5294	6.74147	12.9125	12.5299	9.56796	10.3061	2.80735	10.858	9.0607	8.61102	7.82655	10.0914	6.83289	12.0543	10.007	14.3641	12.3663
HLA-F-AS1	5.64386	7.83289	6.06609	7.26679	8.02237	5.90689	7.78136	9.87498	6.84549	7.97154	6.97728	8.15482	5.80735	6.72792	6.58496	9.05528	5.97728	6.9542	8.33539	7.25739	6.26679	5.39232	6.55459	6.93074	4.52356	6.62936	5.32193	6.22882	7.24793	9.39446	8.00562	7.12928	7.91289	3.45943	7.16993	8.07682	6.82018	6.16993	5.49185	5	4.90689	6.61471	6.61471	7.56986	3.58496	8.47978	6.52356	6.74147	7.24793
HLA-L	7.73471	9.0607	10.2992	8.90388	9.17243	8.15482	9.7039	7.35755	8	7.40088	9.19967	8.35755	7.65821	10.1799	7.70044	6.88264	6.49185	6.90689	10.0293	7.10852	9.70217	10.3049	7.47573	9.41151	9.33092	7.99435	8.71425	10.1344	9.76487	7.88264	10.6348	9.2738	9.87498	6.30378	10.0014	8.86419	7.85798	8.85175	8.49185	8.98868	4.45943	7.12928	9.81057	7.27612	6.16993	10.1408	9.37069	10.9091	8.49985
HLA-V	7.41785	3	6.62936	6.70044	7.61471	6.14975	7.72792	10.8041	8.52748	6.52356	8.10852	8.08746	1	6.76818	8.62936	4	2.32193	4.24793	11.4528	7.94837	6.40939	6.10852	9.1472	7.65105	3.32193	8.40088	5.80735	6.64386	8.47168	8.97441	8.224	9.23122	9.60733	4.16993	9.29921	9.31741	6.59991	4.16993	8.01681	8.03342	6.90689	4.32193	8.65464	8.45943	3.16993	9.86264	6.04439	8.62571	6.88264
HLCS-IT1	0	2.32193	0	1.58496	3.58496	0	1	1	0	2	1.58496	3	1.58496	2	3.70044	0	2.58496	2	2	0	2	2.58496	0	2	0	1.58496	0	1	2.58496	2	1	1.58496	1	0	2.32193	1	0	1	2.58496	1	1	0	2.58496	0	0	1.58496	1	0	2.32193
HLTF-AS1	0	0	0	0	0	1	0	1	0	0	0	1	0	0	0	0	1	0	0	0	0	0	0	0	0	0	0	0	0	0	0	0	0	0	0	0	0	0	0	0	0	0	0	0	0	1	0	0	0
HLX-AS1	0	0	0	0	0	0	1.58496	0	1	1.58496	0	0	2.32193	1	0	2.58496	2	0	0	0	1	0	1	0	2.32193	1	0	0	1	0	2	0	0	1	1.58496	1	0	0	1	0	0	2	1	0	0	1.58496	0	0	0
HM13-AS1	1.58496	3.58496	3.80735	2.32193	3.58496	1.58496	2	1	1.58496	2.58496	2.32193	0	2.32193	2.58496	3.16993	2.32193	2	3.16993	2.80735	1	3.45943	1	2.80735	3.32193	3	1	2.32193	0	3.16993	3.90689	3.70044	1.58496	2.32193	2.32193	3.32193	3	4	2.32193	4.08746	3	2.58496	1	2.58496	3.58496	2.32193	5.08746	1	1	2
HM13-IT1	2.32193	6.58496	3.80735	3.32193	1.58496	2.32193	4.64386	4.08746	4	3.90689	2.32193	2.58496	4.16993	3.32193	4.70044	4.58496	1	2.32193	5.04439	3	4.52356	2	2.32193	3.58496	3.90689	2.32193	0	1.58496	3.80735	2.58496	4.08746	3.58496	4.32193	4.08746	4.32193	5.04439	4.32193	4.9542	4.90689	4.32193	2.32193	4.32193	3.32193	4.16993	3.70044	7.53138	1.58496	3.58496	3.45943
HMBOX1-IT1	1	0	0	0	0	0	0	1	0	0	0	0	0	0	0	0	0	0	1	0	0	0	0	1.58496	0	0	0	1	0	0	1.58496	0	0	1	0	1	0	0	0	0	0	0	0	1.58496	0	0	0	0	1
HMGA1P4	4	6.18982	3	5.67243	5.93074	2.32193	2.58496	4.39232	2	4.16993	3.45943	4.24793	2.80735	3.58496	2.32193	3.70044	1	5.24793	4.64386	3.32193	4.90689	4.85798	3.90689	3.58496	3.58496	4.58496	3.45943	4.64386	2.80735	1.58496	3.58496	2	2.80735	3.45943	3.90689	4.70044	3.58496	1.58496	3.16993	4.32193	5	2	3.45943	4.9542	0	5.49185	2.32193	4.08746	3.16993
HMGA2-AS1	1.58496	1	0	0	3.58496	3	3.45943	3.45943	2.80735	4.32193	2	2.32193	5.45943	0	3.45943	1	3.80735	1.58496	3.45943	3.45943	3.32193	1.58496	3.70044	2.58496	3.16993	2.80735	1	2.58496	4.58496	4.85798	3.16993	2.58496	2	2.80735	2.32193	5.58496	2.80735	4.24793	0	1.58496	2	4.24793	1	4.16993	2.80735	1	2.32193	2.58496	0
HMGN3-AS1	5.97728	5.20945	4.85798	5.61471	7.39232	7.29462	5.45943	7	7.43463	7.37504	6.2854	6.08746	6.78136	6.20945	8.12412	7	6.14975	7.24793	7.14975	6.49185	6.14975	6	6.44294	6.62936	5.35755	5.80735	4	5.12928	6.64386	6.71425	6.87036	6.50779	6.35755	5.78136	6.82018	7.33092	7.3837	4.39232	7.35755	6	5.39232	6	6.18982	6.37504	6.33985	5.78136	6.20945	5.93074	6.22882
HMMR-AS1	0	1	2	0	0	1.58496	1.58496	1	1	3	1	0	0	2	1.58496	2	0	0	2.58496	0	1	0	1.58496	0	1	0	1	0	0	1.58496	1	1	1	1.58496	0	1.58496	2	1	0	1.58496	0	1	1	0	0	1.58496	0	0	1.58496
HNF1A-AS1	2.58496	7.55459	2	2	2.58496	3	2	3.16993	0	3.70044	1.58496	2	7.87036	1.58496	1	2	2.32193	2	3	1	0	0	2	2.58496	8.87652	1	1	1.58496	0	1	0	1	1	1	1.58496	3.16993	3.32193	5.39232	1	1	3	0	0	0	0	7.80735	1.58496	0	2.58496
HNF4A-AS1	0	0	0	0	0	0	1	0	0	0	0	1	0	0	0	0	1	0	0	0	0	0	2	0	0	0	0	0	0	0	0	0	0	0	0	0	0	0	0	2	0	0	0	0	1	1	0	0	1
HOMER3-AS1	3	2.80735	1.58496	3.32193	4.70044	2.32193	3.80735	3.45943	3.32193	3.80735	0	3.45943	3.70044	1	5.61471	1	3.70044	3.80735	2.32193	4.70044	4.24793	3.80735	4.16993	1.58496	5.97728	3.58496	2	2	3.90689	4.24793	4.45943	3.90689	3.70044	1.58496	2.58496	4	4.45943	3.90689	3	1.58496	3.80735	4.52356	2.32193	5.55459	1.58496	2.80735	3.58496	4.08746	2.80735
HORMAD2-AS1	0	7.32193	0	1	1	1	1	0	1	0	1	1.58496	1.58496	1.58496	1	0	1.58496	2.32193	1	0	1	0	0	1	0	1	1.58496	0	0	0	0	0	1.58496	3.32193	1	1	2.32193	0	1	1	0	1.58496	0	1	2.32193	2.58496	0	1	3.16993
HOTAIR	3.70044	1	3	5.58496	7.48382	4.58496	3.70044	6.83289	3.70044	8.56605	6.39232	6.62936	6.02237	3	1	5	3.70044	0	6.59991	5.58496	0	0	3.80735	5.9542	7.76155	8.61471	3.32193	3.90689	5.12928	3.80735	7.40939	4.24793	6.56986	8.44708	4.58496	6.49185	6.20945	0	7.10852	5.64386	5.32193	6.70044	4.08746	6.56986	1.58496	2.58496	5.39232	5.16993	3.32193
HOTAIRM1	9.25267	9.28309	6.93074	7.91886	7.39232	6.45943	9.29002	9.9571	8.224	8.65821	6.30378	10.3298	6.24793	8.16993	8.35755	8.15482	7.79442	9.37721	8.90388	8.53138	8.92184	9.34651	8.65464	6.82018	5.64386	7.79442	8.24793	7.53916	8.02237	8.02791	7.53138	8.62936	8.78463	7.01123	5.04439	9.05799	8.37504	9.50978	9.21432	9.13443	10.098	6.90689	7.30378	10.6073	7.9542	8.69	7.45121	9.37504	7.01123
HOTTIP	1	2	6.02237	4.32193	3.70044	7.72792	4	5.64386	6.24793	6.49185	4.16993	5.90689	0	6.32193	3.58496	9.10852	4.24793	6.44294	4.08746	5.85798	7.57743	1.58496	2.80735	3.32193	3.70044	4.85798	7.26679	3	3.58496	3.90689	4.32193	4.70044	5.42626	4.64386	2.32193	8.57365	5.97728	3.16993	2.32193	7.42626	5.04439	4.58496	6.58496	8.09803	3.32193	8.11374	4.45943	3	2.32193
HOXA-AS2	8.14466	9.19967	8.26679	8.04439	6.93074	5.75489	8.15482	9.08746	7.17991	10.1137	5.12928	9.11634	6.32193	9.55651	7.47573	8.25739	8.09803	9.70044	9.40088	7.75489	9.05528	9.07146	8.79116	6.50779	3.45943	7.48382	8.66534	7.30378	8.39232	6.84549	7.76155	8.44294	7.79442	5.97728	3.58496	9.77314	9.91737	10.4898	8.3443	7.92481	10.3174	7.54689	6.49185	8.82337	7.43463	9.30606	8.33092	7.32193	7.10852
HOXA-AS3	4.08746	1.58496	5.61471	5.04439	5.42626	6.39232	6.37504	5.9542	6.02237	8.16993	4.9542	5.67243	5.24793	7.09803	7.27612	8.90689	5.61471	4.39232	6.32193	5.55459	5.35755	6.16993	6	4.52356	0	4.39232	5.35755	5.55459	7.33985	5.42626	6.33985	5.80735	0	7.2854	4.9542	6.88264	7.5157	10.0967	6.72792	5.93074	6.39232	3.80735	4.75489	4.32193	5.39232	6.37504	6.10852	6.02237	5.24793
HOXA10-AS	6.6865	2.58496	5.75489	6.08746	4.45943	6	7.13955	7.92481	7.87036	7.49185	6.20945	6.82018	6.85798	5.78136	7.7879	8.08215	4.24793	3.45943	5.80735	6.75489	7.09803	4.64386	4.85798	5.49185	7.42626	6.26679	6.39232	5.49185	6.82018	6.59991	3.32193	6.55459	4.52356	7.64386	1.58496	6.50779	6.06609	8.25739	4.90689	6.98868	5.85798	5.83289	7.71425	7.62936	5.72792	4.64386	4.16993	6.06609	5.58496
HOXA11-AS	5.12928	5.52356	7.25739	6.44294	6.32193	8.97728	5.12928	6.50779	8.40514	6.67243	7.48382	7.19967	10.9076	7.99435	5.75489	10.0835	5.83289	7.64386	7.24793	8.36194	8.32643	4.75489	6.16993	5.16993	9.2854	6.74147	8.53138	8.7039	5.16993	7.10852	6.45943	8.37938	4.85798	6.74147	4.08746	9.08746	7.21917	9.2503	7.63662	7.91289	9.18239	5.97728	8.14975	8.60733	8.11374	8.46352	5.61471	7.36632	4.32193
HOXB-AS1	2.32193	7.8392	4.52356	6.30378	6.26679	6.45943	5.75489	2.58496	4.58496	7.62205	5.72792	6.91886	6.35755	5.93074	4.85798	7.14975	6.24793	5.67243	7.63662	6.78136	5.2854	6.2854	6.33985	5.90689	5.97728	5	4	6.12928	6.16993	4.16993	7.2854	4.64386	5.12928	3.58496	5.83289	6.79442	5.08746	5.58496	5.52356	6.79442	5.58496	7.42626	5.70044	6.94251	5.61471	8.35755	5.24793	6.40939	5.97728
HOXB-AS2	0	6.14975	3.32193	4.32193	0	3.45943	3.32193	2	1.58496	7.78136	2.32193	3.32193	5.9542	4.90689	1	6.02237	3.58496	0	5.04439	1.58496	5.24793	2.58496	0	2.80735	2	1	1	0	5.55459	1.58496	5.83289	2.32193	2.80735	0	5.2854	4.85798	3.58496	6.22882	2	2.32193	4	2.32193	5.39232	0	3.58496	6.33985	4	1	5.49185
HOXB-AS3	2.32193	10.1137	5.16993	8.06609	3.80735	3.70044	5.16993	3.80735	5.20945	11.0914	4.39232	5.24793	8.61839	3.90689	3.80735	8.98014	5.88264	6.9542	7.13955	3.32193	5.58496	2.32193	3.58496	2.80735	6.70044	1	3.45943	3.58496	7.78136	3.32193	10.2264	1.58496	5.32193	2	9.72281	5.55459	4.08746	8.8857	5.32193	5.75489	1.58496	3.16993	8.62571	3.58496	5	9.37938	7.33092	2.58496	7.74147
HOXB-AS4	3.45943	2	5.45943	6.04439	4	5.2854	5.24793	5.16993	2.58496	7.81378	7.02237	6.35755	1.58496	1.58496	0	7.15987	2	5.55459	5.2854	5.49185	3.32193	6.06609	2.32193	5.70044	0	3.90689	4.16993	6.20945	6.61471	0	7.14975	3.90689	6.22882	1.58496	6.47573	5.52356	0	2.32193	6.2854	6.24793	0	4.90689	6.37504	4.9542	0	7.29462	6.02237	5.08746	5.70044
HOXC-AS1	4.80735	5.24793	5.64386	5.32193	6.42626	5.52356	2.80735	6.16993	5.04439	6.84549	5.49185	6.59991	0	3.70044	4	5.85798	3.90689	1	5.58496	5.78136	1.58496	0	3.16993	5.55459	6.16993	6.33985	3.32193	5.45943	5.83289	3.90689	3.70044	4	4.45943	6.45943	4.08746	6.12928	5.12928	1.58496	5.9542	4.16993	3.45943	5.20945	4.08746	6.6865	5.42626	5.70044	3.45943	2.80735	4.70044
HOXC-AS2	4.58496	7.24793	5.61471	6.56986	5.2854	5.78136	4.9542	6.71425	5.04439	7.07682	6.49185	6.44294	2.32193	3.70044	5.35755	6.76818	3.80735	4.58496	5.70044	6.40939	1	3.32193	3.90689	5.61471	3.58496	5.9542	4.85798	5.2854	5.78136	5	5.93074	5.2854	6.88264	6.74147	5.75489	7.11894	5.16993	0	6.42626	6.12928	3	5.80735	4.52356	5.55459	4.08746	6.33985	5.12928	5.20945	6.35755
HOXC-AS3	3.58496	4.64386	2.80735	2	4.45943	2	2.58496	5.12928	2.58496	5.24793	3.32193	4.08746	1.58496	0	2	4.58496	1	0	5.2854	5.16993	1	0	2.32193	4.16993	8.46761	3	2	5.08746	4.16993	1.58496	5.2854	4.08746	5.2854	7.61471	5.97728	5.39232	4.85798	0	5.32193	5.80735	1.58496	6.65821	2	4.64386	3	1.58496	2.58496	0	3.45943
HOXC13-AS	7.11894	1	6	5.58496	5.80735	5.72792	5.32193	5.39232	0	7.05528	6.35755	9.25739	0	7.19967	7.47573	3.32193	6.50779	5.39232	4.75489	8.33539	0	8.99152	7.73471	8.14466	2.32193	7.09803	6.98868	6.84549	6.52356	5.08746	7.32193	8.10852	7.53916	4.16993	5.80735	6.79442	8.29462	0	8.72792	8.30378	8.45533	4.90689	6.08746	9.01123	2	0	6.45943	7.47573	3.80735
HOXD-AS2	7.74819	6.91886	6.30378	6.32193	6.52356	7.03342	6.97728	7.2854	7.89482	7.21917	7.12928	7.24793	7.8392	6.84549	8.67948	6	6.75489	7.53138	6.89482	7.91289	6.47573	6	5.24793	7.30378	5.83289	5.9542	6.47573	7.26679	6.42626	8.66888	7.96	6.85798	5.61471	3.45943	6.30378	8.16993	6.30378	5.52356	7.62936	7.65105	7.57743	5.97728	6.90689	7.26679	8.08746	5.93074	6.04439	7.11894	6.59991
HPN-AS1	4.45943	6.91886	1	5.04439	3	2.80735	4.16993	3	1	3.32193	2.80735	5.08746	4.08746	2.32193	5.04439	4.90689	2.32193	2	4.16993	1	1.58496	1.58496	4.90689	4.45943	4.39232	1	5.93074	4	2.80735	4.75489	3.90689	4	1	0	4.32193	4.08746	5.75489	0	3	3.58496	4.24793	1.58496	2.58496	1.58496	6.45943	4.70044	3	0	3.70044
HPYR1	0	1.58496	0	0	0	0	0	0	0	0	0	0	0	0	0	0	0	0	1	0	0	0	0	1	0	0	0	0	0	0	0	0	1	2	0	0	0	0	1.58496	0	0	0	0	1	0	5.12928	0	0	0
HS1BP3-IT1	3.45943	2.32193	2	0	2.32193	1.58496	2.32193	3.32193	2	1.58496	2.80735	0	3	2	0	2	1	1	2.80735	4	2.32193	0	0	2.32193	1	1	0	0	1	5.70044	1	4.75489	3.80735	1.58496	1	4.32193	2	1	3.58496	3	0	3.16993	1.58496	5	2.58496	1.58496	1.58496	2.80735	2.32193
HS6ST2-AS1	0	0	0	0	0	0	0	1	0	0	1	0	0	0	1	1	0	0	0	0	0	0	0	0	0	0	0	0	0	0	0	0	1	0	0	0	1	0	0	0	0	0	0	0	0	0	0	0	0
HSD11B1-AS1	4.9542	6.33985	2.58496	3.90689	6.14975	1.58496	2.32193	3	2.80735	2	3	3.45943	1.58496	3.70044	4.58496	0	2.58496	3	6.32193	7.6865	4.64386	2.58496	6.02237	3.45943	2.32193	3.45943	4.39232	1.58496	2	5	3.70044	5.75489	3.32193	0	0	4.08746	2.80735	4.70044	5.12928	5.70044	5	2.80735	1.58496	3.58496	2.80735	5.12928	2.58496	3.80735	2.58496
HSD17B3-AS1	0	1.58496	0	1	0	2	2.58496	0	0	2.58496	0	1	0	0	3	0	0	1	2.80735	0	2	0	1	0	0	0	3	0	0	3.90689	2	0	0	0	1	1	1	1	0	0	0	0	0	1	2	2.32193	0	0	0
HSD17B7P2	7.35755	7.96	4.90689	6.88264	6.44294	6.75489	6.37504	7.60733	6.67243	8.36194	6.52356	7.82018	7.01123	6.12928	8.18982	8.0607	7.8009	4.75489	6.82018	6.02237	5.85798	6.83289	6.88264	6.56986	7.56986	5.88264	5.80735	6.72792	7.36632	5.12928	7.18982	5.12928	5.2854	7.94837	6.45943	5.55459	7.07682	5.55459	5.08746	5.85798	3.45943	6.18982	3.80735	6.32193	5.9542	7.81378	6.83289	6.14975	7.04439
HSFY1P1	0	0	0	0	0	0	0	0	0	0	0	0	0	0	0	0	0	0	0	0	0	0	0	0	0	0	0	0	0	0	1	0	0	0	0	0	0	0	0	0	0	0	0	0	0	0	0	0	0
HTR2A-AS1	0	0	0	0	0	0	0	0	0	0	0	0	0	0	0	0	0	0	0	0	0	1	0	0	0	0	0	0	0	0	0	0	0	0	0	0	0	0	0	0	0	0	0	0	0	0	0	0	0
HTR3E-AS1	0	1	0	1	0	1	0	0	0	0	0	0	0	0	0	1	0	0	1	0	0	0	1.58496	1	0	0	0	0	0	0	0	0	0	1	0	0	0	0	0	0	0	0	0	0	0	2.32193	0	0	0
HTR5A-AS1	0	0	0	0	0	0	0	0	0	0	0	0	0	0	0	0	0	0	0	0	0	0	0	0	0	0	0	0	0	0	0	0	0	1	0	0	0	1	1	0	0	0	0	0	0	0	0	0	0
HTT-AS	1.58496	2	1.58496	0	0	0	1.58496	0	1	1	0	0	0	0	0	1.58496	0	0	1	0	0	1	0	0	0	0	0	0	0	1	0	0	0	0	1	0	0	0	0	2	0	1	0	1.58496	0	0	0	0	0
HUNK-AS1	0	0	0	0	1	0	1	0	0	1.58496	0	0	1	0	0	0	0	0	0	0	0	0	0	0	0	0	0	0	0	0	0	0	1	2	1	0	0	0	0	0	0	0	1	0	0	0	0	0	0
HYI-AS1	4	5	2.80735	4.90689	5.61471	4.24793	4.58496	3.58496	4.52356	3.70044	4.16993	3.90689	3.80735	3.70044	3.45943	3.45943	3.90689	6.56986	4.39232	4.58496	5.85798	4	4.16993	4.24793	5.61471	4	2.80735	6.30378	4.75489	2.80735	5.04439	3.90689	3	3.58496	2.80735	4.08746	2.80735	3.45943	5.88264	3.58496	6.37504	4.16993	4.16993	3.90689	3.80735	5.24793	3.16993	4.80735	3.16993
IATPR	0	0	0	1.58496	1	2.80735	1	0	1.58496	0	1	0	0	1	1	0	0	1.58496	0	1	1.58496	0	1	2	0	1	1	0	0	0	0	1	0	1	1	2.80735	1	2	1.58496	0	0	1	0	1	0	1	1	1.58496	0
IBA57-DT	5.45943	3.90689	3	3.70044	4.80735	3.58496	3.16993	4.64386	5.39232	3.80735	2	6.24793	3.58496	4.16993	5.35755	3.90689	3.58496	3.90689	4.75489	4.75489	2.80735	4	2.80735	4	5.04439	4	2.58496	4.16993	3.58496	3	4.58496	4.90689	5.61471	3	3.58496	5.88264	3.45943	3.45943	4.64386	4.52356	4.70044	4	2.58496	4.45943	4	6.14975	2.58496	3.16993	3
ID2-AS1	3.32193	4.80735	3.32193	4.16993	4.24793	4.45943	3	3.32193	4.24793	6.08746	2.32193	2.32193	5.75489	4.32193	1.58496	4.45943	3.45943	4.16993	4.85798	1	4.32193	3.58496	3	5.16993	4.32193	3.70044	4.24793	3.16993	4.80735	2	5	3.16993	4.52356	5.61471	4.90689	4.75489	1	4.08746	5.64386	0	5.08746	1	4.32193	2.58496	2.32193	5.52356	3.90689	3.70044	2.80735
IDH1-AS1	4.52356	6.18982	1	3.58496	4.64386	2.58496	4.32193	4.80735	3.80735	3.16993	3	3	5.39232	4.90689	5.42626	5.35755	4.9542	5.42626	4.64386	5.20945	4.32193	4.80735	3.16993	4.32193	6.10852	5.20945	4	5.49185	4.85798	4.08746	3.70044	2.58496	3	5	4.45943	4.16993	4.70044	4.75489	3.32193	4.58496	3.32193	3.58496	3.70044	3.16993	3.16993	5.42626	3.16993	4.39232	4.24793
IDH2-DT	0	2.80735	0	2.80735	1	0	3.70044	1.58496	0	1.58496	0	0	0	2	1.58496	2.32193	2	1	0	0	5.83289	0	0	0	4	3.45943	0	0	1.58496	0	0	1	0	3	2.58496	3.58496	0	0	2	0	1.58496	0	1.58496	0	1	2.32193	1	0	1.58496
IDI2-AS1	1.58496	4	1.58496	1	2	2.32193	3.45943	3.80735	3.90689	3.58496	3.45943	3.32193	2.32193	1.58496	3.32193	4.08746	2	2.32193	4.24793	5.16993	1.58496	1.58496	3.16993	2.58496	3.32193	1	0	1	3.58496	1.58496	3	2	3.16993	4	3.16993	2.58496	2.58496	3.58496	2.32193	3	0	3.16993	1	2.80735	3.16993	3.32193	3	1	4.16993
IER3-AS1	4.24793	4.90689	2.32193	3.32193	5.80735	3.16993	5.32193	5.61471	5.67243	5.04439	3	3.45943	3.32193	3.32193	5.2854	3	6.04439	3.70044	4.9542	3.45943	3.45943	3.70044	3.90689	4.80735	4.85798	2.80735	3.80735	4.9542	5.2854	3.80735	3.58496	5.08746	2.80735	4.16993	5.2854	4.9542	4.39232	4.58496	4.16993	1	5.12928	3.32193	2.32193	3.70044	4.16993	4.24793	4.90689	4.32193	2.58496
IFNG-AS1	0	0	1.58496	4.85798	6.58496	4.58496	6.37504	0	4.08746	2	0	2	1	1.58496	0	0	0	1.58496	2	2	2.32193	3.16993	1	5.52356	2.58496	3.16993	3.58496	1	2.58496	1	4.39232	0	5	0	0	3.90689	4.24793	6.53916	0	0	0	0	3.58496	3.16993	2	2	1	2.58496	4.75489
IFT74-AS1	1	0	0	2.32193	2.58496	1	1	0	0	2	1.58496	2.58496	1	0	2.32193	1.58496	1.58496	0	2.58496	1	0	1.58496	1	1.58496	3	1	1.58496	1.58496	1.58496	0	1.58496	1	0	2	0	2.80735	0	1	0	1.58496	1.58496	2	0	1.58496	0	2.80735	0	0	1
IGBP1-AS1	2.80735	4.90689	2.32193	3.32193	2	2.80735	2.58496	3	3.45943	3.80735	4	3.16993	3.45943	3.70044	3	4.16993	0	3	4.75489	2.32193	3.58496	0	2	2.80735	3.45943	1	0	0	3	0	3.16993	1	3.16993	3.70044	4.08746	4.32193	3.45943	3.32193	2.80735	4.70044	3.58496	2.32193	3.32193	2.58496	2.32193	4.70044	2.32193	3.16993	2.58496
IGBP1-AS2	0	1	0	2.32193	0	1	1	2.58496	1	0	0	2	0	1	1	1.58496	0	0	2.32193	1	1.58496	0	1	0	0	1	0	1.58496	1.58496	1	0	0	0	0	0	1	1	0	1	1.58496	2	0	1.58496	1.58496	0	1	0	1.58496	0
IGF2-AS	0	1	0	0	2.80735	1	3.58496	1.58496	1	3.32193	1	3.70044	8.02237	2.58496	3.90689	1	3.80735	5.04439	2.58496	3.90689	2	1.58496	1.58496	1.58496	2.58496	4.16993	0	1.58496	2	7.44294	2.80735	2	1.58496	3.58496	1	1.58496	3	5.49185	0	1	1.58496	5.24793	2.80735	1.58496	1.58496	3.45943	2.58496	4.16993	0
IGF2BP2-AS1	1	0	1	0	2.32193	3.16993	3	2.32193	1.58496	1	2	2.32193	1	2.80735	2.58496	1	2.58496	2	3.32193	1.58496	2	0	0	1	0	0	0	2.80735	4.16993	4.58496	2.58496	3.45943	1	1	2.80735	4.45943	0	1	0	2	0	1	0	3.80735	3.80735	3.80735	0	3.16993	2.80735
IGFBP7-AS1	3.70044	2	0	0	1	0	1.58496	1.58496	2.32193	2.58496	0	2.58496	3.80735	0	2.58496	2.58496	3.58496	2	1	3.16993	0	0	1	2.80735	2.58496	2	2.32193	0	2	2.80735	1.58496	2	3	3.70044	2	2	2	2	1.58496	2	2.32193	2	1	2.80735	2.32193	3.70044	1.58496	1	2.80735
IGFL2-AS1	4.64386	5.39232	6.93074	0	6.83289	9.49985	8.75489	9.85019	1.58496	6.12928	5.61471	10.23	1.58496	3.80735	6.10852	4.24793	8.49185	2.58496	3.32193	4.52356	5.04439	6.55459	10.9359	4.16993	1.58496	9.81218	3.16993	3.16993	7.55459	10.6689	6.58496	6.40939	8.02791	1	1	8.23362	9.03342	1	4	3.45943	9.57932	6.97728	11.7035	9.26913	10.0941	3.80735	6.74147	4.24793	3.90689
IGSF11-AS1	0	0	0	1	0	0	0	0	0	0	0	0	0	0	1	0	0	0	0	0	0	0	0	0	0	0	1	0	0	0	0	0	0	0	0	0	0	0	0	0	2	0	0	0	0	0	0	0	0
IGSF21-AS1	0	0	0	0	0	0	0	0	0	0	0	0	0	0	0	0	0	0	0	0	0	0	0	0	0	0	0	0	0	0	0	0	0	0	0	0	0	0	0	0	0	0	0	0	0	0	0	0	0
IL10RB-DT	6.30378	5.52356	6.49185	6.26679	6.64386	4.64386	5.75489	4.90689	5.9542	5.64386	5.32193	5.90689	5.08746	6.59991	6.45943	4.52356	4.75489	6.16993	5.9542	4.80735	6.47573	5.61471	5.64386	5.97728	5.32193	5.9542	6.14975	5.35755	5.16993	5.12928	6.64386	4.90689	5.42626	4.24793	5.24793	6.35755	4.85798	6.02237	4.24793	5.20945	4.58496	5.83289	4.85798	5.08746	4.32193	7.62936	5.67243	6.16993	5.55459
IL12A-AS1	0	1	1	2.80735	3	1	2.32193	1	1.58496	1.58496	0	1	3.58496	0	4.70044	5.83289	2.32193	1	3.16993	3.90689	2	0	2.58496	3.16993	0	2.58496	1	0	1	0	2	0	2.58496	1	1	1.58496	2.32193	2	2.32193	1.58496	0	3.16993	0	3	1.58496	3.90689	1.58496	0	2.32193
IL1R1-AS1	0	0	0	0	0	0	0	0	0	0	0	0	0	0	0	0	0	0	1	1	0	0	0	0	2	0	0	0	0	0	0	0	1.58496	0	1	0	0	0	0	1	0	0	1	0	1	0	1	0	0
IL20RB-AS1	3.80735	1	2	0	0	4.24793	5.16993	4.32193	0	2.80735	5.35755	3.80735	0	5.42626	5.04439	0	3.90689	6.55459	5.20945	1	6.49185	3	3.90689	5.64386	0	0	4.32193	0	5.39232	2.80735	5.12928	3.58496	3.16993	0	4.45943	3.58496	5.80735	0	0	2	6.04439	1	5.88264	4.70044	5.08746	4.58496	3.45943	2.58496	3.90689
IL21-AS1	0	1	3.16993	4.32193	3.45943	2	4.64386	0	1.58496	2.80735	0	1.58496	0	0	1	0	0	1	1	0	1.58496	0	2	3.70044	1	2	4.32193	0	1.58496	0	1	0	3.32193	2.32193	0	3.80735	2.58496	4.64386	1	3.32193	1	2	0	2.32193	1.58496	1	1.58496	0	4
IL21R-AS1	2	0	3.16993	4.64386	6.55459	1.58496	3.70044	2	3.16993	0	1.58496	1.58496	2	3	1	0	0	2.58496	3.45943	2.80735	3.32193	1	2	1.58496	1.58496	1.58496	2.58496	1	2.32193	1	3.32193	1.58496	4.24793	2	3.70044	4	3	5	2.80735	2.32193	0	1.58496	2.80735	2.32193	1	2.32193	1.58496	3.80735	3.16993
IL6-AS1	2.32193	1.58496	0	3.45943	2	0	3.45943	0	4.16993	1.58496	1	2.32193	1.58496	1	1.58496	0	0	2	0	4.24793	2.80735	0	1.58496	1.58496	2.80735	4	2.58496	0	0	4.64386	1.58496	1	5.70044	2.32193	0	2.80735	1	3	2	3.58496	1	2	1	6	2.32193	1	1	4.16993	2.32193
IL6R-AS1	2.32193	6.16993	2	5	4	1.58496	2.58496	1	3.32193	2.58496	1	2	4.39232	2.80735	3	1	1.58496	3.16993	2.32193	2.80735	3.70044	2.58496	1.58496	3.16993	3.16993	3.45943	2.58496	0	3	2.32193	2.80735	3.16993	3.32193	2	2.32193	4.85798	3.58496	3.45943	1.58496	1.58496	2.80735	1	0	2	1	2.32193	2	2.58496	1.58496
ILF3-DT	9.49785	9.64566	8.13443	10.611	10.375	8.89178	9.93664	9.74987	9.09011	11.2046	8.64386	10.5187	10.2527	10.2095	12.3875	9.43879	10.2143	11.0512	9.80735	7.93664	9.38154	9.59805	10.7789	10.5343	10.3619	10.2155	8.25739	9.63481	10.4666	9.99152	10.5622	8.65464	10.7398	9.64024	9.31741	10.7936	10.5831	8	9.33762	7.79442	8.86419	9.94398	8.87036	10.2155	10.3783	11.643	8.51175	8.60363	9.84235
INE1	4.58496	6.76818	4.85798	4	3.45943	6.22882	5.35755	5.58496	5.2854	6.96578	7.04439	5.9542	6.80735	4.9542	6.44294	6.88264	4.58496	5.93074	6.42626	5.49185	6.49185	4.08746	5.35755	5.78136	5.97728	4.39232	4.16993	4.24793	6.33985	5.32193	5.39232	5.55459	6.26679	6.06609	5.49185	7.5157	5.75489	4.80735	6.72792	6.04439	5.58496	5.78136	6.80735	6	5.93074	6.71425	5.2854	4.52356	5.55459
INE2	0	0	0	0	0	0	0	0	0	0	0	0	0	0	0	0	0	0	0	0	0	0	0	0	0	0	0	0	0	0	0	0	0	0	0	0	0	0	0	0	0	0	0	0	0	0	0	0	0
INHBA-AS1	0	0	0	0	1	1	3	2	0	3	1	1	0	1	2.32193	1.58496	2.80735	2.32193	2.80735	2	2.32193	0	3.90689	1	1.58496	3.16993	0	0	2	6.47573	0	1.58496	2.58496	1	0	2	2.32193	1	5.45943	1	1.58496	3.45943	2.80735	5.88264	2	1	3.16993	2.58496	0
INKA2-AS1	2	4.08746	1	2	4.08746	5	3.16993	3.90689	1	3.32193	2	1	3.90689	3.80735	4.08746	5.88264	2.58496	2	2.80735	3.16993	2.32193	1	2.32193	2	0	3	1.58496	2	2.80735	5.78136	2.58496	2.58496	4.16993	2.32193	0	4.75489	1.58496	3	2.32193	1	2.58496	4.16993	3.32193	2.80735	2.58496	1.58496	0	2.32193	4.24793
INO80-AS1	0	4	0	1	1.58496	2.32193	2.58496	2.58496	1	3.32193	0	1	1	1.58496	2.58496	1.58496	1	2.80735	2	1.58496	2.80735	1	2.58496	3.16993	2.58496	2.32193	0	0	2	1	3.16993	0	0	1	1.58496	1	0	0	2.58496	1	0	1	2	1	1	0	2	0	1.58496
INSYN1-AS1	1.58496	0	1	0	1	4.70044	0	2.80735	0	5.20945	2	3.45943	1	4.9542	0	1.58496	2	0	0	3	0	0	1	1	2.32193	0	0	0	3.16993	1.58496	0	0	0	0	0	8.27612	2	0	0	2	0	1.58496	0	2.80735	0	1	2	0	1
INTS4P1	3	0	0	3.32193	4.39232	0	2.32193	4.16993	3	2.32193	1	3.45943	4.70044	4.24793	3	4.16993	2.58496	3	5.04439	3.16993	4.45943	3.45943	4.08746	3.32193	4.45943	1	0	3.16993	4.80735	1.58496	6.90689	2	3.80735	4.45943	4.90689	0	3.90689	5.24793	3.58496	4.58496	3.70044	3.80735	0	3.58496	4.08746	5.61471	1	5.08746	1
INTS6-AS1	6.58496	6.33985	5.67243	6.74147	7.31288	6.78136	6.84549	8.31741	6.50779	7.05528	7.43463	6.56986	6.32193	6.64386	6.93074	6.02237	6.26679	8.20945	8.41785	5.72792	6.96578	6.58496	6.26679	7.36632	5.80735	5.75489	5.49185	5.58496	5.80735	6.06609	8.60733	6.90689	5.93074	7.04439	6.18982	7.6865	7.22882	5.55459	7.6865	6.89482	7.67948	5.35755	5.08746	6.20945	5.67243	8.98299	5.70044	5.20945	5.52356
INTS6L-AS1	1	1.58496	1	0	1	1	2.58496	2	0	2.32193	2.32193	2	2	1.58496	2.58496	2	1	0	0	1.58496	0	1	1	0	0	0	0	0	1	1	2	1	0	0	0	3	3	0	0	1	2.80735	1.58496	1.58496	1.58496	1	2	2	1	0
INTS9-AS1	0	2.32193	1.58496	0	2	1	1	1	2	1.58496	0	0	1.58496	0	0	1.58496	0	0	2	0	2	0	0	0	0	0	0	0	1	0	0	0	1.58496	1.58496	1	2	0	2.58496	2.32193	0	1.58496	0	2.80735	0	1.58496	1.58496	0	0	1.58496
IPO9-AS1	4.16993	5.08746	2.58496	3.80735	4.32193	5	3.90689	2.80735	2.58496	5.24793	4.08746	4.24793	4.70044	2.58496	6.45943	4.75489	4.80735	4.52356	4.08746	3.90689	3.32193	4.85798	2.58496	3.32193	5.42626	5.20945	3.16993	4.16993	4.52356	3.16993	4.24793	3.90689	4.24793	3.45943	3.32193	5.85798	4.52356	4.45943	3.58496	2.80735	3.58496	4	3.70044	3.16993	3.70044	4.64386	2.32193	2.32193	3.80735
IQCA1-AS1	0	0	0	0	0	0	0	0	0	0	0	0	0	0	2	2.32193	0	0	0	0	0	0	1	0	0	0	0	1	0	0	0	0	0	1	0	0	2.58496	0	0	0	0	0	0	1	1	0	0	0	1
IQCF5-AS1	0	1	0	0	0	0	0	0	0	0	0	0	0	0	0	0	0	0	0	0	0	0	0	0	0	0	0	0	0	0	0	0	0	0	0	0	1	0	0	0	0	0	0	0	0	0	0	0	0
IQCH-AS1	8.09276	9.03617	6.39232	7.73471	8.53528	8.04439	8.71425	9.43879	8.49985	8.98868	7.8392	8.87344	8.6865	6.37504	10.1189	9.13443	7.59246	8.46761	7.41785	9.15482	7.83289	7.9542	7.82018	7.91289	7	8.32193	7.12928	7.70044	8.10329	7.44294	9.21675	6.94251	8.2384	8.22882	8.29002	9.32193	9.11634	7.04439	8.21917	7.20945	6.37504	7.22882	7.18982	8.61471	7.41785	9.66178	7.13955	6.6865	8.69
IQCJ-SCHIP1-AS1	1	0	0	1	1.58496	1	0	1.58496	1	1	1	0	1	0	0	0	2.58496	0	1	0	0	0	0	2	0	1.58496	0	0	0	1.58496	0	1	0	0	0	2	0	0	0	1	0	0	0	2	1.58496	1	1	0	1
IRAIN	3.45943	2.58496	2	0	1	2	1.58496	4.58496	0	2	1.58496	2.32193	4	0	4.90689	1.58496	2.32193	3.58496	2.32193	4.45943	1.58496	2.80735	3.80735	3	6.10852	2	1.58496	1	2.32193	2.80735	2.32193	4.45943	2.58496	3.16993	3.70044	5.39232	3.16993	1.58496	5.08746	3.58496	0	3.16993	0	3.70044	3.80735	4.39232	1	2	1
IRF1-AS1	7.35755	8.67596	8.18488	10.4419	10.5088	7.85175	9.13186	7.93074	8.81378	8.56605	7.74147	9.50978	8.41363	8.10329	8.74483	7.21917	8.20945	9.35755	8.57365	8.10329	8.98299	8.77149	6.20945	8.86728	7.49985	8.82018	9.86264	6.74147	7.55459	6.45943	9.75154	7.9542	8.9571	5.9542	8.94544	9.08215	7.73471	8.43463	7.52356	8.29921	7.70736	6.74147	7.97154	8.32193	5.35755	9.74819	8.37069	9.43463	9.06609
IRX4-AS1	3	1	0	0	2	4.64386	2.80735	6.18982	0	6.24793	6.45943	4.16993	0	2.80735	4.52356	5.32193	5.88264	6.26679	4.58496	1	1	6.24793	5.20945	3.45943	0	0	2.80735	7.85798	1.58496	4.9542	5.04439	5.72792	3.90689	0	4.75489	0	4.64386	0	0	0	1.58496	3.58496	0	0	6.75489	0	3.58496	0	6.06609
ISM1-AS1	2	1	1.58496	1	1	1	1	0	0	0	1	2.32193	1	0	0	3.45943	0	1	2	0	0	0	0	0	0	0	0	0	0	0	0	1	0	1	0	2	0	1	2.32193	1.58496	1	2	0	1.58496	0	0	0	1.58496	1.58496
ITCH-AS1	0	1	0	0	0	0	0	0	0	0	0	0	1.58496	0	0	0	0	0	0	1	0	0	0	0	0	0	1	0	0	1	0	0	0	0	0	1	0	0	0	1	0	0	1	0	0	0	0	0	0
ITCH-IT1	0	1	0	1	0	1	0	1	0	1	0	0	1.58496	0	1	0	1	0	1.58496	0	0	0	0	1.58496	0	1.58496	1	0	0	2	0	0	0	0	0	0	0	0	1.58496	1.58496	0	0	0	0	1	1	0	0	0
ITFG1-AS1	2.58496	3.45943	2.32193	1.58496	1.58496	1.58496	2.58496	2	3	3.32193	2.80735	1	2	2.80735	1.58496	2.32193	1	2.32193	3.58496	0	3.45943	1.58496	3	0	3	2	1.58496	0	3.45943	3	3.45943	2.32193	2.32193	2.80735	1	4.75489	3.80735	3.16993	3.90689	2.80735	1.58496	2	3.16993	0	1	2.58496	0	2.58496	2.58496
ITFG2-AS1	3.90689	4.45943	2.58496	4.52356	3.45943	3	2.32193	4.75489	3	3.58496	3	3.32193	4.24793	2.80735	3.90689	3	3.70044	3.58496	3	3.32193	2.58496	3.70044	3.90689	3.90689	4.58496	3.70044	3.32193	4	3	2	3.32193	2.32193	2.58496	4.58496	2.58496	4.64386	4.08746	3.32193	4.85798	3	1.58496	3.90689	2.80735	3.70044	3.45943	3.58496	0	4.24793	2.80735
ITGA6-AS1	2.80735	3.90689	1	4.85798	5	3.70044	5.08746	2	4.70044	3.16993	2	4.45943	2.58496	2.58496	4.32193	3.90689	3.70044	3.80735	3.90689	4.58496	4.08746	3.16993	3	5.08746	2.58496	5.20945	4.45943	3.45943	3.80735	3.58496	4.24793	3.32193	3.58496	3.58496	3.80735	3	3	4	4.58496	2.58496	4.24793	2	2	3	3.16993	3.70044	3	4	2.58496
ITGA9-AS1	7.77479	7.01123	4.45943	6.39232	7.27612	7.40939	6.83289	7.31288	3.90689	8.10329	7.76818	6.39232	7.12928	6.80735	9.01959	6.94251	6.42626	6.32193	5.04439	5.20945	4.39232	7.17991	5.42626	4.90689	7.31288	4.70044	5.67243	6.61471	7.59991	6.39232	7.48382	6.18982	5.08746	3.90689	5.72792	7.2384	7.21917	6.56986	3.90689	5	4.64386	6.26679	4.32193	6.97728	6.94251	8.14466	5.88264	5.45943	7.13955
ITGB1-DT	4.16993	1	0	2.80735	1.58496	1.58496	2.32193	2.80735	3.90689	2.80735	2.58496	2.58496	3.70044	1.58496	1.58496	1	3.16993	2.80735	3.45943	3.80735	1.58496	0	2.58496	3	1.58496	1.58496	0	0	1	6.39232	0	3	4.90689	2.32193	5.35755	3.58496	1.58496	2.58496	7.09803	2.58496	1	3.90689	1.58496	4.08746	1	1.58496	1.58496	3.16993	2
ITGB2-AS1	6.55459	5.97728	7.53916	8.90989	9.09011	5.80735	7.63662	4.70044	6.33985	6.59991	5.75489	5.75489	5.64386	6.83289	6.14975	4.85798	4.80735	6.97728	6.65821	7.08746	7.27612	8.32193	6.53916	7.8009	5.55459	7.14975	6.97728	6.26679	5.35755	5.67243	8.30834	4.80735	8.31288	4.58496	5.2854	8.61102	6.10852	7.01123	5.24793	5.2854	7.21917	5.88264	6	6.79442	4.32193	7.33985	6.62936	7.75489	7.59246
ITGB5-AS1	0	1.58496	0	0	0	0	0	0	0	0	1	0	1.58496	1.58496	1	0	0	0	1	0	0	0	0	1	0	0	0	0	1	0	2	1	0	0	0	0	1.58496	1.58496	0	0	1.58496	0	0	0	1.58496	0	0	0	0
ITIH4-AS1	0	1	0	0	0	0	1	1.58496	0	1	0	0	1	0	0	1	0	0	0	1.58496	2	1	0	0	1.58496	0	0	0	1	0	0	0	1	0	2	2.32193	0	0	2.32193	0	1.58496	1	0	0	1.58496	2.58496	0	1	1
ITPK1-AS1	1	3.70044	2.32193	2.32193	2	2	2.58496	1	0	0	1.58496	2.32193	2.58496	0	1	1.58496	1.58496	0	2	2.32193	0	0	0	0	0	1	0	1	0	1	0	0	1	2.58496	1	2	0	0	1.58496	0	0	0	0	1	1	1	1	0	1
ITPKB-AS1	0	0	0	2	1.58496	1	0	0	0	0	0	0	1	0	1	0	1.58496	0	0	0	0	0	0	0	0	0	0	0	1	0	0	0	0	0	0	1	0	1.58496	0	0	0	0	0	0	0	0	0	0	0
ITPKB-IT1	0	2.58496	1.58496	2.58496	2.80735	0	1	0	1	2.32193	2	0	0	1.58496	6	1.58496	0	2.32193	1.58496	0	1	0	1.58496	2.58496	0	0	1	1	0	0	1	0	1.58496	0	1	1	1	0	0	0	0	0	1.58496	0	1.58496	2.32193	1	2.32193	1
ITPR1-DT	3	0	1	0	1	2	1.58496	3.58496	3.32193	4.58496	1.58496	2.58496	4.08746	2.80735	5.12928	4.16993	2	2.80735	3.45943	3.58496	2.58496	2.32193	2.80735	3.70044	4.32193	1.58496	1	1	2	3.16993	3.45943	4.08746	3.16993	1.58496	3.16993	2.80735	3	3.32193	5.78136	1.58496	0	2.80735	1	3.45943	2	5.04439	1	2.32193	2.58496
ITPRIP-AS1	1	2	1	1.58496	2.58496	2.58496	2.80735	2.32193	1.58496	2.32193	3.16993	2	3.70044	2.32193	2.80735	4	1	3.45943	3	2	2.58496	0	3	1	4.08746	2.32193	1	2.32193	3.32193	2.80735	3	2.80735	2.58496	4	3	3.45943	2.58496	3.32193	4.16993	1.58496	3.32193	1	1.58496	1.58496	3	0	3	1	2
JADRR	0	0	0	0	0	0	0	0	0	1	0	1	0	0	0	0	0	0	0	0	0	0	0	0	0	0	0	0	1	0	0	0	0	0	0	0	0	0	1	0	0	0	0	0	0	1	0	0	0
JAKMIP2-AS1	0	1	0	0	0	1.58496	0	0	1	0	0	0	1	0	1	0	1.58496	0	0	0	0	0	0	1	0	2.32193	0	2	2.58496	2.58496	0	0	0	6.44294	0	1	0	2.32193	0	0	0	8.94251	0	1.58496	0	0	0	0	2
JARID2-AS1	3.16993	2.32193	0	2.32193	3.32193	0	2.32193	2.32193	3	2.32193	1	3.32193	2.32193	2	5.2854	1.58496	3.32193	2.58496	1.58496	1.58496	1	1	3	3.58496	3.70044	2	1.58496	2.80735	2	2.58496	2.32193	1.58496	2.32193	2.58496	2	4.70044	3.58496	2	3	1	1	1	1.58496	2	1.58496	2.32193	2	2.58496	2.32193
JAZF1-AS1	0	2.32193	1	2.58496	2.80735	2.58496	2.58496	1.58496	1	2.32193	3.32193	0	5.35755	2.32193	1.58496	1.58496	1.58496	2.32193	1	2.80735	1.58496	1.58496	1.58496	1	2.32193	2	0	2	1	1	0	2	1.58496	0	0	2.58496	2.58496	2	2.32193	1	2	3	1	3.16993	1	4.08746	1.58496	2	0
JMJD1C-AS1	7.10852	4.80735	3.80735	3.16993	4	3	4.16993	6.70044	4.9542	4.75489	5.08746	6.22882	6.83289	4.70044	5.64386	4.64386	4.24793	6.59991	4.58496	5.45943	4.45943	3.58496	4.45943	4.75489	7.73471	6.59991	4.16993	3.58496	4	6.42626	5.39232	4.85798	4.39232	5.12928	5.64386	5.58496	5.85798	5.20945	2	4.58496	2	4.75489	3.80735	6.61471	6.26679	6.49185	4.75489	2	5
JPX	9.35755	9.82814	8.76818	10.3554	10.1189	10.3869	10.8925	10.4502	9.44501	11.0961	9.56224	12.1202	10.1586	9.87191	11.7993	10.3231	9.26913	10.4747	10.3015	9.87805	10.1923	10.5613	9.44708	10.4828	10.3242	9.97585	10.6457	9.09276	10.9001	9.56986	10.7944	8.96867	10.1331	10.3432	10.2808	11.3382	11.1737	10.5343	9.79604	11.2738	10.5157	9.68299	10.1228	10.9549	9.31061	10.584	9.96578	9.59246	10.0154
JRKL-AS1	0	0	0	0	0	0	0	0	0	0	0	0	0	0	0	0	0	0	0	0	0	0	0	0	0	0	0	0	0	0	0	0	0	0	0	0	0	0	0	0	0	0	1	0	0	0	0	0	0
KAAG1	4.39232	4.75489	1	0	1	1.58496	2	0	1.58496	1	0	0	5.35755	1	1	1.58496	1	2.58496	0	1	2	0	2	2	7.78136	5.88264	1	2	0	0	1	0	1.58496	4.45943	1	2	1.58496	4.85798	0	0	0	1	0	3.80735	2.80735	5.35755	1	0	0
KANSL1-AS1	6.08746	8.62205	5.08746	6.08746	8.87036	4.16993	8.47573	6.78136	6.64386	8.62936	7.21917	7.77479	5.55459	5.12928	6.76818	7.17991	7.58496	7.31288	5.39232	4.32193	6.33985	7.22882	4.85798	5.20945	5.67243	9.00282	5.08746	5.42626	5	4.70044	7.78136	5.61471	4.24793	3.70044	5.49185	8.80735	6.45943	4.52356	7.17991	4.70044	7.05528	6.26679	4.85798	4.85798	5.39232	6.76818	7.49185	6.49185	7.24793
KANSL1L-AS1	2.32193	5.83289	2.32193	5.12928	6.50779	5.04439	4.16993	4.64386	3.80735	3.80735	4.52356	3.45943	4.75489	3.45943	5.64386	5.85798	2	4.64386	4.9542	3.16993	5.20945	4.16993	3.45943	4.16993	5.45943	3.70044	3.45943	3.70044	5.16993	2	3.58496	2	4.24793	4.52356	4.52356	6.56986	4.39232	4.52356	4.58496	3.70044	3.16993	3.58496	3.58496	3.16993	2.32193	6.6865	2.58496	2.58496	3.58496
KAZN-AS1	0	0	0	1	0	0	1	0	0	0	0	0	0	0	2	0	0	0	0	0	1.58496	0	0	0	0	0	0	0	1	1	0	0	0	0	1	1.58496	2.58496	0	6.78136	0	1	0	1	0	0	0	0	0	0
KBTBD11-OT1	0	6.20945	3.16993	0	1	1	0	3.16993	0	0	0	2	2	0	0	4	0	1	0	2.32193	2	2	0	2	3.90689	1	1	0	0	0	2.58496	0	2	3.16993	0	0	0	3	0	1	0	1.58496	3	2	2	4.08746	2	1	1
KCNAB1-AS1	0	0	0	0	0	0	0	0	0	0	0	1	0	0	0	0	1	0	0	0	1	0	0	0	0	0	0	0	0	0	0	0	0	0	1	2	1.58496	0	1	0	0	0	0	0	0	0	0	0	0
KCNAB1-AS2	1	0	0	0	0	0	1	0	0	0	0	0	0	0	0	0	1	0	0	0	2	0	0	0	0	0	0	0	0	0	0	0	0	0	0	0	2.32193	0	4.45943	1	2.32193	2.58496	1	1	0	0	0	0	0
KCND3-AS1	1	0	0	0	0	0	0	0	0	0	0	0	0	0	0	0	0	1	0	0	2	0	0	0	0	0	0	0	0	0	1.58496	0	0	0	0	2	0	0	0	0	0	0	0	0	0	1	0	0	0
KCND3-IT1	0	1	0	0	0	0	1	1.58496	0	0	0	0	0	0	0	0	0	1	1	0	2.32193	0	1	0	0	0	0	0	0	0	0	0	0	0	0	0	0	0	0	0	0	0	0	0	0	0	0	0	0
KCNH1-IT1	0	0	0	0	0	3.70044	2	1	0	0	1	0	1	0	5.90689	1	2.58496	0	0	1	0	0	2	1	0	0	0	1	4.16993	0	0	0	0	0	0	0	1	0	0	0	0	3	0	0	1	2.80735	0	0	0
KCNH7-AS1	0	0	0	0	0	0	0	0	0	0	0	0	0	0	0	0	0	0	0	0	0	0	0	0	0	0	0	0	0	0	0	0	0	0	0	0	0	0	0	0	0	0	0	0	0	0	0	0	0
KCNIP1-AS1	1.58496	1	0	0	5.78136	1	1	0	0	0	0	5.39232	3.70044	0	0	3.58496	0	1.58496	1	0	1	0	0	0	0	2	0	0	0	0	0	0	0	0	0	0	3.16993	2.32193	0	0	0	0	0	0	0	5.49185	0	0	0
KCNIP1-OT1	0	0	1	1	3	1	1	0	0	1	0	4.64386	1	1.58496	2	0	1	0	0	0	1	0	1	0	0	0	0	0	1	0	1	0	0	0	0	2	1.58496	0	0	1.58496	0	0	0	1	0	4.70044	2.32193	2.32193	0
KCNIP2-AS1	2.32193	3.32193	3.16993	3	2.32193	3.16993	1.58496	4.39232	2	4.70044	3.32193	3.32193	3.80735	3.70044	3.70044	3.45943	3.58496	3.16993	2.80735	2	2	2.32193	2.32193	4.24793	3.16993	3.80735	2	2	3.58496	2.58496	4.24793	2.32193	2.80735	4.08746	4.39232	3.32193	3.32193	3.80735	2.32193	2.32193	0	3.58496	1.58496	2.80735	3.16993	4.08746	2	3.58496	2.80735
KCNIP4-IT1	0	0	0	0	0	1.58496	0	0	0	0	0	0	3	0	0	0	0	0	0	0	0	0	1	0	0	0	0	0	1	0	0	0	0	0	0	0	1	0	0	0	0	0	0	0	0	0	0	0	0
KCNJ2-AS1	3.90689	4.08746	4	4.58496	2.32193	5.83289	5.32193	5.88264	4	6.88264	4.24793	5.67243	4.52356	4.45943	8.14466	4.70044	4.9542	2.80735	5.55459	2.32193	5.2854	4.80735	5.64386	5	6	5.75489	5.20945	4.75489	6.55459	4.24793	6.16993	2.32193	4	7.33985	3.16993	8.03342	3.16993	3.70044	3.58496	3.90689	5.32193	5.45943	3	3	4.58496	5.20945	4.90689	2.32193	5.9542
KCNJ6-AS1	0	0	0	0	3.80735	0	0	0	0	0	0	0	0	0	0	0	0	2	1.58496	0	1	0	0	0	0	0	0	0	0	0	0	0	0	0	0	1.58496	0	0	0	0	1	0	0	0	0	0	1	0	0
KCNK15-AS1	1	4.08746	1	2	0	3.70044	3.58496	4.58496	2.58496	4.9542	4.80735	4.90689	4.52356	2.80735	0	3.58496	0	2.58496	2.58496	3.32193	0	3.16993	4.80735	2.80735	0	2.58496	2.80735	3.70044	4.64386	4.58496	4.45943	1	4.16993	1	4.39232	4.52356	4.45943	3.58496	3	3.16993	2.80735	2.80735	1.58496	3	3	3.58496	2.32193	2	0
KCNMA1-AS1	1	2	0	1	3	3.16993	1	2	0	0	0	1	3	0	1.58496	10.9901	2.32193	1.58496	1.58496	0	2	0	1	0	1.58496	0	0	0	2	0	2.32193	1.58496	0	3.32193	1	1	2.32193	3.16993	1	0	2.32193	2	0	1	0	0	1	0	1
KCNMA1-AS2	0	0	0	0	0	0	0	0	1	0	0	0	0	0	0	1	0	0	0	0	0	0	0	0	0	0	0	0	0	0	0	0	0	0	0	0	0	0	0	0	0	0	0	0	0	0	0	0	0
KCNMA1-AS3	0	2.80735	0	0	0	0	0	1	0	1	0	1	1	1.58496	1	0	1.58496	0	1.58496	0	0	0	1	1.58496	0	0	0	1	1	0	2.58496	0	1	2	0	1	0	1	0	1	0	1	0	0	0	1	0	0	0
KCNMB2-AS1	1.58496	0	4.85798	3	8.82018	10.2192	6.04439	1	2	0	6.22882	5.20945	2.80735	3.58496	0	2	8.86419	6.88264	6.22882	7.04439	4.90689	7.91289	1.58496	8.64746	6.22882	1	0	9.78136	6.42626	6.87036	0	3.90689	4.39232	8.03892	1	9.72451	2	5.80735	7.02237	7.88874	8.18488	2.80735	6.37504	6.39232	2.58496	5.75489	0	2.32193	4.16993
KCNQ1-AS1	1.58496	0	0	0	1	0	1	1	1	1.58496	0	0	1	0	0	0	1.58496	1	1	2.58496	0	1	1	0	1.58496	1.58496	0	1	0	0	0	1	0	0	1	3.32193	3.58496	0	0	0	0	0	0	1.58496	0	1.58496	0	0	0
KCNQ1DN	0	0	1	2.80735	0	1	0	0	0	2	0	0	0	0	0	1	1	0	1.58496	1.58496	2.58496	0	2	0	4.32193	1.58496	1	1	0	0	0	0	1	0	0	2	0	0	0	0	0	0	0	1.58496	0	1	2	1	1
KCNQ1OT1	5.88264	9.33316	6.83289	6.08746	7.32193	8.52748	7.31288	8.10852	9.18488	4.85798	7.74819	8.67948	10.2715	7.2384	7.7879	7.92481	7.3837	7.67243	6.49185	8.05528	9.0607	6.44294	6.97728	8.14975	8.37504	6.76818	5.16993	6.08746	7.40939	7.47573	7.24793	6.93074	7.42626	7.45943	3.70044	9.47776	5.32193	8.24317	4.45943	4.39232	9.67066	8.07146	7.82655	7.80735	7.16993	9.40088	7.14975	7.22882	7.58496
KCNQ2-AS1	0	0	0	0	0	0	0	0	0	0	0	0	0	0	0	0	0	0	0	0	0	0	0	0	0	0	0	0	0	0	0	0	1	0	0	0	0	0	0	0	0	0	0	0	0	0	0	0	0
KCNQ5-AS1	0	0	0	0	1	0	0	0	1	1	0	0	1	0	1	0	1.58496	0	0	0	0	0	0	0	0	0	0	0	0	0	0	0	0	2	1	0	0	0	0	0	0	0	0	0	1	0	0	1	0
KCTD21-AS1	6.83289	5.52356	4.80735	6.35755	5.61471	5.58496	5.24793	5.42626	5.83289	6.84549	4.75489	6.74147	7.97728	6.06609	7.49985	7.61471	3.16993	6.12928	5.45943	6.40939	6.44294	6.53916	6.56986	6.37504	8.50383	5.83289	5.52356	5.49185	6.30378	7.24793	7.26679	5.49185	6.26679	6.30378	6.56986	7.25739	5.61471	6.52356	6.10852	5.70044	4.24793	5.78136	5.49185	6.04439	5.70044	6.67243	5.35755	5.85798	5.72792
KDM2B-DT	1.58496	3.90689	2	4.45943	5.08746	3.58496	3.16993	2.80735	3	3.45943	1.58496	1.58496	3.80735	2.58496	0	3.45943	2	2	1.58496	0	2	1	1	4.08746	3	2.32193	3.32193	1	3.45943	1	2.58496	2	1	3	4.52356	4.52356	3	3.45943	3.45943	3.32193	0	2.32193	2	2	2.32193	3.58496	1.58496	1.58496	3.58496
KDM4A-AS1	6.06609	7.2854	4.39232	6.76818	6.22882	7.46761	6.44294	7.09803	4.32193	7.10852	5.32193	6.26679	5.97728	5.88264	8.57743	6.71425	6.35755	6.02237	6.56986	6.45943	6.44294	4.90689	6.14975	5.90689	7.50779	4.52356	5.39232	6.10852	6.47573	7.13955	6.6865	5.55459	5.2854	7.12928	6.16993	6.79442	5.90689	5.61471	7.46761	4.90689	5.35755	5.70044	5.85798	5.35755	6.26679	6.50779	4	5.85798	5.04439
KDM5C-IT1	1	0	0	1	1	1	1	1.58496	1	1	1.58496	1.58496	2	2	1.58496	1	0	0	2	0	1	1	0	0	1	0	0	0	1	0	0	1.58496	0	1.58496	1	2	0	1	2.32193	2	1	2	1	0	1	1.58496	0	0	1
KDM7A-DT	7.62936	9.86419	8.12928	8.82018	7.64386	8.32193	10.3185	7.63662	9.47573	9.66	8.37504	9.91588	8.89785	9.54689	9.95565	9.49586	8.78136	9.05257	8.66534	7.15987	9.79928	6.78136	9.95565	9.67596	9.24079	8.41785	8.06609	9.51175	10.8353	9.40301	8.51175	8.27146	6.49185	10.9285	7.85175	10.8281	9.24793	7.31288	7.87652	7.96578	8.67243	8.39232	8.49185	8.56986	8.87958	8.66178	9.57365	7.6865	8.50779
KIAA0087	0	1.58496	0	0	1	0	0	1	0	2	1	0	2.32193	1	1.58496	10.2738	0	1.58496	1	0	0	0	0	0	2.32193	0	0	0	0	0	2.32193	0	0	6.06609	1	1	3	4	0	1.58496	0	0	0	0	2.58496	1.58496	0	0	0
KIAA1614-AS1	1.58496	2.80735	1	1	2.58496	2.80735	0	1.58496	1	2	3	1.58496	0	1	4.32193	4.75489	1	0	3	1	2.80735	1	0	1	3.32193	1	0	1	0	2	1	1.58496	2	2.32193	1.58496	2.80735	1	0	5.04439	1	0	3	1.58496	1	2.58496	3	1	1	1.58496
KIAA1671-AS1	2.32193	5.93074	3.80735	3.90689	4.24793	5.85798	5.9542	3.58496	4.45943	6.78136	2.58496	4.70044	4.80735	2	7.94837	4.9542	2.80735	4.39232	3	2	6.78136	3.32193	3	3.90689	4.39232	1.58496	5	3.32193	5.55459	4.16993	5.83289	0	2.32193	1	4.45943	6.44294	6.67243	3.32193	1.58496	2	1.58496	4.58496	4.39232	1	6.02237	6.76818	3.80735	0	6.08746
KIAA2012-AS1	0	0	0	0	2	1	1	0	1	0	0	1.58496	1.58496	1	0	2	2.58496	1.58496	1.58496	0	1.58496	1	0	0	0	1	1	0	2.32193	0	1.58496	0	1.58496	1	1	2	1	3.16993	1	1.58496	0	1.58496	1	1.58496	1	1.58496	0	1	1
KIF1C-AS1	3.32193	4.64386	3.16993	6.2854	6.12928	3.16993	4.16993	4.39232	3.16993	3.90689	3.45943	1.58496	3.70044	4.08746	2.80735	5.42626	1.58496	5.42626	3.32193	3	4.32193	3.45943	3.90689	4.24793	3.45943	4.16993	4.45943	2.32193	2.32193	2.58496	5.24793	3.45943	4.52356	1.58496	4.58496	5.90689	4.52356	3.90689	3.70044	3.70044	2	3.16993	4.80735	3	3.45943	4.75489	3.70044	4.64386	4.16993
KIF25-AS1	0	0	2	1.58496	2.58496	2	1.58496	0	1	0	1	0	7.19967	1	1.58496	6.18982	0	0	1	1	1	2	1	0	2	1.58496	0	0	1	1	0	0	2.58496	0	0	0	1	9.30834	1	1	0	0	0	0	0	2	1	1	3.70044
KIF26B-AS1	0	5.45943	0	0	1	0	0	2	1	0	1.58496	0	2.80735	0	0	0	2.32193	1.58496	0	0	0	0	0	0	1.58496	0	0	0	0	0	0	0	1	5.12928	0	0	0	1.58496	1	0	1.58496	0	0	0	0	3.16993	0	0	0
KIF5C-AS1	0	0	0	0	0	1	0	0	0	0	0	0	0	0	0	0	0	0	0	1	0	0	0	1	0	1.58496	0	0	0	0	0	0	0	0	0	2	1	1	0	0	1	0	1	0	1	0	1	0	0
KIF9-AS1	5.52356	6.08746	6.74147	5.83289	6.37504	4.64386	5.16993	6.12928	5.16993	6.9542	6.2854	6.06609	7.64386	5.2854	6.33985	5.83289	4.32193	5.78136	5.90689	5.97728	4.80735	5.9542	4.45943	4.70044	7.35755	4.64386	5.20945	4.39232	6.20945	6.06609	6.79442	5.04439	6.40939	6.14975	6.62936	5.61471	6.22882	6.40939	6.6865	5.75489	6.24793	6.61471	4.80735	7.7879	4.24793	6.6865	4.08746	5.72792	5.64386
KIRREL1-IT1	1.58496	0	0	0	1	0	1	1	0	1	0	0	0	0	1	0	2.32193	0	1	2	0	0	0	1	0	0	0	1	1	0	0	1	1	0	0	0	0	0	1.58496	0	0	1	1.58496	0	0	1	0	0	1
KIRREL3-AS1	0	0	0	0	0	0	0	0	0	0	0	0	0	0	0	2.32193	0	0	0	2.58496	1.58496	0	0	0	1	0	0	0	0	1	0	0	0	0	0	0	0	0	2	1	0	1	0	0	0	1.58496	0	1	0
KIRREL3-AS2	0	0	0	0	1	0	0	0	0	0	0	0	0	0	0	0	1	0	0	0	0	0	0	0	0	0	0	0	0	0	0	0	0	0	0	0	0	0	0	0	0	0	0	0	0	2	0	0	0
KIRREL3-AS3	0	0	0	0	1	0	0	0	0	0	0	0	1	0	1	0	0	0	0	0	0	0	0	0	0	0	0	0	0	0	0	0	0	0	0	0	0	1.58496	0	0	0	0	0	0	0	0	0	0	0
KIZ-AS1	2	4	2.32193	1.58496	2.80735	3	2.32193	2.32193	3.90689	2	1	1	4.08746	2.80735	2.58496	3.70044	0	2.80735	4.16993	2.80735	1.58496	0	1	2.58496	7.17991	0	1	0	2	3.16993	0	2	3	4	2.80735	4.08746	1.58496	2.32193	4.70044	3.70044	1	2	2.32193	2.80735	2	4	2.32193	2	2
KLF3-AS1	5.70044	5.32193	3.70044	4.75489	5.04439	6.52356	5.55459	6.14975	4.58496	7.03342	5.88264	6.70044	8.03342	5.58496	8.07682	6.6865	6.02237	7.30378	5.70044	4.39232	5.97728	3.45943	5.80735	5.45943	9.34873	5.08746	5.55459	4.32193	5.72792	5.52356	6.52356	5.32193	5.20945	6.75489	6.30378	8.82655	6.37504	6.22882	4.80735	4.52356	4	4.58496	5.58496	4.58496	5.55459	7.79442	5.45943	4.45943	6.26679
KLF7-IT1	0	2	3.70044	0	1.58496	2.80735	3	3	1	2.58496	2.32193	4.45943	3.45943	0	2.58496	2	1.58496	2	3.70044	1	4.32193	1	3.58496	2.80735	1	0	2	1	3.58496	3.58496	0	1	2.32193	2	2	1.58496	2.32193	1	2.80735	1.58496	3	1.58496	4.16993	1.58496	1.58496	1.58496	2.58496	1	0
KLHL30-AS1	2.58496	6.02237	0	0	0	0	1	0	0	0	2	0	2	1.58496	0	3.45943	1	0	2.58496	0	1	0	1	0	1.58496	1.58496	0	0	1	2.32193	1.58496	1	2.32193	0	4.75489	2.80735	1	1	3.80735	1.58496	0	0	0	3.70044	1	4.24793	0	1.58496	0
KLHL6-AS1	0	0	0	1	0	0	1	0	0	0	0	1	0	1	0	0	0	0	0	2	1	0	0	0	0	0	1	0	0	0	0	0	0	0	0	0	0	0	0	0	0	0	0	1.58496	0	0	0	1	1
KLHL7-DT	3.32193	5.32193	3.58496	1.58496	5.9542	5.58496	4.39232	6.72792	3.45943	6.37504	3	2.80735	3.58496	3.90689	4.85798	5.75489	1	6	7.21917	4.39232	1.58496	2	3.32193	5.20945	5.83289	4.90689	5.9542	3.45943	5.93074	5.16993	4.39232	5.67243	4.75489	5.35755	4.64386	6.93074	5.39232	8.77149	4.52356	5.85798	1	4.45943	4.08746	3.90689	4.75489	4.75489	2	3.45943	2.80735
KLKP1	0	1.58496	2.58496	0	1	0	1	0	0	0	1	0	5.83289	0	0	0	3.16993	2.32193	3.32193	2	0	0	1	0	1	1	0	0	1	0	1.58496	1.58496	0	0	1.58496	1	2	0	0	1.58496	1	1	0	0	0	0	0	0	0
KMT2E-AS1	8.27612	8.81698	6	8.36632	9.09276	7.27612	7.3837	7.45121	7.50779	8.17493	8.40088	8.76487	7.25739	7.49985	9.99577	7.49985	8.27146	8.3966	6.91886	7.69349	7.21917	8.45943	7.13955	8.12412	4.08746	8.11374	7.03342	8.33539	8.80735	6.37504	8.58871	7.56224	7.72792	7.67948	7.01123	9.38802	8.02791	5.24793	8.08746	5.75489	7.39232	6.33985	6.76818	7.15987	7.49185	9.31967	6.64386	7.2384	7.49985
KRBOX1-AS1	0	3.32193	0	0	1.58496	0	0	0	0	0	0	0	0	0	0	0	0	0	0	0	0	0	0	0	0	1	0	0	0	0	0	0	0	0	0	1	0	0	0	0	0	0	0	0	0	1	0	0	0
KRT16P3	5.16993	0	3	3.58496	7.22882	6.78136	5.75489	3.32193	2	8.53528	5.9542	4.70044	0	4	4.80735	1.58496	7.72792	4.80735	4.39232	0	7.45943	7.2384	6.53916	9.92481	1	1.58496	8.77808	6.35755	5	5.61471	6.12928	4.85798	2.58496	0	6.47573	4.64386	5.67243	0	1	2	10.5774	6.50779	4.32193	0	3.58496	0	6.39232	5.35755	1.58496
KRT42P	6.12928	0	4.52356	4.9542	8.53138	8.93664	6.20945	5.32193	4.39232	6.59991	5.64386	5.08746	3.45943	6.50779	9.03892	1	6.30378	5.97728	8.41785	5.24793	7.22882	6.90689	7.78136	7.69349	3.16993	1	4.45943	7.54689	7.14975	6.67243	7.75489	6.32193	2.58496	2.80735	7.67948	7.91289	5.42626	3.58496	3.58496	6.84549	5.16993	7.59991	7.65821	8.3966	7.2384	5.78136	7.24793	5.45943	6.18982
KRT7-AS	9.39874	8.01681	7.74147	1.58496	7.43463	2.32193	5.08746	7.08746	9.61839	5.24793	0	9.10591	5.58496	8.61839	6.55459	8.12928	6.9542	7.11894	2.80735	8.70736	6.16993	8.35315	7.35755	6.08746	6.71425	8.01123	0	1	4.24793	2.32193	7.15987	7.96578	9.97298	4.64386	8.57365	7.03342	6.24793	2.32193	10.1984	10.1434	7.97154	8.55459	0	9.54496	8.47978	10.567	4	7.75489	8.52748
KRT73-AS1	0	0	0	0	2.32193	0	0	0	0	1	1.58496	0	0	0	0	0	0	0	0	0	0	0	0	0	0	0	0	0	1	0	0	0	0	0	0	1.58496	0	0	0	0	0	0	0	0	1	0	0	0	0
KRT87P	5.88264	5.83289	5.72792	0	5.88264	0	4.32193	5.20945	9.84078	5.55459	1	6.10852	4.75489	5.55459	5.12928	6.87036	5.58496	5.42626	3.32193	10.4645	5.45943	3.90689	4.24793	6.83289	3.58496	5.16993	0	1.58496	3	2.32193	4.08746	7.49185	7.30378	1	6.76818	6.49185	6.72792	0	9.31515	8.82972	5.2854	3.16993	0	8.27146	6.97728	7.25739	2.58496	3	7.52356
KRTAP5-AS1	1.58496	7.8392	3.16993	2.32193	1.58496	3	3.16993	1.58496	5.2854	2.80735	1	2.80735	3.90689	1	2.80735	4.39232	2	2.58496	2	3	4.08746	1.58496	1	3.32193	7.07682	2.32193	0	1.58496	3.80735	0	5.45943	3.45943	3.45943	5.90689	2	3.80735	2.58496	3	2	3.58496	1.58496	3.45943	1.58496	2.80735	2	4.58496	2.80735	1.58496	3.32193
KTN1-AS1	7.67948	4.70044	5.45943	5.93074	6.80735	7	6.75489	7.27612	5.32193	7.71425	7.67948	7.88874	7.06609	5.97728	7.76818	6.42626	6.10852	5.39232	6.85798	6.52356	6.67243	6.89482	6.98868	7.25739	6.62936	7.53916	5.20945	5.90689	6.32193	7.65105	7.54689	6.91886	6.88264	6.16993	6.33985	7.54689	7.85798	7.16993	5.85798	7.34873	4.16993	7.99435	6.61471	7.6865	6.39232	7.20945	5.9542	6.93074	6.14975
L3MBTL2-AS1	2.80735	6.24793	3.80735	8.61839	4.08746	5.2854	6.87036	4.9542	4.16993	5.75489	5.49185	5.75489	5.35755	4.75489	8.11894	5.20945	4.64386	6.04439	6.72792	2.80735	5.64386	3.45943	5.78136	4.52356	4.58496	2.32193	6.71425	4.58496	6.64386	6.14975	6.94251	4	5.35755	4.85798	4.9542	7.5157	5.35755	5	3.58496	3.32193	3.45943	4.24793	5.83289	4.39232	4.32193	5.45943	6.33985	5.61471	4.90689
L3MBTL4-AS1	2.80735	2.32193	3.16993	3.90689	4	1	3.80735	0	3.90689	2.58496	2	4.90689	1.58496	4.39232	2.80735	1	2	4.64386	2.32193	3	5.97728	2	4.70044	2.32193	2	5.08746	4.64386	1.58496	3.32193	0	4.58496	2.32193	3.70044	1	2.80735	4.70044	4.58496	3.80735	4	2.32193	4.9542	2	1.58496	2.58496	2	2.32193	3.58496	4.58496	3
LACTB2-AS1	4.64386	4.64386	1.58496	4.58496	5.42626	2.80735	4.08746	4.39232	5	4.24793	3.70044	3.58496	3.45943	2.32193	4.58496	3	3.58496	4	4.32193	3.16993	3.32193	4.08746	2.80735	3.90689	4.85798	4.75489	4.16993	3.70044	3	3.58496	3.90689	2	4.39232	3	4.08746	4.90689	4.58496	3.45943	3.45943	3.70044	4.9542	2.32193	3.45943	3.32193	4	5.93074	1.58496	3.80735	4
LAMA4-AS1	1	1.58496	1	0	2	1.58496	1.58496	1	4	1.58496	0	1	3.16993	1	1	1	3.58496	1	1.58496	2	1	1.58496	3.45943	0	2.32193	1	0	0	1	2	1.58496	2	1	3.45943	1.58496	2.32193	1	1.58496	2.32193	2	1	3.45943	1.58496	3.16993	3	1	1.58496	1	2
LAMA5-AS1	1.58496	1.58496	0	3.16993	8.09803	2	4	3.80735	3.16993	3.90689	2.58496	0	1.58496	2.32193	2.32193	2.80735	4.64386	6.35755	4.45943	3.16993	2.80735	3.70044	1	3.45943	0	4.52356	2	2	2.32193	1.58496	3	4	2.58496	1	8.30378	4.08746	2.32193	3.16993	6.45943	1.58496	4	4.16993	2.80735	2.32193	2.58496	3.70044	2.32193	1	2.80735
LAMC1-AS1	1	3.70044	1	0	0	3.32193	2	4.70044	1	2.58496	3.16993	2.32193	3.32193	2.32193	3.16993	3.70044	1.58496	2.58496	4	2.58496	3	1	2.80735	1	3.45943	1	1.58496	0	2	4.16993	2.58496	3.80735	3.90689	4.45943	2.80735	4.58496	3.70044	3.16993	3.70044	2.80735	1	3.58496	3.16993	3.32193	2.58496	3.58496	2	0	3.45943
LAMP5-AS1	0	1	0	2	1	2	0	0	1	0	0	0	0	0	0	2	0	2.32193	1	0	0	0	1	0	3.16993	1	0	0	1.58496	0	0	0	0	0	0	0	2.32193	2.80735	0	1	0	1	0	0	0	1.58496	0	0	1
LAMTOR5-AS1	4.70044	6.52356	4.90689	6.08746	6.65821	5.55459	5.85798	7.24793	5.97728	7.07682	5.24793	6.45943	6.18982	6.16993	6.88264	6.40939	5.52356	5.88264	6.93074	5.2854	6.22882	5.20945	5	6.06609	6.45943	5	5.83289	4.64386	6.42626	5.08746	6.61471	5.32193	6.39232	6.02237	6.22882	6.78136	6.16993	6	6.88264	5.9542	6.10852	5.85798	5.88264	5.12928	5.42626	7.49985	4.64386	5.08746	6.04439
LANCL1-AS1	0	2.80735	1.58496	2.32193	2.80735	3.45943	1	2.58496	3.16993	2.32193	2.80735	1.58496	3.45943	3	2.58496	4.58496	1	2	2.80735	3.16993	2.32193	0	2	2.80735	1.58496	1.58496	0	0	2.32193	2.32193	3.16993	2	2.32193	3.45943	3.70044	3.45943	1.58496	3.70044	4.70044	2.80735	0	1.58496	1	2.32193	1.58496	3.90689	2	2	2
LAPTM4A-DT	1	2.32193	0	0	2.32193	0	0	2.58496	0	2	2.58496	2.58496	1.58496	1.58496	1	1.58496	2	1.58496	1.58496	2.32193	2.32193	2	0	2.32193	1.58496	1	0	1	1	2	2.58496	3.45943	3	2	2.58496	3.80735	2.80735	0	3	3.16993	0	1	1	1	0	2.80735	1	1	1.58496
LARGE-AS1	0	3	1	0	1	1.58496	1	1	0	1.58496	1	1	1	0	2.32193	0	1	1.58496	0	0	0	0	0	0	2	0	0	0	2.32193	0	0	0	0	0	1	1	1.58496	1	0	0	0	0	1	1	1	1	0	0	1.58496
LARGE-IT1	0	0	0	1	0	0	1	0	0	0	0	0	0	0	0	0	0	0	0	0	0	0	0	0	0	0	0	0	0	0	0	0	0	0	0	0	0	0	0	0	0	0	0	0	0	0	0	0	1
LARS2-AS1	0	2	0	0	0	0	1.58496	1.58496	1	1	1	0	0	1	2.32193	1.58496	0	0	0	0	1.58496	0	1	0	1.58496	1	0	1	0	0	1	0	0	1	1	1.58496	0	1	1	0	1	1	0	0	1	1	0	0	1
LATS2-AS1	0	0	0	0	0	0	0	0	0	0	0	0	1	1	0	0	0	0	0	0	0	0	0	0	0	0	0	0	0	0	0	0	0	0	0	0	0	0	0	0	0	0	0	0	0	0	0	0	0
LBX1-AS1	0	1	0	0	2.80735	1	3.32193	1	0	0	5.9542	0	0	6.59991	2	3	1	1	0	1.58496	4.9542	0	0	0	0	1	1	4.16993	0	1.58496	8.35315	1.58496	2.32193	1	0	6.78136	3.32193	6.58496	0	4.39232	0	0	1	1	7	0	0	1	0
LBX2-AS1	7.05528	11.1338	6.39232	7.65821	7.42626	6.74147	8.15987	8.43045	8.68299	9.56605	6.61471	7.90087	7.40088	7.05528	9.94105	10.5008	7.58496	8.42626	8.71768	9.35315	8.12412	6.80735	7.64386	7.71425	6.62936	8.71768	6.97728	7.67948	8.96	8.77479	8.48382	7.17991	7.63662	5.78136	7.72792	9.63481	6.06609	7.74147	9.32418	8.03342	7.25739	7.73471	6.84549	8.61839	7.69349	9.38802	6.55459	7.43463	7.41785
LCMT1-AS1	3.32193	2.32193	3.32193	3.32193	3.80735	2.80735	3.58496	2.80735	3	4.16993	2.32193	3.58496	4.24793	3.70044	4.32193	3.32193	2.58496	2.32193	3.32193	1	1.58496	3.45943	3	3.16993	2.32193	3	2.58496	1.58496	4.75489	4.08746	3.80735	1	3	4.24793	3.58496	3.80735	4.08746	4.39232	3.90689	2	2.32193	3.80735	2.58496	2.58496	3	3	2.58496	3.45943	2.58496
LCMT1-AS2	2.32193	3.80735	2.32193	3.32193	1.58496	2.80735	0	2.80735	2.32193	2	1	2	3.58496	2	2.58496	3.32193	2	1	3.80735	2.58496	2	1	2.80735	1.58496	1	1	0	1	2.32193	2.58496	0	2.32193	2.58496	2.80735	3	3.32193	2.32193	1.58496	3.16993	2.58496	2.32193	2	2.80735	0	2	2.80735	1	0	0
LCT-AS1	1.58496	1	3.45943	5.2854	4.24793	1	3	1	4.52356	2.32193	1.58496	2.80735	0	2.58496	2.80735	0	2	3.90689	1	2	2.58496	3.80735	0	2	2.32193	2.58496	2.80735	1.58496	1.58496	0	3.70044	2	3	0	3.32193	2.58496	1	2.58496	2	0	1	0	1.58496	1.58496	0	3.32193	0	2.32193	2.32193
LDLRAD4-AS1	0	1.58496	1	1.58496	0	0	1	0	0	0	0	0	1.58496	0	0	2.32193	0	1	1	0	0	0	0	0	1	0	0	0	0	0	4.32193	0	0	0	0	1	0	1	0	0	0	1	0	0	0	0	0	0	0
LEF1-AS1	2	3.45943	1	3.90689	4.39232	3.58496	3.80735	1	3	5.61471	1.58496	2.32193	7.52356	3.32193	5.75489	1	4	4.39232	3.16993	2.32193	3	2.32193	4.58496	4.08746	9.3966	3.80735	3.32193	4.24793	4.39232	4	5.24793	2.80735	4.70044	6.37504	2.80735	5.42626	3.70044	2.32193	1.58496	1	2	5.32193	2	3.45943	4.64386	3.90689	2	3	1.58496
LEMD1-AS1	0	2	0	2.32193	1.58496	4.16993	1.58496	1.58496	2	5.24793	2	1.58496	1.58496	2.80735	0	3.16993	1	2	4.58496	1	2.32193	0	2	3	1.58496	1	3	0	2.32193	0	2.32193	3.32193	2.32193	0	2	5.97728	1.58496	3.32193	1	2	0	0	2	1	4.16993	5.04439	0	2.32193	2
LEMD1-DT	0	3.45943	0	2.32193	2	2	2.32193	0	2.58496	3	0	1	1	0	1	1	1	1.58496	0	1	0	0	0	1	1	1	0	1	3	0	1	0	1.58496	1	2	1.58496	1.58496	6.55459	0	1	0	1	0	0	4.16993	2.80735	1	1	0
LENG8-AS1	6.80735	7.16993	5.90689	6.58496	6.2854	5.88264	6.02237	7.7211	7.30378	7.05528	6.22882	6.83289	6.62936	5.83289	7.7879	6.93074	5.24793	6.6865	7.27612	6.79442	5.90689	5.83289	6.04439	6.50779	7.43463	5.64386	4.24793	4.58496	6.20945	5.39232	6.26679	6.6865	6.76818	6.08746	6.50779	8.50779	5.72792	6.02237	7.67243	6.93074	6.44294	6.35755	7.46761	7.36632	5.72792	8.39232	5.20945	6.04439	6.14975
LERFS	2.32193	7.56224	0	6.72792	7.31288	3.32193	8.03892	0	7.18982	7.88264	2	1.58496	6.9542	1	4.70044	3.16993	1.58496	2	8.01123	2	2.58496	8.3443	1	7.31288	6.6865	7.27612	2.80735	6.94251	3	1.58496	2.80735	0	0	1.58496	7.10852	3.58496	8.76155	6.2854	2	2	1.58496	5.12928	6.82018	7.74819	7.14975	7.44294	3.16993	1	1.58496
LGALS8-AS1	2	4.52356	2	4.64386	2	3.32193	3.32193	3.45943	2	4	2	2.32193	2.58496	3.70044	5.75489	4.08746	1.58496	2.32193	3.58496	3	3.70044	4.24793	2.32193	2	4	4.32193	3.16993	4.16993	4.08746	2	4.45943	0	3	3.16993	3.32193	4.70044	2.32193	2	1.58496	5	0	3.32193	1	1	2.58496	3.80735	2	2.32193	2
LGALSL-DT	2.32193	3.32193	1	1	3	2.58496	3.32193	2.80735	2.80735	4.16993	3.45943	3.90689	3.32193	2	4.52356	2.58496	2.58496	3.70044	1.58496	4	2.32193	2.80735	2.80735	2	2.32193	3.70044	1.58496	2.58496	2	2.58496	3.58496	2.80735	2.32193	4.39232	0	4.64386	2.32193	1.58496	1.58496	2.58496	0	2.32193	2.32193	3.16993	0	2	2	3.16993	1
LGR4-AS1	3	3.32193	2	2.58496	3.90689	1	2	3	0	5.08746	0	2.32193	2.80735	1	4.32193	3.32193	1.58496	3.45943	1.58496	1	2.32193	2	1	3	2.58496	1	2	1.58496	3.32193	0	2.58496	0	1	2.32193	0	3	1	0	1	1	2	1	2.32193	1.58496	1	3.58496	1.58496	2.80735	2.80735
LHFPL3-AS1	0	1	0	0	1	0	0	0	0	0	0	0	2.32193	0	0	0	1	0	1	0	0	1	1	1	4.39232	0	0	0	0	0	0	0	0	0	0	0	1	2.32193	0	1	0	0	0	1	0	1.58496	0	1	0
LHFPL3-AS2	1.58496	1	0	1.58496	1	1	2.32193	0	1	0	0	2	7.08746	1	1	2.80735	1	1.58496	1.58496	1	0	0	2	1	5.93074	1	2	0	0	2.32193	0	2	0	2.32193	0	2.32193	0	8.61839	1	1	0	3.32193	0	0	0	1.58496	0	1	0
LHX1-DT	0	2.80735	0	0	1	0	2.32193	2	0	0	4.16993	3	0	0	3.32193	1.58496	1	7.05528	2	5	1.58496	0	0	0	3	1	4.58496	7.44294	0	8.26209	1.58496	1	1	11.2767	0	1	1	6.62936	2.58496	0	1	6.59991	0	7.39232	1	5.80735	2.80735	4.70044	0
LHX5-AS1	0	1	0	1.58496	0	0	1	1	0	0	1	1	0	2	0	0	0	1.58496	2.32193	0	0	0	1	0	0	2	1	4.16993	0	2	1	0	1.58496	0	0	0	1	0	2	0	0	0	1	3.32193	0	0	0	1	1
LIF-AS1	1	0	0	0	0	1.58496	1	0	0	0	0	0	1	0	0	0	2	0	1	2	1	0	2.58496	0	2.32193	1	1.58496	1.58496	0	1	0	1.58496	0	1	1.58496	1	0	0	1	0	0	3	1	1.58496	1.58496	2	0	1	1
LIFR-AS1	4.24793	5.72792	4.16993	5.97728	8.49985	3.32193	5.45943	5.32193	3.16993	4.45943	2.80735	7.31288	6.26679	3	4.45943	6.12928	4.16993	4.64386	4.9542	5.39232	5	2.80735	2.80735	4.75489	4.64386	5.42626	4.24793	4.70044	3.58496	4.75489	5.39232	2.58496	4.58496	2.80735	3.32193	8.83605	5	5	7.45943	4.75489	1.58496	6.24793	2.32193	6.22882	6.20945	6.20945	4.39232	2.58496	6.93074
LILRB1-AS1	0	0	0	0	0	0	0	0	0	1	0	0	1	0	0	0	0	0	0	0	0	0	0	0	0	0	0	0	0	0	0	0	0	0	0	0	0	0	0	0	0	0	0	0	0	0	0	0	0
LIMD1-AS1	0	3.80735	1	3.70044	2	2	2.32193	3.16993	3.16993	3.16993	0	2	4	2.80735	3.70044	1.58496	2	1	2.32193	1	3.45943	1	0	1.58496	2.32193	2.32193	2.32193	2.58496	2.32193	0	2.32193	0	3	2.58496	2.58496	2.58496	3.16993	3	0	2	0	2.58496	2.32193	1	2.80735	3.58496	0	1	2.32193
LIMS1-AS1	0	2.58496	1.58496	0	0	1	1	3	1	2.80735	0	1	4.16993	0	0	3.32193	1	1	2.58496	1	2.32193	0	1.58496	0	2.58496	0	0	0	1.58496	1	0	1	3.16993	0	1	3	1.58496	2	2.32193	0	1.58496	1.58496	2.58496	1	2.32193	1.58496	1.58496	0	2.58496
LIN28B-AS1	0	0	0	3.45943	4.08746	0	4	0	0	0	0	0	0	0	6	0	0	0	0	0	0	0	0	0	0	0	0	0	0	0	3.90689	0	2.32193	0	1	0	0	2	0	0	0	1.58496	0	0	0	0	0	0	0
LINC-PINT	7.92481	6.83289	6.70044	8.94837	8.33092	6.67243	9.14466	6.64386	8.69697	6.02237	6.61471	8.45533	6.90689	6.32193	7.84549	4.24793	7.3837	8.0607	7.21917	7.15987	7.5157	6.85798	7.52356	7.44294	7.21917	7.18982	7.67948	4.39232	6.88264	7.12928	6.72792	6.94251	7.35755	4.45943	6.71425	9.04166	6.83289	7.04439	9.08215	6.88264	7.61471	5.85798	6.78136	8.90689	7.12928	9.02237	7.36632	6.83289	8.24317
LINC-ROR	0	0	0	0	0	2	0	1.58496	0	0	0	2.80735	0	0	1	0	0	1	0	0	1	0	1.58496	1	1.58496	0	0	0	2	2	1.58496	0	2.80735	1.58496	0	0	0	0	0	0	0	0	3.16993	0	0	0	1	0	1.58496
LINC00028	0	0	0	1	4.16993	0	0	1	1	0	0	1	3.16993	0	1	0	1.58496	1	1.58496	0	0	0	1.58496	0	0	1	0	0	1	0	0	0	0	0	0	1.58496	0	1	0	1	1	2	0	1.58496	0	2	0	1.58496	0
LINC00029	0	0	1	1.58496	0	0	1.58496	0	0	0	0	0	0	0	0	0	0	0	0	1	0	0	1	1	0	2	0	0	0	0	0	0	1	2.58496	0	0	0	0	0	0	0	0	0	0	0	1	0	0	0
LINC00051	0	0	0	0	1	2	0	0	0	0	1.58496	1.58496	0	0	0	0	0	0	1	0	0	0	0	1	0	0	0	0	0	3.16993	0	1	1	0	0	5.93074	1	0	0	0	0	0	0	1.58496	1	2	2.80735	0	0
LINC00052	1	0	0	0	0	1	0	0	0	3	0	0	0	1	0	0	2.80735	0	2	0	0	0	0	0	0	1	0	0	0	2	1.58496	2.80735	0	0	0	0	0	0	0	4.24793	2.32193	4	0	2.32193	0	0	0	3	0
LINC00092	1	3	4	5.52356	7.12928	5.78136	3	0	5	6.24793	2.58496	2.80735	7.03342	2.32193	3.45943	7.17991	2	4.08746	2	2.80735	2.32193	4.58496	1	4.80735	6.35755	2.58496	4	3	4.80735	2.58496	4	1	4	4	4.75489	5.2854	2.80735	3.32193	4.70044	4.70044	3	2	2.32193	2.58496	2.58496	4.70044	3.58496	3.80735	4.45943
LINC00102	0	2.58496	0	1	0	2.32193	2	0	0	1.58496	0	1	1.58496	2	2.32193	0	1	0	0	0	2.80735	0	1	0	0	0	0	0	2.32193	1.58496	0	1	0	0	0	2.58496	1	1	1	2.32193	0	1	0	0	0	0	2.32193	0	1
LINC00106	5	7.46761	6.08746	5.52356	3.16993	5.85798	5.61471	7.3837	4.58496	7.53138	7.33092	4.70044	6.96578	5.83289	6.62936	6.08746	4	5.61471	6.20945	7.35755	5.88264	4.16993	5.35755	4.75489	6.10852	4.75489	2.58496	3.16993	6.61471	5.16993	5.61471	5.42626	6.47573	5.52356	5.83289	8.29002	5.49185	6.71425	7.07682	6.10852	4.45943	6.71425	6.71425	6.39232	5.83289	6.49185	5.58496	6.18982	5.32193
LINC00111	0	1.58496	0	1	1.58496	0	0	0	0	2.32193	2	1.58496	2	2.58496	0	0	0	1	2.32193	0	1.58496	0	1	1.58496	0	0	1	1	2	2	1	2	2	0	1	3	2.58496	0	1	0	1.58496	1	1	0	1	1	2.80735	0	0
LINC00112	0	0	0	0	0	0	0	0	1.58496	1.58496	1	4.58496	0	1	0	0	0	1	1	0	1	0	2	0	0	0	0	0	0	0	0	1	0	1	0	2	0	0	1.58496	1	0	2	1	1.58496	0	2	2.32193	1.58496	1
LINC00113	1.58496	2	0	0	1	0	1	2.32193	3.16993	0	0	0	0	0	0	2	1	1.58496	0	0	1	0	0	0	0	2	0	0	0	1.58496	0	0	0	0	0	3.45943	0	0	0	0	0	0	0	2	0	1	0	0	0
LINC00114	0	0	3.45943	3.90689	1	1	2	0	0	1	0	1.58496	0	1	1	0	1	2	4	2	0	1.58496	1	0	0	0	0	2.32193	3.45943	2	3	0	1	0	1.58496	2	1.58496	0	0	2	0	1	0	0	0	1.58496	1	1	1.58496
LINC00115	4.9542	5.67243	4.16993	5.04439	5.45943	4.80735	6.26679	6	5.55459	5.52356	4.39232	6.04439	5	6.14975	7.67948	5.52356	6.91886	6.75489	6.49185	5	5.9542	5.39232	6.32193	5.75489	6.53916	5.08746	4.85798	3	5.9542	5.16993	5.39232	5.32193	5.72792	5.42626	6.26679	7.01123	5.2854	4.24793	7.07682	4.9542	7.21917	5.24793	5.16993	5.64386	6.02237	7.26679	5.04439	4.64386	5.42626
LINC00158	0	1	1.58496	5.70044	4.16993	1	3.58496	0	4.45943	0	1	2.58496	0	2.80735	1	0	1.58496	1.58496	1.58496	0	0	1.58496	1	2.80735	2	2	4.24793	1	2	0	3.58496	1	4.45943	1.58496	1	2.80735	3	3.16993	3.90689	2	1	0	2	3.90689	0	3	1	3.16993	3.16993
LINC00159	2	1.58496	0	0	2	1.58496	0	0	0	3.58496	1.58496	1	0	0	0	1	0	1	1.58496	1	1	1	1	1.58496	1.58496	1.58496	0	1	0	1	0	0	0	0	3	0	0	1	0	1	0	1.58496	0	1	1	1	0	0	1
LINC00160	0	4.90689	0	0	2.80735	0	1.58496	0	1.58496	1.58496	0	1	0	1	0	0	1	4.52356	2.58496	2.80735	6.45943	1	2.58496	0	0	3.58496	3.80735	0	0	1.58496	3.32193	1.58496	4.08746	0	1.58496	2.32193	5.45943	0	2.80735	2.32193	1.58496	3.58496	0	1	1	0	1.58496	2.32193	0
LINC00161	0	0	2.32193	0	0	0	2	0	2	0	0	0	0	0	1	1	0	0	0	1	1	0	0	0	0	0	0	0	3	2.58496	1	0	0	0	0	0	0	0	0	1	0	2	1	0	1	0	0	0	1
LINC00163	3.45943	0	0	0	1	1.58496	2.58496	2.80735	0	1	1	3.16993	0	0	0	1	1.58496	1	0	3	0	1	1	1	0	1.58496	0	1	0	2.58496	2	2.32193	1	1	1	0	1.58496	0	4.52356	2	0	1.58496	1.58496	5.04439	1	2	0	0	0
LINC00165	6.59991	0	0	1	1	1	4.39232	4.08746	0	1	0	4.64386	0	0	0	1.58496	1.58496	1.58496	0	4.70044	1.58496	2.32193	0	0	0	0	0	0	0	5.12928	3.32193	4	1	0	2.32193	1	0	0	2.58496	3.45943	0	0	2	6.96578	0	5.12928	0	0	0
LINC00173	2.58496	6.42626	4.32193	6.55459	8.37504	6.10852	5.45943	5.90689	5.49185	6.76818	6.55459	3.90689	3.16993	4	3	4.32193	3.90689	3.45943	6	3.70044	4.39232	5.42626	2.58496	5.16993	5.80735	6.16993	5.2854	3.80735	5.16993	3.16993	5.78136	3.58496	3.16993	0	3.32193	7.46761	5.9542	5.52356	4.45943	5.83289	3.80735	4	4.70044	3.32193	3.58496	5.39232	4.39232	3.90689	4.08746
LINC00174	7.29462	9.54496	7.16993	7.27612	7.91886	7.67948	8.78463	9.28771	8.40939	9.48583	10.0014	8.67948	9.02514	7.40088	10.7474	10.0084	7.7211	9.5812	9.71768	8.82972	8.74483	8.08215	9.24317	9.87652	8.633	7.71425	6.88264	8.29921	8.76155	7.8009	9.95565	8.89785	8.36194	8.5812	8.92481	9.46148	13.122	8.82972	9.11894	8.04439	9.72792	7.70736	8.19476	7.3837	9.80252	9.82814	7.2854	8.37504	9.50779
LINC00184	3.16993	3	1.58496	3.45943	2	2.80735	3	3.80735	0	4.75489	3.16993	2.80735	1	2.80735	0	2.58496	1.58496	4	7.01123	7.01123	3.16993	4.45943	4.64386	1.58496	2.32193	1	1	0	3.80735	4	3.90689	4.45943	4.16993	1.58496	5.90689	6.10852	5.83289	1.58496	4.52356	5.80735	8.00562	1	2	4.45943	3	3.45943	2.32193	4.39232	1.58496
LINC00189	1.58496	0	1	2.58496	2	2.58496	1	1.58496	3	2	0	1.58496	3.90689	3.32193	2	1.58496	1	1.58496	0	1	1	0	2	2	1	2.80735	1.58496	0	1	2	3.16993	1	1.58496	1	0	2	2.32193	3.32193	1.58496	1	2.58496	4	1.58496	2.80735	1	4	3	3	2.32193
LINC00200	0	0	0	0	4.32193	0	0	0	0	0	0	0	0	0	0	0	0	0	0	0	0	0	8.10329	1.58496	0	0	0	0	0	0	0	0	1	0	0	0	0	4.45943	2	0	0	1	0	0	0	0	0	0	0
LINC00205	7.24793	7.65821	6.58496	7.60733	8.55842	7.50779	7.04439	6.67243	7.45943	8.30378	7.43463	6.32193	8.19967	7.02237	7.09803	7.37504	6.42626	7.63662	8.15482	6.76818	7.59991	7.61471	6.85798	7.84549	8.18982	6.87036	7.56986	6.53916	7.34873	8.16993	9.01123	7.09803	7.47573	8.68299	7.30378	6.24793	6.76818	8.83605	7.42626	7.47573	7.66534	8.50383	7.46761	7.14975	5.88264	8.16993	7.2384	6.33985	6.04439
LINC00207	0	0	0	0	0	0	0	0	0	0	0	0	0	0	0	0	0	0	0	0	0	1	0	0	0	0	0	0	0	0	0	0	0	1	0	0	0	0	0	0	0	0	0	0	0	0	0	0	0
LINC00208	1	0	0	0	0	0	0	0	0	0	0	0	0	0	0	0	0	0	0	0	0	0	0	0	0	0	0	0	0	0	0	0	0	0	0	0	0	0	0	0	0	0	0	0	0	0	0	0	0
LINC00210	0	0	0	0	0	0	0	0	0	0	0	0	0	0	0	0	0	0	0	0	0	0	0	0	0	0	0	0	0	0	0	0	0	0	0	0	0	0	0	0	0	0	0	0	0	0	0	0	0
LINC00211	1	1	0	1	1	0	1	0	0	1	0	0	2	0	0	0	1	0	0	0	0	1	1	0	1	0	0	0	2	1	0	1	2	1.58496	1	1.58496	1	0	1.58496	0	0	2	0	4.08746	1	1.58496	0	0	0
LINC00221	0	1	0	0	2.58496	1	1	0	2	0	1	2.32193	0	0	0	0	0	1	0	1	0	0	2.32193	2	0	1	0	1	2.32193	0	0	0	1	0	1	1	0	0	9.44501	1.58496	0	1.58496	0	0	0	1	0	0	0
LINC00222	1.58496	2	2	1.58496	2.58496	2.58496	1.58496	1	0	3.32193	1	3.16993	1.58496	3.45943	1	3.45943	1.58496	1	3.45943	2	2.32193	0	2.32193	1	3.16993	1.58496	0	2	3.16993	3.90689	1	2.32193	2	2	0	3.58496	1.58496	1	1.58496	2	2.32193	1	0	3.45943	2	2.32193	3.70044	2.58496	2
LINC00226	0	0	0	1	0	0	0	0	0	0	0	0	0	0	0	0	0	0	0	0	0	0	0	0	0	0	0	0	0	0	0	0	0	0	0	0	0	0	0	0	0	0	0	0	0	0	0	0	0
LINC00229	0	0	0	0	0	0	0	1	0	0	0	0	0	0	0	0	0	0	0	0	0	0	1	0	0	0	0	0	0	0	1	0	0	3.58496	0	1	0	0	0	0	0	1	0	0	0	0	0	0	0
LINC00235	4.45943	5.64386	4.64386	4.16993	3.70044	5.24793	3.90689	3.70044	4	6.59991	5.24793	3	6.35755	4.64386	7.67243	6.04439	3	4.58496	4.32193	4.39232	5.08746	2.80735	3.58496	3.70044	5.93074	5.2854	3.16993	2.32193	5.75489	6.67243	4.80735	5.35755	5.80735	4.64386	4.52356	6.78136	5.16993	4.24793	5.88264	5.75489	3.70044	4.45943	4.52356	3.70044	2.32193	5.52356	4.64386	2.32193	4.08746
LINC00237	0	4.24793	0	2.80735	2.58496	0	3	0	0	0	0	0	0	0	0	0	0	2	3	1	0	2.32193	0	1	5.97728	1	0	2.58496	0	3.90689	3.16993	1	4	2.80735	2	0	0	2.80735	2	1.58496	0	0	0	1	0	0	1	0	1.58496
LINC00239	4.9542	7.16993	3.90689	7.5157	6.78136	4.32193	5.08746	4.80735	3.58496	6.16993	3	5.72792	4.52356	4.16993	3	4.85798	3	4.52356	4.9542	5.08746	3.58496	4.39232	4.32193	5.42626	3	4.58496	5.04439	5.08746	4	5.20945	5.08746	3.58496	6.02237	5.16993	4.70044	5.93074	4.9542	3.32193	6.12928	4.64386	2.58496	2.80735	3.90689	5.12928	3.45943	5.45943	4.90689	3.70044	4.70044
LINC00240	8.98014	5.67243	6.32193	7.56986	8.85487	5.20945	7.56986	6.98868	5.64386	6.30378	5.45943	6.24793	6.16993	6.67243	9.88417	4.70044	7.19967	7.70736	6.75489	4.39232	7.29462	7.10852	6.30378	8.13443	6.39232	6.16993	6.56986	7.49985	7.20945	6.47573	8.67948	5.45943	6.80735	4.39232	5.75489	9.19476	5.16993	5.2854	5.32193	5.32193	5.45943	5.64386	7.3837	5.42626	5.61471	6.93074	6.78136	5.75489	6.39232
LINC00242	2.58496	0	2.80735	5.42626	4.64386	4.58496	5.67243	4.80735	2.80735	7.32193	4.08746	3.70044	4.90689	3.16993	5.39232	5.2854	7.06609	4.9542	6.98868	6.74147	1	5.45943	3.32193	5.35755	3.32193	4.80735	3	5.35755	5.2854	7.09803	6.80735	6.72792	5.16993	4	7.03342	3.90689	3.80735	3.90689	4.08746	4.24793	4.64386	8.2854	3	6.98868	5.61471	4.70044	7.21917	6.64386	5.90689
LINC00243	2.32193	4.9542	3.16993	5.04439	5.85798	3.45943	3.80735	3	3.45943	4.08746	3.32193	1.58496	1.58496	3.58496	5.08746	3.32193	2	3.32193	3	3.45943	1.58496	2.58496	3.45943	3.58496	1	2.80735	3.32193	3	3.58496	3.16993	3.32193	2.80735	2.58496	1	1	5.85798	3.45943	2.80735	3.45943	3	0	1.58496	2	2.32193	2	2.80735	3.32193	3.16993	2.32193
LINC00244	0	1.58496	0	2	2	2.32193	0	1	0	3.32193	2.80735	0	1.58496	1	2.58496	1.58496	0	0	0	0	1	0	0	1	1.58496	0	0	1	1	0	0	2	2	1	0	3.32193	1	1	1	1	1	1	1	0	1	3.90689	0	0	0
LINC00251	0	0	0	1	0	0	0	0	0	0	0	0	0	0	0	0	0	0	0	0	0	0	0	0	1	0	0	0	0	0	0	0	0	0	0	0	0	0	0	0	0	0	0	0	0	0	0	0	0
LINC00254	0	0	0	0	0	0	0	0	0	0	0	0	0	0	0	0	0	0	0	0	0	0	0	0	0	0	0	0	0	0	0	0	0	0	0	1	0	0	0	0	0	0	0	0	0	0	0	0	0
LINC00261	0	7.85175	1.58496	1	0	2	0	4.45943	0	0	2.32193	0	10.7482	0	0	4	1.58496	5.12928	1	1.58496	0	0	0	1	11.8412	0	1	0	0	0	0	0	0	11.5206	0	0	1.58496	6.35755	0	3.58496	1.58496	6.76818	1.58496	0	1	2	4	0	3.16993
LINC00265	5.70044	8.18488	7.18982	6.71425	4.70044	7.69349	7.76818	7.48382	6.64386	8.86728	6.96578	7.89482	8.70044	7.29462	9.01959	8.66888	6.35755	6.79442	7.97154	6.64386	7.03342	5.70044	6.93074	6.79442	5.93074	5.35755	5.35755	3.58496	7.77479	7.12928	7.62936	7.45121	8.65464	7.42626	6.14975	9.30378	7.98868	7.93664	7.45121	7.2384	5.93074	7.03342	7.49185	6.85798	8.22882	7.79442	6.35755	6.44294	7.56986
LINC00269	0	0	0	0	1.58496	3.16993	1.58496	1.58496	1	1	1	0	1	1	0	0	1	0	0	0	0	0	0	0	0	1	0	0	0	2.32193	0	0	1	0	0	0	0	0	0	1.58496	0	0	0	0	0	0	1	0	0
LINC00272	0	0	0	0	0	1	0	1	1	1.58496	0	0	0	1	1	1	0	2	2.32193	0	1	0	0	0	0	0	0	1	1	0	0	0	0	0	1	2	1	0	0	1	1	0	0	0	0	2	0	0	1
LINC00273	0	0	0	0	0	0	0	0	0	0	0	1	0	0	0	0	0	0	0	0	0	0	0	0	0	0	0	0	0	0	0	0	0	0	0	0	0	0	0	0	0	0	0	0	0	0	0	0	0
LINC00276	0	0	0	0	0	0	0	0	0	0	0	0	0	0	1	0	0	0	0	0	0	0	2	1	0	0	4.80735	0	0	0	0	0	0	2	1	2	0	1.58496	0	0	0	0	0	0	0	0	0	0	1
LINC00278	0	0	0	0	0	0	0	0	0	0	0	0	0	0	0	0	0	0	0	0	0	0	0	0	0	0	0	0	0	0	0	0	0	0	0	0	0	0	0	0	0	0	0	0	1	0	0	0	0
LINC00280	0	0	0	0	0	0	0	0	0	0	0	0	0	0	0	0	0	0	0	0	0	0	0	0	0	0	0	0	0	0	0	0	0	0	0	0	0	0	0	0	0	0	0	0	0	0	0	0	0
LINC00290	0	0	0	0	0	0	0	0	0	0	0	0	0	0	0	0	0	0	0	0	0	0	0	0	0	0	0	0	0	0	0	0	0	0	0	0	0	0	0	0	0	0	0	0	0	0	0	0	0
LINC00293	0	0	0	0	1.58496	0	0	0	0	0	0	0	0	0	0	0	0	0	0	0	0	0	1	0	0	0	0	0	0	0	0	0	0	0	0	0	0	0	0	0	0	0	0	0	0	1.58496	0	0	0
LINC00294	9.09803	8.99152	8.40514	8.97728	9.82655	9.224	10.1799	9.84392	9.33092	10.2726	8.87652	7.12928	9.01123	9.14975	10.6366	8.78463	9.29462	9.69697	9.09276	9.13186	7.46761	9.16993	8.14975	9.57175	8.02237	9.04166	9.19722	7.33092	10.021	9.57175	10.6202	9.64024	9.6987	9.74987	8.56224	8.82018	9.03342	8.14975	10.6202	9.43254	9.50978	9.54303	8.20945	10.809	9.40939	9.93074	9.2854	9.49185	9.42836
LINC00297	0	0	0	0	0	0	0	0	0	0	0	0	0	0	0	0	0	0	0	0	0	0	0	0	0	0	0	0	0	0	0	0	0	0	0	0	0	0	0	0	0	0	0	0	0	0	0	0	0
LINC00298	0	1.58496	1.58496	1.58496	1	0	0	0	1.58496	0	0	0	1	1	0	1.58496	0	0	0	1	2.58496	0	0	0	0	1	1	0	1	0	2	0	0	0	1.58496	1.58496	1	0	2.32193	1	1.58496	0	0	0	0	3.45943	1	1	0
LINC00299	3.58496	3.58496	5.12928	2	4	3.16993	4.52356	2.32193	6.02237	2.58496	3	3	3.80735	4.24793	4.16993	1.58496	2.80735	2.58496	4.39232	2.80735	4.75489	5.16993	1.58496	4.32193	1.58496	2.80735	3.90689	0	3.16993	2.58496	4.64386	3.80735	3	0	5.80735	5.42626	3.16993	3.58496	5.20945	2.80735	3	2.80735	2	2.80735	2	6.26679	2	3.45943	5.20945
LINC00303	0	0	0	1	1	1.58496	1.58496	1	0	1	2.58496	1	4.85798	0	1.58496	0	1.58496	1	2	0	1.58496	0	0	1.58496	3.80735	0	1.58496	0	0	0	0	2	0	7.17991	0	3.45943	1	0	1	0	1	0	0	0	1	2	0	0	2
LINC00304	3.16993	2.80735	1.58496	3.80735	1.58496	3	2.58496	0	1.58496	0	3.16993	2.32193	2.80735	1	1	1	1.58496	4.24793	3.70044	2	0	1	1.58496	1.58496	1.58496	0	0	1.58496	1	1	3.16993	2	3.32193	2.32193	1	3	2.58496	2	2.80735	1	0	1	1.58496	1	2	4.24793	0	2.32193	2.58496
LINC00305	0	0	0	0	0	0	1	0	0	0	0	0	0	1	0	0	1	1	0	0	0	0	0	0	0	0	0	0	0	0	0	0	0	0	0	0	0	0	0	0	0	0	0	0	1	0	0	0	0
LINC00307	0	0	0	0	0	0	1	0	0	0	1	0	0	0	0	0	0	1	0	0	0	0	0	0	0	0	0	0	0	0	0	0	0	0	0	0	0	0	0	0	0	0	0	0	0	0	0	0	0
LINC00308	0	0	0	0	0	0	0	0	0	0	0	0	0	0	0	0	0	0	0	0	0	0	0	0	1	0	0	0	0	0	0	0	0	0	0	0	0	1	2.58496	2.58496	0	0	0	0	0	0	0	0	0
LINC00309	0	0	0	0	1.58496	1	1	0	0	0	0	0	0	0	0	0	0	1	0	0	0	1	0	0	0	0	0	0	1	0	0	0	1.58496	0	0	1.58496	0	0	0	0	0	0	1	0	0	0	2.32193	0	0
LINC00310	3.32193	2.32193	1.58496	2.80735	3.90689	2.32193	3.32193	3.16993	2	3.70044	2.32193	3.16993	3.90689	2.80735	4	2	2.80735	3.32193	3.45943	3	3.45943	2.32193	3.70044	4.08746	1.58496	3	2.80735	1	2.80735	2.80735	3.16993	3.90689	3.80735	2.32193	4.24793	4.39232	3	4.80735	4.70044	3.16993	3.45943	3.45943	3.58496	3	4.39232	4.08746	3.32193	2.58496	2.58496
LINC00311	0	0	0	0	2.58496	2	0	1	0	0	1.58496	1.58496	2	1	0	2	1.58496	0	1	1.58496	0	2	2.80735	2	0	1	0	1.58496	0	3	0	1.58496	4.16993	1.58496	0	1.58496	1	2	0	1	1.58496	2	1	0	1.58496	1.58496	0	1	0
LINC00313	2	1	0	1	2.80735	1	2.80735	2.32193	3.90689	2	2	2.58496	1	1	4.24793	0	1.58496	5.39232	4.52356	4.08746	4.85798	3.16993	1	2.58496	0	3.45943	2.80735	0	1	3	2	4.16993	4.52356	1	7.48382	2	2.58496	0	5.55459	2.58496	3.16993	3	2.80735	4.08746	1.58496	3.16993	1.58496	1.58496	2
LINC00314	0	0	0	0	0	0	0	0	0	0	0	0	0	0	0	0	0	0	0	0	0	0	0	0	0	0	0	0	1	0	0	0	1	0	0	0	0	0	0	0	0	0	0	0	0	0	0	0	0
LINC00315	0	1	1.58496	2.32193	1.58496	0	1.58496	0	1	2.32193	1.58496	0	2.32193	1	2.32193	1	2.58496	2	1	0	1	1	1	1	2.80735	0	0	1.58496	2	2.80735	4.08746	0	1.58496	2	3.16993	1	1.58496	1.58496	2.32193	1	0	3.32193	2	1.58496	2.32193	1.58496	1	2.32193	1
LINC00316	2.58496	2	0	0	3.58496	1.58496	0	0	0	1	0	0	1.58496	1	0	0	0	0	1	0	0	1	0	0	0	0	0	0	0	1	0	0	1	1.58496	2.80735	1	0	0	0	0	0	3.45943	0	1.58496	0	1	0	0	0
LINC00317	0	0	0	0	0	0	0	0	0	0	0	0	0	0	0	0	0	0	0	0	3	0	0	0	0	0	0	0	0	0	0	0	0	0	0	0	0	0	0	0	0	0	0	0	0	0	0	0	0
LINC00319	0	2.32193	0	1	0	1.58496	0	1	1.58496	2	3	1	1	0	0	2	0	2.58496	4.70044	0	1.58496	2	2	1.58496	1	1.58496	2	0	1	0	0	4.32193	4	0	5.97728	3.16993	3.16993	1	2.58496	1.58496	2.32193	0	0	0	2.32193	1.58496	3	1	2.80735
LINC00320	0	0	0	0	0	1	0	0	0	0	0	0	0	0	0	1.58496	0	2.32193	0	0	0	0	0	0	1	0	0	0	0	0	0	0	0	0	0	1	0	0	0	0	0	0	0	0	0	0	1.58496	0	0
LINC00322	1	0	0	2	2.80735	0	2	1	3.16993	2.32193	0	1.58496	0	0	0	1	0	0	2	2.32193	3	3.32193	0	5.16993	1.58496	2.32193	0	0	0	1.58496	0	4.16993	2.58496	0	0	3.16993	3	1	4.58496	3.32193	0	1.58496	1	2	0	1.58496	2.58496	0	3
LINC00323	4.70044	3.58496	2	3.45943	4.58496	2.58496	3	0	4.52356	2.58496	2	4	3.90689	3	1.58496	2.32193	3.16993	2.58496	3.58496	3.58496	2.32193	4.45943	3.58496	4.16993	5.12928	5.2854	2	0	2.58496	2.32193	3.70044	2	3	4.90689	6.02237	3.90689	3.45943	2.32193	4.64386	3	2.32193	2.32193	2.32193	2	2.32193	5.42626	2.32193	1.58496	2
LINC00324	6.39232	9.06609	6.30378	8.38802	7.12928	7.13955	7.69349	8.14975	8.02237	7.18982	7.53138	5.9542	6.59991	7.36632	7.88874	6.10852	5	9.1267	4.9542	6.40939	8.01123	7.92481	6.18982	7.49185	6.04439	7.64386	8.55842	7.20945	7.2384	5.49185	7.77479	6.2854	6.72792	6.55459	7.2384	7.36632	8.09803	6.49185	6.2854	4.64386	5.55459	6.08746	7.05528	6.79442	6.82018	7.34873	6.24793	6.04439	7.43463
LINC00326	0	0	0	0	0	0	0	1	0	0	0	0	0	0	0	0	0	2	0	0	0	0	0	0	0	0	0	0	0	0	0	0	0	0	0	1	0	1	0	0	0	4.9542	0	0	0	1.58496	1	0	0
LINC00327	1.58496	1.58496	0	3.58496	6.24793	3.16993	2.58496	0	1.58496	3.45943	2.32193	0	5.90689	2.58496	3	4.08746	1.58496	3	3.58496	2.58496	2.58496	0	1	3.58496	5.42626	3.90689	2	1	3.32193	1.58496	3.32193	2	2.58496	6.04439	1.58496	3.70044	3.16993	5.93074	4.24793	1.58496	3.16993	5.67243	1	6.18982	1.58496	4.16993	3.32193	2.32193	2
LINC00330	1	1	0	2.58496	0	1	5.49185	1	0	2.80735	2.32193	0	3.80735	5.67243	0	0	4.45943	2.80735	2.32193	1	5	1	0	1.58496	1	3.16993	4.16993	0	2.32193	1	0	0	0	1	0	4.64386	0	1	2	0	3.70044	3.70044	0	0	0	4.08746	5.52356	0	1
LINC00331	0	0	0	0	0	0	0	0	0	0	0	0	0	0	0	0	0	0	0	0	0	0	0	0	0	0	0	0	0	0	0	0	0	0	0	0	0	0	0	0	0	0	0	0	0	0	0	0	0
LINC00332	0	2.80735	0	0	0	0	0	0	0	0	0	0	1.58496	1	0	0	0	1.58496	0	0	0	0	0	0	0	0	0	0	1	0	0	0	0	0	0	1	0	0	0	0	0	0	0	0	0	1	0	0	0
LINC00333	0	0	0	1	0	0	0	1	0	0	0	0	0	0	0	0	0	0	0	0	0	0	0	0	0	0	0	0	1	0	0	1	0	0	0	0	0	0	0	0	0	0	0	0	0	0	0	0	0
LINC00334	1.58496	0	1	1.58496	2.80735	0	0	0	1	2.32193	0	0	3.16993	2	1.58496	0	1	1	0	0	1.58496	2	0	1	2.58496	2	1	1	0	1	1	1.58496	1.58496	1	2.32193	3.32193	1.58496	1	2.58496	0	2.58496	0	1.58496	2.32193	0	2.80735	1	0	1.58496
LINC00336	1	4.70044	1	2.32193	0	2	2	0	0	0	0	1.58496	2.80735	1	0	1	0	3.16993	1.58496	4.32193	1	0	1	1	0	0	1.58496	0	0	0	1	3	2	1.58496	2	4.80735	0	1	1.58496	1.58496	0	2	0	4.32193	0	3.32193	1	1	2
LINC00339	9.01681	9.7364	8.31741	9.77149	10.2726	9.2854	9.00282	9.96	9.24317	9.69697	8.40939	9.6987	9.87344	9.05799	11.3864	9.05257	9.5411	9.50581	8.90689	8.26679	9.11634	9.7211	8.87036	9.54303	10.3531	8.47573	8.87036	8.76487	9.93958	8.98014	9.87344	8.60363	9.77314	9.64566	8.77149	10.1624	10.2538	8.23362	9.53528	9.67948	7.56986	8.95128	8.33539	8.77479	8.53528	9.74987	7.97154	7.49985	8.67596
LINC00342	9.07146	9.5411	7.80735	8.8009	9.79928	9.5411	8.90689	8.90388	8.9571	10.6724	8.18982	8.86109	8.80413	10.1649	8.89482	10.0553	7.56224	8.91289	10.341	7.77479	7.62205	8.65821	8.18982	8.55459	9.25267	7.40939	5.9542	8.27612	8.85798	6.65821	9.89482	8.41363	8.91289	9.22641	9.06878	9.43879	8.32193	8.15482	7.97154	7.29462	7.02237	8.09803	8.16993	8.17991	7.7211	13.0198	8.43045	7.93664	8.83605
LINC00343	0	0	0	0	0	0	0	0	0	0	0	0	0	0	0	0	0	0	0	0	0	0	1	0	0	0	0	0	0	0	0	0	0	0	0	1	0	0	0	0	0	0	0	0	0	0	0	0	1.58496
LINC00345	0	1	0	0	0	0	2	1.58496	0	3	0	0	1.58496	1.58496	2.58496	0	0	0	1	1	1	0	1	0	0	1	0	0	0	2	0	0	2	1.58496	1	1.58496	2	0	0	0	0	2.32193	1	0	0	1	1	1	1
LINC00347	0	0	0	0	0	0	0	0	0	0	0	0	0	0	0	0	1	0	1.58496	0	0	0	0	1	0	0	0	0	0	1	0	0	0	0	0	0	1	0	0	0	0	0	0	0	0	0	0	0	0
LINC00348	0	0	0	0	1	0	1	0	0	0	0	0	0	0	0	0	2.32193	0	0	1	2	0	0	1	0	0	0	0	0	2	0	0	0	0	0	3	0	0	1	0	0	0	0	0	2.80735	1	0	1.58496	0
LINC00349	0	0	0	0	0	0	0	0	0	0	0	0	0	0	0	0	0	0	0	0	0	0	0	0	0	0	0	1	0	0	0	0	0	0	0	0	0	0	0	0	0	0	0	0	0	0	0	0	0
LINC00350	0	0	0	0	0	0	0	0	0	0	0	0	0	0	0	0	0	0	0	0	0	0	0	0	0	0	1	0	0	0	0	0	0	0	0	0	0	0	0	0	0	0	0	0	0	0	0	0	0
LINC00351	0	0	0	0	0	0	0	0	0	0	0	0	0	0	0	2	0	0	0	0	0	0	0	0	0	0	0	0	0	1	0	0	0	0	0	0	0	0	1.58496	0	0	1.58496	0	0	0	0	0	0	0
LINC00352	0	0	0	0	0	0	1	1	0	0	0	0	0	0	0	0	1	1	0	0	0	0	0	0	1	0	0	0	1	0	0	0	0	0	0	0	0	1	0	0	0	0	1	0	0	0	0	0	0
LINC00353	0	0	0	0	0	0	0	0	0	0	0	0	0	0	0	0	0	0	1	0	0	0	0	0	0	0	0	0	0	0	0	0	0	0	0	0	0	0	0	0	0	0	0	3	0	0	0	1	0
LINC00354	0	0	0	0	0	1	0	0	0	0	0	0	0	0	0	0	0	0	0	0	0	0	0	0	0	0	0	0	0	0	0	0	0	0	0	0	0	0	0	0	0	0	0	0	0	0	0	0	0
LINC00355	0	0	0	0	0	0	0	1	2.32193	0	0	0	0	1.58496	0	0	1	0	0	4.08746	0	0	0	0	0	0	0	0	0	0	1	0	0	0	0	1	0	0	5.67243	5.64386	0	0	1	0	0	0	0	0	0
LINC00358	0	0	0	0	0	0	0	0	0	0	0	0	0	0	0	0	0	0	0	0	0	0	0	0	1	0	0	0	0	0	0	0	0	0	0	0	0	0	0	0	0	0	0	0	0	0	0	0	0
LINC00362	0	0	0	0	0	0	0	0	0	0	0	0	0	0	0	0	0	0	0	0	0	0	0	0	0	0	0	0	0	0	0	0	0	0	0	0	0	0	0	0	0	0	0	0	0	0	0	0	0
LINC00363	0	0	0	0	0	0	0	0	0	0	0	0	0	0	0	0	0	0	0	0	0	0	0	0	0	0	0	0	0	0	0	0	0	0	0	0	0	0	0	0	0	0	0	0	0	0	0	0	0
LINC00364	0	0	0	0	0	0	0	0	0	0	0	0	0	0	1	0	0	0	2	0	0	0	0	0	0	0	0	0	0	0	0	0	1.58496	0	0	0	1	0	0	0	0	0	0	0	0	0	0	2.32193	0
LINC00365	3.16993	1	1.58496	3.58496	4.16993	4.90689	3.32193	4.80735	0	2.80735	0	2.32193	3.58496	2.32193	0	2.58496	4.9542	2	2.80735	6.84549	2.32193	3.16993	5.08746	5.61471	0	6.37504	3.16993	2.80735	3.16993	0	4.32193	5.2854	5.61471	3	3.80735	5.2854	3.90689	0	3.45943	4.58496	0	2.58496	1	6.89482	1.58496	7.25739	3.58496	2	2
LINC00366	0	0	0	0	0	0	0	0	0	0	0	0	1	0	0	0	0	0	0	0	0	0	0	0	0	0	0	0	0	0	0	0	0	0	0	0	0	0	0	0	0	0	0	0	0	0	0	0	0
LINC00368	0	0	0	0	0	1	1	0	0	0	0	0	0	0	0	0	0	0	0	0	0	0	0	0	0	0	0	0	0	0	0	0	0	0	0	0	0	0	0	0	0	0	0	0	0	0	0	0	0
LINC00370	0	0	1	0	0	1	0	0	0	0	0	0	0	0	0	0	0	1	0	0	0	0	0	0	0	1.58496	0	0	0	1.58496	0	1	1.58496	0	0	0	0	0	0	0	1.58496	1	0	0	1	0	0	0	0
LINC00373	0	0	0	1	0	0	0	0	0	1	0	0	0	0	0	2.32193	0	0	0	0	1	0	0	0	0	0	0	0	0	0	0	0	0	0	1	0	0	0	0	0	0	0	0	0	0	0	0	1	0
LINC00374	0	0	0	0	0	0	0	0	0	0	0	0	0	0	0	0	0	0	0	0	0	0	0	0	0	0	0	0	0	0	0	0	0	0	0	0	0	0	0	0	0	0	0	0	0	0	0	0	0
LINC00375	0	0	0	0	0	0	0	0	0	0	0	0	0	0	0	0	0	0	0	1	0	0	0	0	0	0	0	0	0	0	0	0	0	0	0	0	0	0	0	0	0	0	0	0	0	0	0	0	0
LINC00376	0	0	0	0	1	0	0	0	0	0	0	0	0	1	0	0	0	0	1	0	0	0	0	0	0	0	0	0	0	0	0	0	0	0	0	0	0	0	4.08746	0	0	0	0	1	0	0	0	0	0
LINC00377	0	0	0	1.58496	2	1	0	0	2.32193	0	0	0	1.58496	1.58496	1	1	1	1	1	0	0	0	0	0	0	1	1.58496	0	0	0	0	0	1	0	0	0	0	2	0	0	0	0	0	0	1	2	0	0	0
LINC00378	0	0	0	0	0	0	0	0	0	0	0	0	0	0	0	0	0	0	0	0	0	1	0	0	0	0	0	0	0	0	0	0	0	1.58496	0	0	0	0	0	0	0	0	0	0	0	0	0	0	0
LINC00379	0	0	0	0	0	1	0	0	0	2.32193	0	0	0	0	0	0	0	0	0	0	0	0	0	0	1	0	0	0	0	0	0	0	0	0	0	0	0	4	0	0	0	0	0	0	0	1.58496	0	0	0
LINC00380	0	0	0	0	0	0	0	0	0	0	0	0	0	0	0	0	0	0	0	0	0	0	0	0	0	0	0	0	0	0	0	0	0	0	0	0	0	2.80735	0	0	0	0	0	0	0	0	0	0	0
LINC00381	0	0	0	1	0	1.58496	0	0	0	0	0	0	0	0	0	0	0	0	0	0	0	0	0	1	0	0	0	0	1	0	0	0	0	0	0	1.58496	0	0	0	2	0	0	1	0	0	0	0	0	0
LINC00382	0	0	0	0	0	0	0	0	0	0	0	0	0	0	0	0	0	0	0	0	0	0	0	0	0	0	0	0	0	0	0	0	0	0	0	0	0	0	0	0	0	0	0	0	0	0	0	0	0
LINC00383	0	0	0	0	0	0	0	0	0	0	0	0	0	0	0	0	0	0	0	0	0	0	1	0	0	0	0	0	0	0	0	0	0	0	0	2	0	0	1.58496	0	0	0	0	0	0	0	0	0	0
LINC00384	0	0	2	5.58496	3.45943	0	0	0	0	0	1.58496	0	2	1	0	0	1	0	2.32193	0	1.58496	1	0	1	0	1	2.58496	0	1	0	1.58496	0	2.58496	0	1	0	1.58496	2	0	0	1	0	1	1	0	0	0	0	3
LINC00385	0	0	0	0	0	0	0	0	0	0	0	0	0	0	0	0	0	0	0	0	0	0	0	0	0	0	0	0	0	0	0	0	0	0	0	0	0	0	0	0	0	0	0	0	0	0	0	0	0
LINC00387	0	0	0	0	0	0	0	0	0	0	0	0	0	0	0	0	0	0	0	0	0	0	0	0	0	0	0	0	0	0	0	0	0	0	0	0	0	0	0	0	0	0	0	0	0	0	0	0	0
LINC00388	0	0	0	0	0	0	0	0	0	0	0	0	0	0	0	0	0	0	0	0	0	0	0	0	0	0	0	0	0	0	0	0	0	0	0	0	0	0	0	0	0	0	0	0	0	0	0	0	0
LINC00390	0	0	0	0	0	0	0	0	0	0	0	0	0	0	0	1	0	0	0	0	0	0	1	0	0	0	0	0	0	0	1.58496	1.58496	1.58496	0	1	1	0	0	2.80735	1	1.58496	0	0	0	1	1	0	1	0
LINC00391	0	0	0	1	0	4.85798	0	0	0	1	0	0	0	0	1.58496	0	0	1	1	0	1	0	0	0	0	1	0	1	1	0	3.45943	0	0	0	0	1	1	1	0	0	1	0	1.58496	0	1	0	1	0	0
LINC00392	0	0	0	0	8.14975	10.1098	1	0	0	0	2.80735	3.16993	0	2	2.32193	0	1.58496	0	1	0	2.32193	0	2.58496	1.58496	0	1	0	0	0	2	8.81057	0	0	0	0	6.08746	1	0	0	1.58496	0	1	2	0	0	1	0	0	1
LINC00393	0	1.58496	2	1	2.32193	7.22882	2	0	0	1	2	3.45943	3.32193	3.32193	3	0	0	1	1.58496	0	4.32193	1.58496	4	0	0	0	2.32193	0	2.58496	1	0	1	0	0	0	6.9542	1.58496	0	13.9299	1.58496	0	0	3	0	3	3.90689	1.58496	2.32193	2
LINC00395	0	0	0	0	0	0	0	0	0	0	0	0	0	0	0	0	0	0	0	0	0	0	0	0	0	0	0	0	0	0	0	0	0	0	0	0	0	0	1	0	0	0	0	0	0	0	0	0	0
LINC00396	0	0	0	0	2.32193	2	0	0	0	0	0	0	0	0	0	0	0	0	0	0	1	0	0	0	0	0	0	0	0	0	0	0	0	0	0	1	0	0	1	0	0	0	0	0	0	0	0	0	0
LINC00397	1	0	0	0	1.58496	0	0	0	0	0	0	0	0	0	0	0	0	0	0	0	0	0	0	0	0	0	0	0	0	0	0	0	0	0	0	1.58496	0	0	2	1	0	0	0	0	0	0	0	0	0
LINC00398	0	1	0	2.80735	1.58496	0	1	1.58496	1	1.58496	0	0	1	1.58496	1	2	0	0	2.80735	2.32193	1	0	1	2	0	0	2.58496	0	1	1.58496	1.58496	0	1.58496	0	1.58496	2.80735	3	0	0	2	0	1.58496	0	0	0	1.58496	1	1	2.58496
LINC00399	0	0	1	0	0	1	0	0	0	0	0	0	0	1	0	0	0	0	0	0	0	0	1	0	0	0	0	0	0	0	0	0	0	1	0	0	1	0	0	0	0	0	0	0	0	0	0	0	0
LINC00400	0	0	0	0	0	0	0	0	0	0	0	0	0	0	0	0	0	0	0	0	0	0	0	0	0	0	0	0	0	0	0	0	0	0	1	0	0	0	0	0	0	0	0	0	0	0	0	0	0
LINC00402	0	1	1	6.16993	5.67243	3.45943	3	0	2	0	0	0	2.58496	2.58496	1	0	0	2	1	1	1.58496	1	0	4.39232	2.58496	3.32193	3.80735	0	3.32193	1.58496	2	0	1	0	1.58496	2.80735	3.70044	0	2.58496	0	0	1	1.58496	2.32193	2.32193	0	1.58496	0	4.75489
LINC00404	0	0	0	0	0	6.84549	0	0	0	0	1	0	0	0	0	1.58496	0	1	0	0	0	0	0	0	0	0	0	0	0	1	0	0	0	0	0	0	1	0	0	0	0	0	0	0	0	0	0	1.58496	0
LINC00407	0	0	0	0	0	0	0	0	0	0	0	0	1.58496	0	0	0	0	1	0	0	0	0	0	0	0	0	0	0	0	0	0	1	0	0	0	0	0	1.58496	0	1	0	0	0	0	0	1	0	0	0
LINC00408	0	0	0	0	0	0	0	0	0	0	0	0	0	0	0	0	0	0	0	0	0	0	0	0	0	0	0	0	0	0	0	0	0	0	0	0	0	0	1	0	0	0	0	0	0	0	0	0	0
LINC00410	0	0	0	1	0	0	0	0	0	0	0	0	0	0	0	0	1	1	0	0	0	0	0	0	0	0	0	0	0	0	0	0	0	0	0	0	0	0	0	0	0	0	0	0	0	1	0	0	0
LINC00411	0	0	0	0	0	0	1	0	0	0	1	0	0	0	0	0	1	0	0	0	0	0	0	0	0	0	0	0	0	0	0	0	0	0	0	0	0	0	0	0	0	0	0	0	0	0	0	0	0
LINC00412	2	2.80735	0	2.58496	2.58496	2.32193	1.58496	2.32193	1.58496	2.80735	3	1	1	2.58496	3.32193	3.16993	0	1	2.32193	2.80735	1.58496	1.58496	0	1	3.45943	0	1	1	2	0	2.32193	0	2.58496	1	2.32193	1	2.32193	0	1.58496	1	1.58496	1	0	1	1	4.32193	0	0	0
LINC00415	0	0	0	0	0	0	0	0	0	0	0	0	0	0	0	1	0	0	0	0	0	0	0	0	0	0	0	0	0	0	0	0	1	2.58496	0	0	0	0	0	0	0	2	0	0	1	0	1	0	0
LINC00421	0	0	0	1	0	0	0	0	0	0	0	0	0	0	0	0	0	0	0	0	2	1.58496	0	1	5.58496	1	0	0	0	0	0	0	0	0	0	0	0	0	0	0	0	0	0	0	0	0	0	0	1
LINC00423	0	0	0	2.32193	0	0	0	0	0	0	0	0	0	0	0	1	0	0	1	0	0	0	0	0	0	0	0	0	0	0	0	0	0	0	0	0	0	0	0	0	0	0	0	0	0	0	0	0	0
LINC00424	0	0	0	0	0	0	0	0	0	0	0	0	0	0	0	0	0	0	0	0	0	0	0	0	0	0	0	0	0	0	0	0	0	0	0	0	0	0	0	0	0	0	0	0	0	0	0	0	0
LINC00426	3.16993	4.85798	7.2384	8.85487	7.37504	4.75489	6.90689	2.80735	7.3837	5.2854	4.52356	5	5.88264	5.58496	5.08746	2.32193	3.32193	6.64386	4.70044	5.90689	5.20945	6.84549	3.90689	7.32193	4.45943	5.49185	7.85175	4	5.04439	2	6.75489	2.58496	7.40939	1.58496	6.50779	7.63662	6.12928	6.67243	5.61471	3.90689	4.52356	2.32193	4.64386	6.18982	4	6.44294	5	6.49185	7.32193
LINC00427	1	0	1	2.32193	2	1.58496	1	1	0	1.58496	1	1	1.58496	1.58496	0	1.58496	0	0	2	1.58496	0	0	0	2	1	0	0	1.58496	1	0	2.58496	1	1.58496	0	1	0	1.58496	1	1	0	0	0	1	1.58496	1	0	1.58496	1	1.58496
LINC00428	0	0	0	1	0	0	0	0	0	0	0	1	0	0	0	0	0	0	0	0	0	0	0	0	0	0	0	0	0	0	0	0	0	0	0	0	0	0	1.58496	1	0	0	0	0	0	0	0	0	0
LINC00430	0	0	0	0	0	0	0	0	0	0	0	0	0	0	0	0	0	0	0	0	0	0	0	0	0	0	0	0	0	0	0	0	0	0	0	0	0	0	0	0	0	0	0	0	0	0	0	0	0
LINC00433	0	0	0	0	0	0	0	0	0	0	0	0	0	0	0	0	0	0	0	0	0	0	0	0	0	0	0	0	0	0	0	0	0	0	0	0	0	0	0	0	0	0	0	0	0	0	0	0	0
LINC00434	0	1.58496	0	0	0	0	0	0	0	0	0	0	0	0	0	0	0	0	0	0	0	0	0	0	0	0	0	0	0	0	0	0	0	2.80735	0	0	0	0	0	0	0	0	0	0	0	0	0	0	0
LINC00437	0	0	0	0	0	0	0	0	0	1	0	0	1	0	0	0	0	0	0	0	0	0	0	0	0	0	0	0	0	0	0	0	0	0	0	0	0	0	0	0	0	0	0	0	0	1	0	0	0
LINC00440	0	0	0	0	0	0	0	0	0	0	0	0	0	0	0	0	0	0	0	0	0	0	0	0	0	0	0	0	0	0	0	0	0	0	0	0	0	0	0	2.32193	0	0	0	0	0	0	0	0	0
LINC00442	0	0	0	0	0	0	0	0	1	0	0	0	0	0	0	0	0	0	0	0	0	1	0	0	0	0	0	0	0	0	0	0	0	0	0	0	0	0	3	0	0	0	0	0	0	0	0	0	0
LINC00443	0	2.32193	1	0	0	1	2	0	1	0	0	0	3	0	0	0	1.58496	1	0	0	5.42626	0	2	0	0	0	0	0	2	0	0	1	0	0	0	2.58496	1	0	0	0	1	0	0	0	0	9.88874	3.45943	0	0
LINC00445	0	0	0	0	0	0	0	1	0	0	0	0	0	0	0	0	0	0	0	0	0	0	0	0	0	0	0	0	0	0	0	0	0	0	0	0	0	0	0	0	0	0	0	0	0	0	0	0	0
LINC00446	0	0	0	0	0	0	0	0	0	0	0	0	0	0	0	0	0	0	0	0	0	0	0	0	0	0	0	0	0	0	0	0	0	0	0	0	0	0	0	0	0	0	0	0	0	0	0	0	0
LINC00448	0	0	0	0	0	0	0	1	0	0	0	0	0	0	0	0	0	0	0	0	0	0	0	0	0	0	0	0	0	0	0	0	0	0	0	0	0	0	0	0	0	0	0	0	0	0	0	0	0
LINC00449	3.90689	3.16993	2	2.32193	2	2.80735	1.58496	2	0	2	1.58496	1.58496	3	3	2.80735	3.70044	0	2	1.58496	0	2.32193	1.58496	2	1	0	1.58496	1.58496	1	2.58496	3.16993	3.45943	1.58496	1	2.32193	2	1	2.32193	2.58496	2.80735	2	2.32193	2	2.32193	1.58496	2.80735	1	1.58496	1.58496	0
LINC00452	2.32193	2	1	1.58496	3.16993	0	3	0	1.58496	0	1	1	1.58496	0	0	3	0	1	0	2.58496	1	1	1	0	1	3.70044	0	1	0	5.45943	1.58496	4.16993	5.9542	0	2.58496	2.58496	1.58496	0	0	2.32193	2.32193	4.08746	1	3.45943	0	1	0	5.45943	1.58496
LINC00454	1	0	0	0	1	0	0	0	1.58496	0	0	1.58496	0	0	0	0	0	0	0	0	0	0	0	0	0	0	0	0	0	2.80735	0	0	0	0	0	0	0	0	0	1.58496	0	0	0	1	1	0	1	1	0
LINC00456	0	0	0	1.58496	0	0	0	0	0	0	0	1	0	0	0	0	0	0	0	0	1	0	1	0	0	0	0	0	0	1.58496	0	0	0	1	0	1.58496	0	0	0	1	0	0	0	0	0	0	0	0	0
LINC00457	0	0	0	0	1.58496	0	0	0	0	0	0	0	0	0	0	0	0	0	0	0	0	0	0	1	0	1	0	0	0	0	0	0	0	0	0	0	0	0	0	0	0	0	0	0	0	0	0	0	0
LINC00458	0	0	0	0	0	0	0	0	0	0	0	0	0	0	0	0	0	0	0	0	0	0	1	0	0	0	0	0	0	0	1	1	0	0	0	0	0	0	0	1	0	0	0	1	0	0	0	0	0
LINC00459	0	0	0	0	1	0	1	0	0	0	1	0	0	0	0	0	1	0	0	0	0	0	0	0	0	0	0	0	0	0	0	0	0	0	0	0	0	0	0	0	0	0	0	0	0	0	0	0	0
LINC00460	2.32193	0	0	2	6.12928	3.58496	2	1	2	4.90689	6.08746	0	6.06609	4.70044	1	0	1	3	5.12928	2.80735	3	1	6.26679	1.58496	0	3.16993	3.70044	2.58496	2.32193	5.35755	0	2.32193	3	2	4.85798	3.45943	3.58496	1	3.58496	3.70044	5.08746	4.85798	3.58496	3.80735	1	2.32193	3.32193	4.52356	0
LINC00461	1.58496	2.58496	0	3.16993	1	4.24793	4.80735	4.85798	4.32193	4.85798	1	1	6.35755	3.32193	2	8.48382	3	3.16993	1	1	2.32193	3.80735	4.24793	1.58496	10.7262	1.58496	2.58496	1	2.32193	0	1.58496	4.45943	3.32193	11.7603	1.58496	2.32193	3.16993	7.34873	1	2.80735	2	4.39232	1	3	2	2.80735	3.90689	0	1.58496
LINC00462	2.80735	0	4	1.58496	0	2.80735	1	0	0	0	3.16993	0	1	2.58496	3.90689	0	2.58496	1	0	1	0	1.58496	1	1	0	0	4.08746	0	3.45943	4.52356	2.58496	1.58496	0	2	1	0	0	1	0	0	3.32193	2.58496	1.58496	0	0	5.2854	3.58496	0	2
LINC00463	0	0	0	0	0	0	0	0	0	0	0	0	2.32193	0	0	0	0	0	1	0	0	0	0	1	0	0	0	0	0	0	0	0	0	0	0	0	0	0	0	0	0	0	0	0	0	0	0	0	0
LINC00466	0	1.58496	3.70044	4.58496	6.44294	2	4.58496	3.80735	1	4.24793	3.90689	2.80735	0	1.58496	6.45943	3.16993	2.58496	3.80735	3.58496	2	3.90689	0	1	1.58496	0	1	2.80735	2	3.32193	2	4.85798	0	3.16993	0	4.90689	5.35755	5.49185	0	4.24793	4.16993	0	3.45943	3	2	2	2.80735	3.58496	2.32193	4.90689
LINC00467	7.76818	9.85175	8.12412	9.44501	8.77479	7.86419	8.36632	8.56605	8.97441	10.4808	9.07682	8.74147	8.76818	9.85175	9.7364	8.01681	8.17493	9.38154	9.78463	6.6865	10.6275	7.07682	7.80735	8.43879	8.87652	8.84862	9.04712	8.57365	8.64746	8.60363	9.50581	6.6865	7.53916	9.41574	8.46352	9.20457	10.3151	7.49985	8.41363	8.45943	8.01123	7.7211	7.92481	6.55459	8.35755	10.032	7.70044	8.40939	8.26209
LINC00469	0	0	0	0	0	0	1	0	0	0	0	0	0	0	1	4.80735	0	0	0	0	0	0	0	0	0	1	0	0	0	0	0	0	1	1	0	0	0	0	0	0	0	0	1.58496	0	0	0	0	0	0
LINC00470	0	1	0	2.32193	1	0	0	0	0	0	0	0	2	0	0	2	1.58496	0	1.58496	1.58496	0	2	1	0	2	0	0	0	1	0	1	0	0	2.32193	0	1.58496	1	6.35755	4.52356	1.58496	0	0	1.58496	5.42626	0	2	0	2	0
LINC00471	3.16993	6.84549	2.32193	1.58496	4.16993	4.58496	4.52356	5.35755	4	5.72792	3.16993	4.16993	5.78136	4.58496	4.90689	5.67243	3.45943	4.24793	5.42626	4.52356	3.70044	2	2.32193	4.52356	5.42626	4.58496	4.16993	3.32193	3.32193	5.93074	5.08746	2.32193	4.08746	4.45943	5	5.64386	5.67243	4.24793	5	5.12928	0	2.58496	4.70044	4.32193	3.16993	4	3.16993	1	3.32193
LINC00472	1	3.32193	2.32193	2	4.08746	0	3.32193	4.45943	4	2.80735	0	3	6.80735	1	0	3.80735	2.32193	3.70044	3.45943	3.45943	2	0	1.58496	0	8.45943	3.70044	1	0	2.32193	5.78136	5.20945	1	2	2	0	5.67243	1	4.45943	1.58496	2.80735	0	5.20945	4.75489	6.08746	3.80735	4.9542	3.45943	3.70044	4.75489
LINC00474	0	0	0	0	0	0	0	0	0	0	0	0	0	0	0	0	0	0	0	0	1	0	0	0	0	0	0	0	0	0	0	0	0	0	0	0	0	0	1	0	0	0	0	0	0	0	0	0	0
LINC00477	0	0	0	0	0	1	0	0	0	1	0	0	1	0	0	0	0	0	1	0	0	0	0	0	0	0	0	0	0	0	1	0	0	0	0	1	0	0	1	0	0	0	0	1.58496	0	0	0	0	0
LINC00479	4.70044	2	0	3.16993	5.08746	2	3.32193	3.80735	3.45943	3.58496	4.58496	8.04439	1.58496	2.32193	1.58496	2	2	2	2	1.58496	3.16993	4.16993	2.58496	3.90689	0	3.90689	1.58496	1	1.58496	3.70044	3.16993	3	3.70044	0	2	4.45943	2.80735	2.32193	3.32193	3.45943	3.58496	4.75489	2	4.85798	2.32193	6.02237	5.49185	3	3.16993
LINC00482	2.32193	6.02237	2	2.32193	1.58496	4.24793	3.32193	4	4.70044	4.70044	4.85798	2.32193	2	1.58496	1.58496	7.42626	1	0	8.14466	4.39232	2	3.16993	4.58496	2	1	6.96578	0	2	2	6.39232	5	6.64386	4.39232	5.2854	5.04439	5.72792	4.58496	2.32193	5.88264	4.39232	3.70044	4.80735	4.08746	5.35755	3.70044	2.32193	3.32193	3	1
LINC00484	0	2.80735	2.32193	3.16993	2.58496	0	1.58496	0	3.32193	0	0	2	4.32193	1	5.16993	0	0	1	1	1	2	2.58496	0	2.32193	1	0	2.32193	1.58496	0	1.58496	1.58496	3.32193	3.32193	0	0	2	2.32193	2	2.58496	0	1.58496	1	1	1.58496	1	2.80735	1	2.58496	1.58496
LINC00485	0	0	0	0	0	1	0	0	0	0	0	0	3	0	0	0	0	0	0	1	0	0	0	0	0	1	0	0	0	0	0	0	1	0	0	2	0	0	1.58496	0	0	0	0	0	0	0	0	0	1
LINC00486	1.58496	1	0	1	2.32193	5.2854	0	0	0	1.58496	3	0	2.80735	0	1.58496	2	1	0	1	1	0	0	1	2.32193	2	0	0	1.58496	3	0	2.58496	0	1	0	0	2.80735	0	1	1.58496	0	0	1	1	1	1	1	1	0	0
LINC00487	3.32193	1.58496	0	5.78136	5.35755	4.08746	4.24793	0	2.32193	0	2	3.90689	0	2.32193	3.45943	0	3.45943	2	5.42626	3.90689	3.32193	2	1.58496	3.90689	2.58496	4.90689	4.75489	3.80735	4.90689	0	4.16993	2	3	2.58496	2	4.85798	2	2.32193	2	1.58496	1	2.80735	2.58496	2.32193	1	6.98868	1.58496	5.67243	2.58496
LINC00488	0	0	0	1	0	0	1	0	0	1	1.58496	0	3.16993	0	0	1	1.58496	0	2.32193	0	0	0	0	2.58496	5.49185	0	0	0	1	0	1	0	1	0	0	0	0	3.45943	0	0	0	0	1	0	0	1	0	0	0
LINC00489	0	0	0	0	0	0	0	0	0	0	0	0	0	0	0	0	0	0	0	0	0	0	0	0	0	0	0	0	0	0	0	0	0	0	0	0	0	0	0	0	0	0	0	0	0	0	0	0	0
LINC00491	0	0	0	4.24793	4.52356	6	7	6.59991	0	8.28077	6.52356	5.64386	1.58496	6.91886	6.87036	0	6.39232	0	8.48382	6.42626	0	3.80735	4.75489	5	0	0	0	0	2.32193	0	5.04439	5.08746	5.20945	2	1	6.75489	0	0	4.32193	1	5.45943	0	7.40939	0	0	0	5.85798	5.12928	7.07682
LINC00492	0	0	0	0	1	1	0	1.58496	0	2	1	0	0	2.32193	1	0	1.58496	1	2.58496	0	0	0	0	0	0	0	0	0	0	0	0	0	0	0	0	1.58496	0	0	1.58496	0	3.16993	0	2.32193	0	0	0	1.58496	0	0
LINC00494	2.32193	5.35755	2	5.72792	4.39232	4.45943	3.80735	0	2.80735	4.16993	1.58496	4.39232	4	3.16993	0	3.32193	0	2.58496	0	3.32193	2.32193	3.16993	1	4.64386	2.58496	3.32193	3	1.58496	1	0	2.80735	0	2.80735	0	1.58496	4.24793	2.80735	3.16993	0	2.58496	0	1.58496	1	3.45943	1.58496	8.49586	2.32193	2	2.58496
LINC00498	0	0	0	0	0	0	0	0	0	0	0	0	0	0	0	0	0	0	0	0	0	0	0	0	0	0	0	0	0	0	0	0	0	0	0	0	0	0	2.80735	0	0	1	0	1	0	0	0	0	0
LINC00499	0	0	0	0	0	0	0	1	0	0	0	0	0	0	0	0	0	1.58496	0	0	0	0	0	0	0	0	0	0	0	0	0	0	1	1	0	0	0	0	1	0	0	0	1	0	0	0	0	1	0
LINC00500	0	1	0	0	0	0	0	0	1	1	0	0	0	0	0	0	0	1.58496	1	0	0	0	0	0	0	0	0	0	0	0	1	0	0	0	0	0	0	0	1	0	0	0	0	0	0	1	0	0	0
LINC00501	1	3	0	1.58496	1.58496	2	1.58496	1	0	1	0	0	0	1.58496	1.58496	1.58496	1	1	0	0	0	0	2.80735	2	1	1.58496	0	2	4.32193	2.32193	0	0	1	1	2	2.32193	1.58496	2	1	0	2	0	1	2.32193	0	2.32193	2.32193	1.58496	0
LINC00502	0	0	0	0	0	0	1	0	0	0	0	0	0	0	0	0	0	0	0	0	0	0	0	0	0	0	0	0	0	0	0	0	0	1	0	0	0	0	0	0	0	0	0	0	0	0	0	0	0
LINC00504	1.58496	0	0	0	6.76818	1	1.58496	0	0	1	2	1.58496	0	1.58496	0	0	3.70044	2.32193	1.58496	1.58496	4.64386	2	6.14975	4.75489	0	3	1	1.58496	3	3.16993	6.47573	2	1.58496	3.58496	0	5	3	2.32193	3.16993	2	2.32193	4.64386	0	1.58496	0	3.16993	1	2.32193	1
LINC00507	0	0	0	0	0	0	0	0	0	0	0	0	1	0	0	0	0	0	0	0	0	0	0	0	0	0	0	0	0	0	0	0	0	0	0	0	0	0	0	0	0	0	0	0	0	0	0	0	0
LINC00508	0	0	0	0	0	0	0	0	0	0	0	0	0	0	0	0	0	0	0	0	0	0	0	0	0	0	0	0	0	0	0	0	0	0	0	0	0	0	0	0	0	1	0	0	0	0	0	0	0
LINC00511	9.12412	9.83131	10.2228	9.96867	11.4717	11.1805	11.6321	11.7347	9.22159	11.9755	11.9614	10.1059	8.7039	11.0614	12.679	8.26679	11.5684	10.375	10.5018	7.97728	12.1737	9.72281	10.9936	12.0993	7.85798	6.22882	11.3049	9.43671	12.4134	10.7557	11.2058	10.7903	9.66534	10.2336	10.3815	11.1176	11.6555	8.45121	9.86728	10.9009	10.8297	10.3465	10.375	8.67596	10.4367	10.7168	11.7698	9.83131	10.4635
LINC00513	1.58496	5.2854	1.58496	3.70044	2.58496	2	2.80735	0	2.32193	2.32193	0	3.16993	7.56224	1.58496	4.24793	2.80735	1.58496	2.58496	2	2.32193	2.32193	2	2	1.58496	2.58496	3.16993	2	1.58496	0	3.45943	3.80735	3.45943	2.32193	2.32193	1.58496	3.16993	3.80735	1	1.58496	3.16993	2.32193	3.45943	2.58496	4.32193	2	3	0	1	1.58496
LINC00517	0	0	1	0	0	1	0	0	0	2.58496	0	0	1.58496	0	0	2.32193	0	0	1	1	0	0	0	1	0	1.58496	0	0	1.58496	0	1	0	0	0	1	0	2.32193	0	0	0	2.80735	3.32193	0	0	0	0	0	1	0
LINC00518	3.32193	2.80735	1	0	1	1	2.32193	5.45943	5.58496	2.32193	0	2.32193	0	1.58496	7.77479	6.85798	1	1	0	3.90689	0	3	2.32193	0	0	1.58496	0	0	0	6.04439	1	2	6.2854	3	1.58496	5.08746	2.58496	1	3.45943	5.78136	4.70044	3.80735	2.32193	6.56986	4.16993	2.32193	0	4.80735	3.80735
LINC00519	1.58496	1	1	6.47573	4.75489	7.65821	6.71425	5.12928	1.58496	6.62936	6.50779	4	3.70044	6.98868	10.6591	1	6.44294	5.75489	7.49185	2.80735	6.55459	4.80735	4.32193	9.0607	0	2.80735	6.44294	7.14975	8.63662	6.10852	4.64386	7.03342	1.58496	4.39232	2	7.41785	5.2854	1.58496	1.58496	4.52356	4.39232	4.32193	3	6.44294	4.39232	3	7.70044	5.88264	5.75489
LINC00520	4.32193	1.58496	3.16993	0	0	5.97728	5.55459	6.2854	4.45943	4.9542	5.64386	4	1	2.80735	2.58496	0	6.42626	5.88264	7.04439	1	6.20945	3.70044	9.69174	7.26679	1.58496	2.80735	3.70044	2.80735	6.55459	7.20945	5.35755	5.49185	1	1	2.32193	6.94251	4	2	4.24793	3	4.70044	5.12928	5.16993	6.75489	1	0	5.16993	5.80735	2.58496
LINC00523	0	0	0	0	0	0	0	0	0	0	0	0	0	0	1	0	0	0	0	0	0	0	0	0	1	0	0	0	0	0	0	0	1	3.80735	1	0	0	1	0	0	0	0	0	0	0	0	0	0	0
LINC00524	3.16993	0	2	1.58496	0	0	2.32193	4.80735	1	0	3	4	0	1	0	1.58496	0	2.58496	3	4	0	4.32193	0	4.32193	1.58496	6.02237	1	0	0	1.58496	1	3.58496	1	6.16993	3.32193	0	4.58496	0	0	1.58496	1	3.45943	1	5.45943	0	2.32193	2.58496	3.45943	0
LINC00525	0	0	1	1.58496	0	2.80735	2	5.35755	1.58496	3.45943	0	4.39232	1	1	1	3.16993	0	1	1	5.90689	2.58496	2.32193	1	3	2.32193	5.83289	4.39232	0	0	5.12928	3.58496	2.80735	3	3	0	3.90689	1	4	4.9542	4.80735	0	2.80735	0	6.42626	0	1.58496	1	6.22882	2.32193
LINC00526	3.58496	7.49185	4.64386	6.37504	7.37504	7.64386	6.78136	5.45943	5.24793	6.62936	5.64386	7.77479	6.87036	6.18982	8.87652	7.56224	5.97728	7.25739	5.72792	6.18982	5.70044	8.45943	6	7.5157	3.80735	6.24793	6.42626	5.61471	8.03892	7.10852	6.67243	6.04439	5.97728	3.70044	6.22882	7.76155	5.85798	5.88264	7.58496	5.64386	5.12928	6.40939	5.52356	7.49185	6.24793	8.01681	6.10852	3.90689	6.91886
LINC00528	3.32193	3.16993	5.20945	7.41785	5.90689	3.16993	4	0	5	3.58496	2	3.80735	4.58496	4.70044	7.15987	2.32193	3.16993	4.08746	4.08746	5.12928	4.45943	3.58496	3	5.61471	3.58496	4.80735	5.55459	3.80735	3.32193	1	5.52356	3	5.80735	3.45943	4.24793	5.2854	4	5.75489	4.32193	2	2.32193	4.52356	3.70044	5.08746	2.80735	4.75489	3.70044	5.55459	4.58496
LINC00529	0	0	0	0	0	0	0	0	0	0	0	0	0	0	0	0	0	0	0	0	0	0	0	0	0	0	0	0	0	0	0	0	0	0	0	0	0	0	0	0	0	0	0	0	0	0	0	0	0
LINC00533	0	0	1	0	1	0	0	0	0	0	0	0	0	0	0	0	0	0	0	0	0	0	0	0	0	0	0	0	0	0	0	0	0	0	0	0	0	0	0	0	0	0	0	0	0	0	0	0	0
LINC00534	0	0	0	0	0	5.55459	0	5.85798	0	0	0	1	0	0	1	0	0	1.58496	0	1.58496	0	0	5.16993	3.58496	6.78136	0	0	0	2.32193	1.58496	0	0	0	0	0	1.58496	0	0	1	1	0	1	3.70044	0	3.80735	3.32193	0	0	0
LINC00536	0	0	0	0	0	1.58496	0	0	0	1.58496	0	0	0	0	1	0	2.32193	1	0	0	4.32193	0	3	0	0	0	1	0	0	1.58496	1.58496	1	0	0	0	2.32193	0	1	1	1	0	1.58496	0	1	2	0	1.58496	1.58496	1
LINC00538	0	0	0	0	0	0	1	0	0	1	0	0	0	0	0	1.58496	0	0	0	0	0	0	0	0	0	0	0	0	0	0	0	0	0	3.80735	1.58496	0	1.58496	1	1	0	0	1.58496	0	0	0	0	1	0	0
LINC00539	3.90689	4.24793	5.64386	6.93074	4.80735	2.80735	5	5.12928	5.58496	4.85798	4	4.24793	5.20945	3.32193	4.70044	3.70044	3.16993	4.70044	4.58496	3.32193	4.32193	5.04439	4.52356	5.42626	4.52356	4.39232	6.61471	2	4.58496	3.16993	5.67243	4	4.9542	4.32193	6.90689	5.67243	3.58496	5.49185	5.08746	3.80735	2.58496	3	3.80735	3.90689	2.58496	6.62936	3.45943	4.9542	4.90689
LINC00543	5.67243	4.16993	5.12928	5.67243	3.70044	1.58496	5.45943	0	3	2	2.58496	1	2	3.32193	4.70044	2.58496	2.32193	2.58496	5.08746	4.9542	2	4.32193	3.80735	1	1	5.85798	1.58496	0	0	5.45943	5.72792	1	4.16993	0	5.52356	5.16993	5.80735	3.32193	5	4.85798	3	1	2.32193	4.90689	0	5.49185	4.24793	2	0
LINC00544	0	0	0	3.58496	3.58496	1	1.58496	1	1	0	1	0	1	0	0	0	0	1.58496	1	1	1.58496	2.80735	0	3	0	1	2.32193	0	0	0	0	0	3.45943	0	1.58496	3.32193	2	2.58496	0	0	0	0	1	1	1	2	2	2	1
LINC00545	0	0	0	0	1	0	0	0	1.58496	0	0	1	0	0	0	2	0	0	1.58496	0	0	0	2.80735	0	0	0	1	0	0	0	0	0	1.58496	0	0	1	0	0	2	0	0	1	0	0	1	0	0	0	0
LINC00547	0	0	0	0	1	0	0	0	0	0	0	0	0	0	0	0	0	0	0	0	0	0	0	0	0	0	0	0	0	0	0	0	0	1.58496	0	0	0	0	0	0	0	1	0	0	0	0	0	0	0
LINC00550	0	0	0	0	0	0	0	0	0	0	0	0	0	0	0	0	0	0	0	0	0	0	0	1	0	0	0	0	0	0	0	0	0	0	0	0	0	0	0	0	0	0	0	0	0	1	0	0	0
LINC00551	0	2	0	0	3.70044	2.80735	1.58496	0	0	0	0	1	3.32193	0	1	0	1.58496	1	0	0	4.90689	0	2.32193	0	0	2	1.58496	0	2.80735	0	1	0	0	0	0	2.32193	2	0	0	0	3.32193	1.58496	1.58496	0	0	3.16993	4.08746	0	0
LINC00554	0	0	0	0	0	0	0	0	0	0	0	1	0	0	0	0	0	0	0	0	0	0	0	0	1	0	0	0	0	0	0	0	0	1	0	0	0	0	0	0	0	0	0	0	0	0	0	1	0
LINC00555	0	1	0	0	1	0	0	0	0	0	0	0	0	0	0	0	0	0	0	0	0	0	0	0	0	0	0	0	0	0	0	0	0	0	1	0	0	0	0	0	0	0	0	0	0	0	0	0	0
LINC00556	0	0	1	0	2.32193	2.32193	1	1	0	0	1.58496	0	0	1	4.39232	0	0	0	2	0	1.58496	1.58496	0	3.45943	0	0	1	2	0	0	3.45943	1	0	3	0	0	1	0	1.58496	0	0	1.58496	2	0	0	1	1	0	0
LINC00557	0	0	0	0	0	3.70044	0	0	0	1	0	1	0	0	2.32193	0	1	1.58496	0	0	0	0	0	0	0	0	1	1	2.32193	0	0	0	0	1	0	0	0	0	0	0	0	0	0	0	1.58496	0	0	0	0
LINC00558	0	0	0	0	0	0	0	0	0	0	0	0	0	0	0	0	0	0	0	1	0	0	0	0	0	0	0	0	0	0	0	0	0	0	0	1	0	0	0	0	0	0	0	0	0	0	0	0	0
LINC00559	0	0	0	0	1	0	0	0	0	0	0	0	0	0	0	1	1	0	0	0	1	0	0	0	0	0	0	0	0	0	0	0	0	0	0	0	0	0	0	1	0	0	0	0	0	0	0	0	0
LINC00560	0	0	0	0	0	0	0	0	0	0	0	0	0	0	0	0	1	0	0	0	0	0	0	0	0	0	0	0	0	0	0	0	0	0	0	0	0	0	0	0	0	0	0	0	0	0	0	0	0
LINC00561	0	0	0	0	0	0	0	0	0	0	0	0	2.32193	0	0	0	0	0	0	0	0	0	0	0	0	0	0	0	0	0	0	0	0	1	0	0	0	0	0	0	0	0	0	0	0	0	0	0	0
LINC00562	3.16993	3.58496	3.70044	3.45943	3.90689	3.32193	2.58496	4	3.45943	4.9542	3.58496	4.9542	3.70044	3.45943	3.32193	2	3.16993	4.90689	4.58496	2	4.24793	3	5.12928	4.24793	3	3.90689	1.58496	2.58496	3.70044	2.80735	4.52356	2.58496	3.45943	3.58496	4.64386	3.16993	3.32193	2	5.61471	2	4.08746	4	4.08746	2	3.16993	6	2.80735	1.58496	3.45943
LINC00563	1	0	2	2.80735	1	1.58496	0	0	0	1	0	0	0	0	2	0	0	2	0	1.58496	0	1	1.58496	2	2	1	2.32193	0	0	1	3	1	2	0	1.58496	1	0	2.58496	0	1	2.32193	0	1	0	0	1.58496	2	1	1
LINC00564	0	0	0	0	0	0	0	0	0	0	0	0	0	0	0	0	0	0	0	0	0	0	0	0	0	0	0	0	0	0	0	0	0	0	0	0	0	0	0	0	0	0	0	0	0	0	0	0	0
LINC00566	0	0	0	0	0	0	0	0	0	0	0	1.58496	0	0	0	0	0	0	1	0	0	0	0	0	0	0	0	0	0	0	0	0	0	0	0	0	0	0	0	0	0	0	0	0	0	0	0	0	0
LINC00567	0	1	0	1.58496	3.70044	0	0	0	1	0	1.58496	0	3.16993	0	0	0	0	0	1	0	1	0	1.58496	1.58496	1	0	0	0	1.58496	0	1	0	1.58496	1.58496	1	1	0	4	0	0	2	1.58496	0	1	0	0	0	2	0
LINC00570	1	1	0	0	1	0	1	0	0	1	0	0	0	0	0	0	0	0	1	1.58496	0	0	2.32193	0	1	0	1	0	0	0	0	0	1	0	0	0	0	1	5.45943	0	0	0	1.58496	0	1.58496	4.45943	0	0	0
LINC00571	1.58496	6.10852	2.58496	2.58496	1	1	4.16993	2.80735	2.32193	4.90689	1.58496	3.32193	4.39232	3.80735	3.16993	4.32193	2	3.80735	3	2	4.16993	2.32193	4	1.58496	2	4.24793	0	1	0	3.58496	2	2.32193	3.70044	4.32193	2.58496	3.16993	1.58496	2.32193	3.32193	1.58496	2.32193	2.58496	2	5.08746	2	4.85798	3	4	0
LINC00572	0	1.58496	0	0	0	0	0	0	0	0	0	0	0	0	0	0	0	0	0	0	0	0	0	0	0	0	0	0	0	0	0	0	0	0	0	0	1	0	0	0	0	0	0	0	0	0	0	0	0
LINC00574	1	1	1.58496	3.80735	1	1.58496	3.32193	1.58496	1	4.58496	1.58496	1.58496	4.24793	1	1.58496	4.45943	3.70044	1.58496	5.49185	4.64386	0	2	2.58496	2.80735	1	0	0	2.58496	1.58496	4.64386	2	3.32193	2.32193	2	5.12928	1	2.80735	3	2	2	2.58496	4.39232	0	4.90689	3	3.32193	4.08746	3.90689	2.58496
LINC00575	0	1	0	0	0	1.58496	0	0	0	1	0	0	0	0	0	0	1	0	0	0	0	0	0	0	0	0	0	0	0	0	0	0	0	0	0	1	0	0	0	0	0	0	0	0	0	0	0	0	0
LINC00578	0	1	2.32193	2.58496	1	4.16993	3.16993	0	2.32193	2.80735	1	1.58496	2.58496	4.70044	3.58496	1.58496	4.9542	5.04439	4	2	7.53916	0	5.90689	2	3.32193	2	0	3.45943	5	3.45943	2.58496	0	1.58496	3.90689	1	2.58496	3.16993	2.58496	1	2	1.58496	2	2.32193	3.80735	0	2.80735	1.58496	3.45943	1.58496
LINC00581	0	0	0	0	0	0	1	1	0	1.58496	0	0	0	0	0	1	0	0	0	0	0	0	0	0	1	2	0	0	0	0	0	0	0	0	0	3	1.58496	0	0	0	0	0	0	0	0	2	0	0	1
LINC00582	1.58496	2	3.80735	5.42626	4.80735	3.32193	5.12928	0	5.78136	1.58496	1.58496	2	0	0	1.58496	1	0	3.70044	2	5.55459	3.45943	3.70044	2	5.80735	2.32193	5.52356	4.90689	0	1	0	3.32193	0	4.39232	1.58496	0	3.58496	1	5.12928	1	1.58496	0	3.32193	3	1.58496	0	2	0	5.83289	3.45943
LINC00583	0	0	0	0	0	0	0	0	0	0	0	0	0	0	0	0	0	0	0	0	0	0	0	0	0	0	0	0	0	0	0	0	0	0	0	0	0	0	0	0	0	0	0	0	0	0	0	0	0
LINC00587	0	0	0	0	0	0	0	0	0	1	0	0	0	0	0	0	0	0	0	0	0	0	0	0	0	0	0	0	1	0	0	0	0	0	0	0	0	0	0	0	0	0	0	0	0	0	0	0	0
LINC00588	0	1.58496	0	0	0	0	0	0	0	0	0	0	0	0	0	0	0	0	0	0	0	0	0	0	0	0	0	0	0	0	0	0	0	0	0	0	0	1	0	0	0	0	0	0	0	0	0	0	0
LINC00589	0	6.14975	0	2.58496	2.80735	0	2.58496	2	3.16993	1	0	1.58496	1	3.16993	0	1	1	1	3.90689	3.32193	1	1.58496	3.16993	2	0	2	2.80735	0	1	4	1	2.80735	3.80735	3.90689	2.32193	4.32193	1	1.58496	5.35755	1.58496	0	1.58496	0	2	0	3.90689	1.58496	1	1.58496
LINC00592	3.58496	3	1	3	4.24793	6.24793	4.58496	3.32193	2.80735	6.44294	1	5.08746	1.58496	4.52356	6.06609	2.58496	7.33092	5.72792	5.64386	7.2854	4.08746	6.55459	4.58496	5.04439	3.70044	3.58496	1	4.85798	3.80735	6.06609	3.16993	5.64386	3.80735	2.58496	5.35755	6.16993	6.71425	1	2.80735	4.75489	6.18982	4.58496	1	7.24793	3.16993	5.97728	5.49185	2.80735	4
LINC00595	0	0	1	1	0	0	1	0	0	0	1	0	2	2	0	1.58496	2.32193	0	1.58496	1.58496	0	0	0	1	0	0	0	0	1	0	1	0	0	2.58496	0	1	2	0	1	1	2.80735	0	1	1.58496	0	0	0	2	0
LINC00596	0	0	0	0	0	1	0	0	0	0	0	0	0	0	0	0	0	0	1	0	1.58496	0	0	1	0	0	0	0	0	0	1	0	0	0	0	0	0	2.58496	1	0	0	0	0	0	0	0	0	0	0
LINC00598	2	3	3.16993	0	2.80735	2.32193	1.58496	4.16993	2.80735	4	2.32193	2.32193	5.08746	2.80735	1.58496	4.45943	2.58496	3.58496	4.64386	2.80735	3.90689	0	3.80735	2.58496	3.45943	0	1	2	2	2.58496	3	2.58496	1.58496	3.45943	3.32193	3.90689	3.16993	3.45943	4.24793	3.45943	3.16993	3.58496	2	3.45943	2	3.58496	1.58496	3.16993	2.80735
LINC00601	2.32193	0	1.58496	0	0	1.58496	1	2.58496	2.80735	2	0	0	0	0	0	0	1	0	4.32193	2.80735	0	1	1.58496	0	0	0	0	0	1	0	1	1.58496	3.80735	1.58496	0	0	0	0	3.32193	1	1	4.52356	0	5.42626	0	0	1	1	0
LINC00602	0	0	0	0	1	0	0	0	4.80735	0	0	0	1.58496	0	0	0	0	1.58496	2	5.49185	0	0	0	0	1	0	0	0	0	0	0	0	2.32193	0	0	2.32193	0	0	5.9542	4.24793	0	1.58496	0	0	0	0	0	0	1.58496
LINC00603	0	0	0	0	0	0	0	0	0	0	1	0	0	0	0	0	0	0	0	0	0	0	0	0	0	0	0	0	0	0	0	0	1	0	0	0	0	0	0	0	0	0	0	0	0	1	0	0	0
LINC00604	0	0	0	0	0	0	0	1	0	0	0	0	0	0	0	0	1	1	0	0	1	0	0	1	0	0	0	0	0	0	0	0	0	0	0	0	0	0	1	0	0	0	0	0	0	0	1	0	0
LINC00605	6.62936	0	2.32193	0	3.16993	0	4.9542	5.49185	1	1	5.24793	7.13955	4.80735	3.45943	1	1.58496	1.58496	3.16993	1	1.58496	0	4.52356	1.58496	4.52356	5.93074	0	0	0	1	0	5.42626	4.32193	0	0	2.80735	2	4.64386	0	1	0	5.16993	1	0	4.24793	0	6.20945	5.20945	1	7.56224
LINC00606	0	0	0	0	0	0	0	0	0	0	0	1	0	0	0	0	0	0	0	1	0	0	1	0	0	0	0	0	1	0	0	0	0	0	0	0	0	0	0	0	0	0	0	0	0	0	0	0	0
LINC00607	2	2	3	1	2.58496	2.32193	3.45943	1.58496	3.16993	2.80735	2	1	2.58496	2.80735	2.80735	2.80735	3.16993	3	3.45943	2.32193	3.32193	4	4.80735	2.32193	2	4	3.58496	1.58496	1	2.32193	4.08746	0	2.80735	2.80735	1	3.80735	2.32193	5.67243	3.32193	0	0	3.45943	3.45943	2	1	3.45943	2	3.70044	2.32193
LINC00608	1	1.58496	1	1	2	0	1	0	0	1	0	1.58496	0	1	0	1.58496	0	0	0	0	1	0	1.58496	0	1.58496	0	0	0	0	0	0	0	0	1	1.58496	0	0	0	0	1	1.58496	0	0	0	1	0	0	0	0
LINC00609	0	0	0	0	1	0	0	1	0	0	0	0	0	0	0	0	0	0	0	0	0	1	0	1	0	0	1	0	0	0	0	1	0	0	1	0	0	1	0	0	0	0	0	0	0	0	1	0	0
LINC00612	1.58496	1.58496	1.58496	3.58496	2.58496	2.32193	1.58496	2.32193	2	3.90689	1.58496	0	3.32193	1	2.32193	2.32193	2.32193	3.16993	0	1.58496	2.32193	1	2	3	4.16993	2	2.32193	1	3.32193	0	1.58496	1.58496	2.32193	1.58496	1.58496	3.80735	3.90689	2.80735	2	1	0	0	1	2.58496	1.58496	1.58496	1	2.80735	1.58496
LINC00613	0	0	0	0	0	0	0	0	0	0	0	0	0	0	0	0	0	0	0	0	0	0	0	0	0	0	0	0	0	0	0	0	0	0	0	0	0	0	1	0	0	0	0	0	0	0	0	0	0
LINC00615	1.58496	0	0	0	0	5.70044	0	1	0	0	0	0	0	0	3.58496	0	0	2.32193	1.58496	1	2.80735	0	0	0	0	0	0	0	0	2.32193	0	1	0	0	0	4.32193	1	0	1	3.16993	2	0	0	0	0	2.32193	0	0	1
LINC00616	0	0	0	0	0	0	0	1	0	0	0	0	0	1.58496	0	0	0	0	0	0	1	0	1.58496	1	0	0	0	0	0	0	0	0	1.58496	7.50779	0	0	0	0	1	0	0	0	2	0	0	0	0	0	0
LINC00620	1	0	0	0	1.58496	0	0	0	0	0	0	0	1	0	0	3.80735	0	0	0	0	0	0	0	0	0	0	0	0	0	1	1.58496	0	0	0	0	0	0	1	0	0	0	0	0	0	0	1	0	0	1
LINC00621	1	8.47168	0	2.32193	0	1.58496	1.58496	1.58496	0	1	1	0	4.9542	0	0	0	1	1	2.32193	0	0	0	1	3.32193	5.45943	0	0	2	0	0	0	0	0	0	0	0	0	1	0	0	0	0	1	0	0	6.98868	4	0	1
LINC00622	2.32193	4.24793	2.32193	2.32193	3.32193	5.24793	2.58496	6.06609	3.58496	4.39232	4.16993	4	5.83289	3.32193	5.83289	3.32193	4.32193	2.58496	7.31288	3.70044	3.16993	4.58496	5.12928	4.16993	5.32193	2.32193	2.32193	0	3.16993	5.04439	4.64386	4.39232	3.70044	6.93074	2.58496	5.42626	2.58496	4.58496	7.73471	1.58496	5.12928	7.65821	4.32193	5.80735	5.16993	5.64386	2.80735	3.16993	3.80735
LINC00623	7.40939	7.44294	6.76818	8.80413	8.45121	4.08746	8.3966	7.52356	8.60363	7.12928	6.88264	7.75489	7.78136	7.30378	9.25503	4.39232	6.33985	6.84549	7.82018	7.87036	6.91886	8.00562	6.94251	7.40088	6.72792	7.47573	7.35755	6.58496	5.58496	7.05528	8.10329	6.85798	7.21917	9.93811	8.16491	8.22882	6.75489	6.91886	7.56986	7.7879	8.11374	7.76818	6.10852	6.75489	4	9.33985	7.5157	7.65105	5.32193
LINC00624	1	5.97728	4.70044	2.80735	1.58496	5.16993	3.16993	6	3.90689	4.85798	4.58496	3.80735	5.52356	3.70044	3.45943	6.10852	1	1	6.02237	2	2.58496	2.32193	3	1	4.64386	1	1	0	3.80735	3	2.32193	3.32193	3.45943	5.12928	5	5.64386	3.70044	4.08746	4.58496	5.93074	2.58496	3.80735	3.80735	3	4.32193	5.04439	1.58496	1.58496	4.90689
LINC00626	0	1.58496	0	1	2	3.16993	6.97728	1.58496	0	2	2	1	5.72792	0	4.24793	0	3.90689	3	0	0	1	0	3.16993	4.32193	4	1	3.70044	2.80735	4.39232	2	2.32193	0	1.58496	3.16993	0	3.58496	0	1.58496	1.58496	1.58496	2	0	2.32193	0	0	0	5.85798	0	3
LINC00628	4	3.80735	1.58496	0	0	2	1.58496	2.58496	2	4.52356	1.58496	3.80735	1	0	1	1.58496	1.58496	1.58496	2	1	4.32193	2	3	1.58496	1	3.16993	0	3	0	3.32193	3.45943	3.32193	0	0	3.16993	3.16993	1	1	1	3	2	1	0	2	1	5.32193	1	1.58496	0
LINC00629	2.32193	0	1	1	1.58496	0	1.58496	3.32193	1.58496	3.32193	2	0	4.58496	2.58496	4.24793	5.45943	1.58496	2	1.58496	3.32193	1	1.58496	3.16993	2.80735	3.16993	1.58496	2	0	2.32193	3	2	0	2.58496	0	2	1.58496	2.32193	2.80735	2.80735	2.58496	1	2	2	3.70044	3.16993	1	0	3.16993	0
LINC00630	5.04439	6.40939	5.85798	5.42626	4.52356	6.67243	7.05528	7.36632	4.80735	7.47573	5.90689	6.78136	7.09803	6.2854	8.02237	7.67243	5.08746	5.67243	6.90689	5.49185	6.08746	5.52356	4.24793	5.72792	6.04439	4.52356	6.20945	3.45943	6.67243	6.97728	6.12928	5.78136	6.26679	6.30378	5.97728	7.82655	8.74819	6.12928	6.30378	7.94837	6.62936	5.75489	6.35755	7.25739	6.30378	6.04439	6.76818	4.64386	5.85798
LINC00632	1.58496	1.58496	0	0	1	1	1.58496	1	4.75489	1	1	0	2.32193	0	1	0	5.20945	1.58496	3	3	1	0	4.08746	1.58496	3.16993	1	0	0	1.58496	0	1	0	1	1	0	0	1.58496	3	1	2.32193	2	2.58496	0	2	1	2.80735	0	1	1
LINC00635	0	0	0	0	1	0	1	0	0	0	1.58496	0	0	0	0	0	1.58496	0	1.58496	0	0	0	0	1	1	0	0	0	1	0	0	0	0	0	0	0	0	0	1	0	3.16993	0	1	0	0	1	0	0	0
LINC00636	1.58496	0	0	1	0	0	1.58496	0	1	0	2	0	1	0	2	1	3	1	2.58496	1.58496	3	2.58496	0	2.32193	1.58496	0	0	0	0	1.58496	1	0	1	1	1	1.58496	1.58496	1	2.80735	1	5.80735	2.32193	1.58496	1	2.32193	3.80735	1.58496	0	1
LINC00638	4.90689	7.35755	3.70044	5.90689	6.71425	5.93074	5.16993	6.40939	4.08746	7.12928	5.83289	5	6.85798	4.90689	6.04439	7.31288	5.08746	5.39232	5.80735	6.50779	4	6.37504	4.32193	5.16993	6.40939	5.97728	5.90689	4.24793	5.70044	6.39232	5.45943	4.58496	6.58496	5.55459	7.41785	6.78136	8.29921	6.65821	5.72792	6.26679	5.08746	6.76818	5.45943	5.80735	5.2854	5.20945	4.32193	5.88264	4.90689
LINC00639	2	2.58496	2	4.24793	2.32193	2.32193	2.32193	2.32193	3.70044	2	2	2.58496	9.10066	3.32193	3	1.58496	2.58496	4.24793	3.16993	2.58496	4.16993	2.80735	4.24793	1	3.70044	3.16993	2.58496	1.58496	3.16993	1.58496	3.45943	0	2	1	3.16993	4.39232	4.52356	4.70044	1.58496	0	3.16993	1.58496	2.32193	2.32193	2.58496	3.90689	1.58496	2.80735	3
LINC00640	4.24793	0	1	5.45943	6.98868	4	5.9542	2.32193	0	7.37504	6.71425	4.45943	1	6.76818	10.0403	3.70044	6.71425	7.56986	5.67243	3.80735	6.42626	6.37504	6.02237	6.12928	1	0	4.08746	7.18982	6.45943	4.64386	4.58496	4.32193	3.16993	4.32193	2.58496	7.20945	7.60733	3	1	5.32193	5.90689	2.58496	3	2.80735	5.20945	3.32193	5.52356	1.58496	5.67243
LINC00641	7.6865	7.94837	7.15987	7.30378	8.37938	8.08215	7.55459	7.40939	7.50779	8.67948	8.64386	8.65821	7.93664	7.69349	7	9.43463	6.12928	7.80735	9.01681	7.53138	8.08746	6	8.81378	7.59991	8.0607	6.12928	5.72792	5.16993	8.06609	7.15987	7.74819	7.52356	8.46761	9.15228	6.83289	7.59991	8.38802	9.58684	8.3837	8.34873	8.13443	9.41785	8.7879	8.32193	8.22882	8.633	6.22882	7.2854	7.14975
LINC00642	0	0	0	0	0	0	4.45943	0	0	0	1	1	2	0	0	0	0	1	1.58496	0	0	0	0	2	0	0	1	0	0	0	1.58496	0	0	0	1	0	1	0	0	0	1.58496	0	0	0	0	0	0	0	0
LINC00644	0	0	0	0	0	0	0	0	1	0	0	0	0	0	0	0	0	0	0	0	0	0	0	0	0	0	0	0	0	0	0	0	0	0	0	0	0	0	0	0	0	0	0	0	0	0	0	0	0
LINC00645	0	0	0	0	0	0	0	0	0	0	0	0	8.98014	0	2	1.58496	0	1.58496	0	0	0	0	0	0	3.90689	0	0	0	0	0	0	0	0	0	0	1.58496	0	9.2384	2	2.32193	0	0	0	0	0	0	0	0	0
LINC00648	0	0	0	1	1	0	0	0	0	0	0	0	4	0	0	1	0	1	0	0	2.32193	0	1	0	1.58496	0	0	0	6.9542	0	0	0	0	0	1	6.85798	0	5.78136	0	1	0	0	1.58496	0	0	0	0	0	1
LINC00649	8.45121	4	10.4305	9.2738	8.14975	10.2889	7.20945	5.72792	6.44294	9.69174	9.25267	9.9901	8.41363	10.0808	10.1548	2.32193	4	9.70736	5.70044	8.35315	10.4848	8.8857	7.36632	9.29232	8.51964	5.90689	8.99435	8.94544	8.26679	5.04439	10.0993	10.1163	6.70044	7.88874	10.4502	9.74483	8.85798	7.63662	8.47978	9.49985	6.20945	5.61471	8.65105	6.87036	7.87652	6.24793	8.55459	8.82655	7.54689
LINC00652	1.58496	3.16993	2.32193	1	4.58496	2.32193	3.32193	1.58496	3	4.16993	3	0	4.52356	1.58496	4	4.70044	1.58496	3.32193	5.42626	2.32193	3.90689	2	1	2.80735	3.32193	0	1.58496	0	2.32193	3.32193	4.85798	2.80735	2.58496	2.32193	5	4.52356	6.20945	5.35755	3.45943	3.16993	3.32193	4.08746	3.45943	2	6.02237	5.67243	2.80735	2.58496	2
LINC00654	2.58496	3.80735	4.24793	4.16993	3.80735	3.90689	4	3.45943	5.12928	4.08746	3	3.80735	8.91588	4.58496	3.58496	7.04439	2.80735	4.75489	3.32193	6	5	4.08746	5.32193	3.90689	6.42626	4.24793	4.32193	2.58496	3.32193	3.80735	6.02237	1.58496	4.39232	6.62936	4.45943	5.35755	5.90689	8.74147	4.08746	8.08746	3.32193	8.44294	3.58496	6.70044	2.58496	8.13443	4.58496	5.90689	3.80735
LINC00656	0	2.58496	0	0	0	1	1	0	0	1	0	0	0	1.58496	0	0	1	0	2.32193	0	0	1	2	1	0	1.58496	1	0	0	1	0	0	0	0	0	1.58496	0	0	2.32193	0	0	1	0	0	0	0	0	2.80735	0
LINC00658	2.80735	0	0	0	1.58496	0	0	0	0	0	1	1	0	0	0	0	1	0	0	0	0	0	0	1.58496	0	1.58496	1	0	0	0	0	0	0	0	0	0	0	0	1.58496	0	0	0	0	0	0	2.32193	0	0	1.58496
LINC00659	1.58496	3.45943	0	2.58496	2.58496	2	0	1	2	2.58496	5.39232	1	1	3.70044	1	2.32193	0	1	0	1.58496	0	1.58496	1	0	1	3.58496	1.58496	0	0	2	2	0	3.16993	0	4.32193	1.58496	1	0	1	1	2	2.32193	3	4.08746	1.58496	2	0	2	1
LINC00661	0	0	0	0	0	0	1	1	0	0	1	0	0	0	0	0	2	0	0	1	1	0	1	1	0	0	0	1	0	0	0	1	0	0	1	0	0	0	0	0	0	0	1.58496	1	1	2	0	0	0
LINC00662	2.32193	8.08215	8.07146	6.65821	5.97728	5.12928	7.79442	3.90689	8.64386	4.80735	6.89482	8.37069	8.69	7.44294	10.0634	7.34873	8.47978	6.30378	5.24793	9.61287	7.53138	3.80735	6.49185	6.58496	8.92778	8.53138	5.72792	3	4.39232	2.58496	5.83289	6.24793	4.9542	5.52356	4.32193	8.78136	5.67243	8.59991	8.21917	8.54303	4.80735	9.15735	7.8392	9.16993	3.70044	5.9542	4.70044	6.94251	5.04439
LINC00663	5.32193	7.48382	5.16993	6.26679	6.58496	5.42626	6.37504	7.12928	4.9542	7.04439	5.32193	5.58496	7.30378	4.39232	7.09803	6.12928	4.70044	5.2854	6.70044	5.55459	4.9542	5.67243	5.75489	6.88264	7.30378	6.78136	5.55459	4.08746	5.75489	5.04439	7.91289	3.80735	6.72792	6.53916	4.80735	5.61471	6.72792	6.04439	4.58496	4.9542	3.90689	6.18982	4.85798	6.47573	6.64386	7.73471	5.2854	5.24793	5.78136
LINC00664	1	1.58496	1	1.58496	2.32193	0	5.75489	1.58496	3.16993	3	2	2	6.74147	4	1	0	2	1.58496	1	1	4.16993	1.58496	2	2	2.32193	0	2	0	3.58496	0	7.29462	1.58496	1.58496	2.32193	2	1	2.32193	5.24793	1.58496	1.58496	1.58496	6.37504	0	5	0	3	2.80735	1.58496	2.58496
LINC00665	10.1033	10.2107	9.82177	6.40939	9.33985	9.38586	9.95274	9.43045	10.9196	5.32193	3.32193	9.88722	10.8138	5.49185	5.32193	7.32193	8.14466	7.25739	9.71425	4.9542	10.1824	4.80735	10.8811	5.39232	5.2854	5.08746	5.12928	3.58496	9.37721	9.71768	10.151	8.20457	9.17991	5.42626	8.91588	9.40088	5	10.7245	7.6865	9.87498	9.62936	10.4252	8.69349	9.87036	5.55459	10.6339	7.76818	8.05528	4.39232
LINC00667	6	10.722	8.54689	10.0182	11.1137	10.8138	10.8025	8.61839	9.01402	10.3465	9.46557	10.1799	9.95565	9.60733	12.0741	10.4221	10.0196	10.8242	9.33539	9.57175	10.4778	12.1351	9.46352	10.9965	8.14975	9.20945	9.92035	9.12412	11.3799	9.79116	9.97728	9.09803	8.98299	7.04439	8.93958	11.7013	9.89936	9.75656	10.2784	10.1836	9.35094	9.20945	10.2969	11.0423	10.4574	10.8642	9.94398	7.53916	10.1536
LINC00668	1.58496	3	3.45943	2	3.16993	5.32193	1.58496	1	0	2	1	0	0	5.93074	0	5.32193	4.16993	0	2.32193	8.3443	2.80735	7.55459	3.32193	1	6.42626	0	0	3.45943	6.79442	1	0	4.85798	0	1	0	9.83447	1	1.58496	8.75822	7.5157	0	1.58496	1	2.32193	0	1.58496	1.58496	0	1
LINC00670	0	0	0	0	1	1	0	0	0	0	0	0	0	0	1	0	0	2	1	0	0	0	1.58496	0	0	0	0	0	1.58496	1	0	0	0	0	0	1	0	0	0	1	0	0	0	4.80735	1	0	0	0	0
LINC00671	1	0	0	1.58496	1	1.58496	1	0	1	2	2	0	2.58496	1	1.58496	0	1.58496	0	1	0	0	0	2.80735	0	8.45121	1	0	1.58496	0	0	2.32193	0	0	1	1.58496	2.58496	1.58496	1	0	2.32193	2	0	0	1	0	3	1	2	1
LINC00676	0	0	0	0	0	0	0	0	0	0	0	0	0	0	0	0	0	0	0	0	0	0	2	0	0	0	0	0	0	0	0	0	0	3.16993	0	0	0	0	0	0	0	0	0	0	0	0	0	0	0
LINC00677	1.58496	1.58496	2.32193	2.58496	3.80735	1.58496	1.58496	1.58496	1	3.58496	1	2.80735	1	2.32193	3.16993	1	1	2.80735	3.16993	1.58496	2.58496	0	0	1	0	0	0	1.58496	1.58496	1	1.58496	0	0	3.16993	2.32193	2.80735	1	1	0	1.58496	1.58496	1.58496	3.58496	2	0	2	1.58496	0	4
LINC00678	1	0	0	1.58496	0	1.58496	0	0	0	0	0	0	0	0	0	0	1	0	0	0	0	0	1	0	1	0	0	0	0	1	0	0	0	0	0	0	0	0	1.58496	0	0	0	0	0	1	0	0	0	0
LINC00680	5.45943	8.56605	7.85798	7.89482	7.93074	8.62205	9.73471	8.31741	9.15735	9.01402	8.72792	8.16491	8.55075	7.91886	10.2143	9.98868	7.94251	7.2384	7.80735	7.65105	8.33092	7.98299	8.3443	8.25267	8.60733	7.84549	7.34873	7	8.68299	8.47573	8.27146	8.32643	6.06609	8.13443	7.93074	9.50184	7.70044	8.70044	7.97728	7.76818	8.6865	8.67948	8.25739	8.17991	7.34873	8.30834	7.83289	8.40088	7.61471
LINC00681	0	0	0	0	0	0	0	0	0	0	0	0	0	0	0	0	0	0	0	0	0	0	0	0	6.50779	0	0	0	0	0	0	0	0	0	0	2.58496	0	0	0	0	0	0	0	0	0	0	0	0	0
LINC00682	0	1.58496	1	0	1	3	0	0	0	0	0	0	0	0	1	0	1	0	2	3.58496	0	1	0	3.90689	5.08746	0	0	0	0	0	0	3.16993	0	0	3.70044	0	0	0	0	0	0	0	0	0	1.58496	1.58496	0	0	1
LINC00683	4.45943	6.96578	2	4.24793	3.45943	3.80735	3.32193	5.32193	1	4.39232	3.80735	0	7.59246	4.32193	4.70044	5.04439	1	4.58496	2	2	4.58496	3	0	3.45943	5.58496	3.32193	5.52356	3.70044	1.58496	5.88264	5.9542	3.70044	3.32193	4.24793	5	5.9542	4.16993	4.64386	3	5.16993	2.58496	0	3.58496	0	0	2.80735	5.20945	4.24793	2.80735
LINC00685	4.75489	4.64386	4.9542	6.16993	6.52356	4	4.58496	4.08746	4	6.14975	5.42626	2.58496	4.24793	4.52356	4.9542	5.70044	3.90689	5	5.45943	5.20945	3.80735	5.24793	4.16993	3.80735	7.31288	4.39232	3	7.63662	4.90689	2.58496	7.31288	5.16993	4	6.18982	5.16993	5.9542	4.9542	5.08746	4.64386	5.45943	5.08746	4.9542	3.80735	4.45943	2.58496	6.14975	3	5.24793	4.32193
LINC00686	0	0	0	0	0	0	0	0	0	0	0	0	0	0	0	0	0	0	0	0	0	0	0	0	0	0	0	0	0	0	0	0	0	0	0	0	0	0	0	0	0	0	0	0	0	0	0	0	0
LINC00687	0	0	0	0	0	1	0	0	1.58496	1	0	2	0	0	1	0	0	0	0	0	0	0	0	0	0	0	0	0	0	1.58496	0	1	1	0	0	2.80735	0	0	2	2.32193	0	0	0	2	0	0	0	0	0
LINC00689	1.58496	2.58496	2.58496	4.32193	4.45943	2	1.58496	0	4.58496	1	1	1	5	3.16993	3.16993	1.58496	7.40088	4.75489	2.58496	4.58496	1	7.52356	0	3	4	3.45943	4.16993	0	2	0	4.58496	3.45943	8.66888	2	10.4747	5.35755	2.80735	2.32193	5.78136	3.45943	0	1	2	5.20945	0	7.03342	1	2.32193	3
LINC00690	0	0	0	2	1	0	0	0	0	0	0	0	0	0	0	0	0	0	0	0	0	0	0	0	0	0	0	0	0	0	0	0	0	0	0	0	0	0	0	0	0	0	0	0	0	0	0	0	0
LINC00691	0	1	1	1	1.58496	1	1	1	0	0	1.58496	1	0	1.58496	4.32193	1	1.58496	2.58496	1.58496	1	1	1	1	2.32193	0	0	0	1.58496	2.58496	2	1	1.58496	0	0	1	0	0	0	1	2	2.32193	0	0	1.58496	0	2.58496	1	1	2
LINC00692	0	0	0	0	0	0	0	0	0	0	0	0	0	0	0	0	0	0	0	1	0	0	0	0	0	0	0	0	0	0	0	0	0	0	0	0	0	0	0	0	0	0	0	0	0	0	0	0	1.58496
LINC00698	0	0	0	0	1	1.58496	0	0	0	0	0	0	0	0	0	0	1.58496	1	1	1	2.58496	0	0	1.58496	0	0	0	0	0	0	0	0	0	6.76818	0	2.58496	0	2	0	1	0	1.58496	1	0	0	0	0	0	0
LINC00700	0	0	0	0	0	0	0	0	1	1	0	0	0	0	0	0	0	0	0	0	0	1	0	0	0	0	0	0	1	0	0	0	0	0	0	0	1	0	2.32193	0	0	0	0	0	0	0	0	0	0
LINC00701	0	0	0	0	0	0	0	0	0	0	0	0	0	0	0	0	0	0	0	0	0	0	0	0	0	1	0	0	0	0	0	0	0	0	0	1	0	0	0	0	0	0	0	0	0	0	0	0	0
LINC00702	2.58496	3	0	2.58496	3.80735	3.90689	4.58496	2.80735	3.16993	4.16993	3	3.80735	3.16993	5.20945	3.16993	4.39232	5.61471	3.70044	5	5.42626	2.58496	2.58496	5.75489	4	3.70044	3.70044	1	1	4.58496	6	4.32193	4.75489	3.80735	4.70044	2	2.32193	5.93074	2.32193	2.32193	5.24793	3.58496	7.42626	4.08746	5.04439	5	4.64386	2.32193	5.75489	3.32193
LINC00703	0	1	0	0	0	0	0	0	0	1	0	0	1	0	0	0	1.58496	0	0	0	0	0	0	0	0	0	0	0	0	0	0	0	0	1	0	0	0	1	0	0	0	0	0	0	0	0	0	0	0
LINC00705	0	1.58496	1	0	0	0	1	3.32193	0	3	4.16993	1.58496	0	2.32193	1.58496	0	0	2.58496	1.58496	1.58496	1.58496	2	5.08746	0	0	1	0	2.32193	1.58496	3.16993	0	2.32193	1	0	1	1	1	0	1	0	0	1.58496	2.32193	2.32193	1	2.32193	0	1.58496	0
LINC00706	1.58496	0	0	1	0	0	0	0	1	1	0	0	0	0	0	1	1	0	1.58496	3	0	0	0	1.58496	0	2.80735	1	0	0	0	2	3.58496	0	0	0	0	0	0	1	1	0	0	1	1	0	1	0	1	0
LINC00707	6.89482	1	7.37504	2	7.44294	3.58496	6.35755	7	8.48784	7.10852	3.90689	8.48784	1.58496	1	2.58496	7.58496	5	1.58496	8.56986	9.55842	0	3.16993	9.16491	2.58496	1.58496	3.80735	2	1	0	8.62571	5.32193	10.3454	7.80735	0	6.72792	4.08746	7.59991	4.16993	7.76818	2.32193	0	4.32193	4.58496	6.67243	0	3.58496	5.75489	7.91886	2
LINC00708	0	0	0	0	0	0	0	0	0	0	0	0	0	0	0	0	0	0	0	0	0	0	0	0	0	0	0	0	0	0	0	0	0	0	0	0	0	0	0	0	0	0	0	0	0	0	0	0	0
LINC00709	0	0	0	0	0	0	0	0	0	0	0	0	0	0	0	0	0	0	0	0	0	0	0	0	0	0	0	0	0	0	0	0	0	0	1	0	0	0	0	0	0	0	0	0	0	0	0	0	0
LINC00710	0	0	0	0	0	0	0	0	0	0	1	0	0	0	0	0	1	1	1	0	0	0	0	1	0	0	0	0	0	0	0	0	0	0	1	1.58496	0	0	1	0	0	0	0	0	0	0	0	0	0
LINC00824	1	0	1	2.32193	3	1.58496	2	1	0	1.58496	2.32193	1	2	2.32193	1.58496	1.58496	1.58496	1	2	1.58496	1	2.32193	2	2.80735	0	0	0	0	2.32193	0	0	0	0	0	1	0	2.58496	1	2	3.16993	2.32193	0	2.58496	1.58496	2.58496	3.32193	0	0	2
LINC00836	0	1	0	0	0	0	0	0	0	0	0	0	0	0	0	0	0	0	1	1	0	0	0	0	0	0	0	0	0	0	0	0	1	0	0	0	0	0	0	0	0	0	0	0	1	0	1.58496	0	0
LINC00837	0	0	0	0	0	1	0	2	0	0	0	1	0	0	0	1	2	0	1.58496	0	0	0	1.58496	0	0	0	0	0	0	0	0	0	2.32193	1	1	1	0	0	0	0	1	0	0	0	0	0	0	0	0
LINC00838	0	0	0	0	1	0	1	0	0	0	0	0	0	0	1	0	0	0	0	0	0	0	0	0	0	0	0	0	0	0	0	0	0	1	0	0	0	0	0	0	0	0	0	0	0	0	0	0	0
LINC00839	3.45943	2.80735	3.70044	4	5.04439	6.87036	4.16993	1	3.70044	7.97154	7.62205	3	7.97154	6.67243	8.90388	2	5	3.32193	4.90689	5.97728	6.55459	4.32193	4.39232	6.12928	4.52356	5.61471	3.80735	1.58496	6.75489	8	4.75489	2.58496	3.90689	5.39232	3.45943	7.7211	3.16993	6.83289	2.80735	4	1	6.33985	8.19476	10.9944	3.45943	5.88264	2.80735	7.08746	2
LINC00840	2	1	1	1	1	0	2	0	2.58496	1.58496	0	0	1	0	0	1	0	0	0	1.58496	2.32193	0	4.08746	0	1	0	1	0	1.58496	0	3	0	2	0	0	2	2	1	0	0	1.58496	1.58496	1	0	2.80735	2	0	0	1
LINC00841	0	0	0	0	0	0	0	0	0	0	0	0	0	0	0	0	0	0	0	0	0	0	0	0	0	0	0	0	0	0	1	0	0	0	0	0	0	0	0	0	0	0	0	0	0	0	0	0	1
LINC00844	1	2.32193	0	0	0	0	0	0	0	0	0	0	2.80735	0	0	0	0	1.58496	0	1	0	1	0	0	3.32193	0	0	0	0	0	0	0	0	0	1	0	0	2.58496	0	1.58496	0	0	0	0	0	1	1.58496	1	2.32193
LINC00845	0	0	0	0	0	0	0	0	0	0	0	0	0	1.58496	0	0	0	1	0	0	0	0	0	0	0	0	0	0	0	0	0	0	0	0	0	0	0	0	0	0	0	0	0	0	0	0	0	0	0
LINC00847	9.03892	10.444	9.00282	10.1497	10.3298	9.97298	10.1007	10.2408	9.04166	10.0307	8.8009	9.80413	10.1497	9.67772	10.2324	9.81218	9.03892	10.2773	9.40514	8.02791	9.53333	8.96	9.95274	9.86264	9.81698	10.1911	10.4615	8.40088	10.0688	8.65821	10.4009	7.39232	9.96723	9.79442	9.28771	10.3859	10.5088	10.6662	9.44087	8.76155	8.01681	9.26209	8.85175	9.30834	7.76155	10.3343	8.83289	9.62936	8.65105
LINC00850	0	0	0	0	0	0	0	0	0	0	0	0	0	0	0	0	0	0	0	0	0	0	0	0	0	0	0	0	0	0	0	0	0	0	0	0	0	0	0	1	0	0	0	1	0	0	0	0	0
LINC00851	0	0	0	0	0	2	0	0	0	0	0	0	0	0	0	0	0	0	0	0	0	0	1.58496	0	0	0	0	0	0	0	0	0	0	0	0	0	0	0	0	0	0	0	0	0	0	0	0	0	0
LINC00852	3.45943	4.39232	5.2854	6.04439	6.10852	4.45943	5.12928	5.24793	5.12928	6.58496	6.20945	6.26679	6	4.39232	6.85798	5.04439	4.80735	5.64386	4.39232	4.9542	4.70044	5.12928	4	6.22882	5	4.58496	3.32193	4.90689	5.78136	3.32193	6.72792	4.75489	4.80735	5.04439	5.85798	4.24793	5.24793	5.08746	5.61471	4.24793	4.70044	5.2854	4.90689	5.88264	4.32193	6.40939	3.45943	5.08746	5.64386
LINC00853	5.24793	5.78136	3.16993	3	4.64386	3.58496	4.08746	6.50779	5.90689	4.70044	3.70044	4.85798	4.58496	4.16993	4.64386	5.32193	4.58496	6.04439	5	5.24793	5.24793	3.45943	3	4.52356	2.58496	5.58496	3.90689	5.16993	6.93074	4.90689	4.90689	2.58496	3.45943	2	3.45943	6.62936	6.71425	2	4.52356	4.9542	4.45943	3.58496	0	5.24793	2.32193	5.52356	4.08746	2.80735	3.80735
LINC00857	7.58496	8.45121	6.56986	2.58496	4.75489	2.58496	5.52356	9.76653	8.07146	2.32193	2.80735	8.78463	7.94251	9.224	9.42417	5.9542	6.08746	7.26679	7.03342	7.53916	6.10852	4.75489	8.3837	6.39232	3.90689	7.16993	1	2.32193	5.20945	9.26679	7.76818	8.26679	7.59991	1.58496	7.62205	8.82018	8.88264	3	7.60733	8.16491	4.90689	6.26679	0	8.23362	7.80735	8.76155	7.15987	7.46761	7.56224
LINC00858	0	0	1	0	0	0	0	0	0	1	1	0	2	0	0	0	0	0	0	2.80735	1	0	0	1	3.58496	0	0	0	0	0	0	0	0	6.26679	1	4.08746	1	5.39232	0	5.90689	0	2.80735	0	0	0	0	0	0	3.16993
LINC00861	4.45943	4.64386	6.94251	9.41363	8.03892	6.59991	6.53916	2.58496	5.88264	3.90689	3.80735	3.32193	6.49185	6.12928	4.24793	3.16993	2.32193	6.30378	4.90689	6.2854	5.90689	5.35755	5.16993	7.52356	4.24793	5.9542	6.55459	1.58496	6.49185	3.45943	6.22882	1.58496	6.74147	3	5.58496	8.08215	6.72792	7.49185	4	4.16993	1.58496	2.80735	5.90689	5.61471	3.32193	6.61471	4.80735	5.78136	6.33985
LINC00862	1.58496	3.45943	0	1.58496	2	0	0	1.58496	1	3	1	1.58496	0	2	0	6	0	0	4.24793	4.08746	1	0	2	3	1.58496	2.32193	2.32193	1.58496	0	3	5	0	3	3.80735	0	4.85798	0	2.58496	4.24793	4.32193	0	4.16993	1	2.80735	1	3.16993	0	1.58496	1
LINC00863	5.32193	6.74147	6.08746	5.52356	6.02237	6.90689	6	8.21917	5.20945	7.19967	6.44294	6.49185	7.57743	6.44294	8.53138	5.45943	5.42626	6.26679	6.02237	5.90689	5.39232	5.20945	5.85798	5.90689	7.92481	5.12928	5.32193	5.2854	7.26679	7.35755	6.75489	5.97728	6.56986	6.30378	7.49185	6.52356	7.05528	5.70044	5.52356	6.16993	4.32193	6.76818	5.49185	6.06609	6.70044	5.97728	5.52356	4.90689	6.65821
LINC00865	5.42626	2	4.24793	4.90689	3.45943	7.53916	7.52356	6.32193	4	2.80735	4.08746	2	8.44708	4.24793	5.08746	6.49185	3.32193	5.55459	6.32193	5.88264	6.20945	5.45943	3.16993	6.45943	5.9542	4.9542	3.80735	6.14975	8.29002	3.90689	6.62936	5.39232	4.39232	3.90689	6.37504	8.53528	5.70044	5.78136	5.2854	6.65821	6.20945	4.64386	4.32193	6.98868	7.30378	6.91886	6.6865	5.97728	2.80735
LINC00867	1.58496	2.32193	0	2.80735	0	1	1	2.32193	1.58496	6.65821	0	2.32193	1.58496	2	3	0	3.70044	1.58496	1	0	0	1	1	1.58496	4.24793	2.80735	0	1	1.58496	1	2	0	3.16993	10.7838	1.58496	3.16993	1	1.58496	2.32193	2	0	1.58496	1	0	0	2.58496	0	1.58496	1
LINC00868	0	2.32193	1	1	3	0	0	0	0	0	1	0	0	0	1	1.58496	0	0	1	0	0	0	0	1	0	1	0	1.58496	0	1.58496	0	1	1.58496	8.8392	2.32193	1.58496	0	1	0	0	0	0	0	0	1	2	1	2	1.58496
LINC00869	7.29462	8.40939	7.14975	8.81378	8.92184	5.39232	8.11894	7.29462	8.69697	7.50779	7.48382	7.8392	8.47573	7.2384	9.58308	8.32193	6.67243	7.04439	8.66888	7.56224	7.05528	8.45533	6.89482	7.41785	7.70736	7.7879	6.96578	7.40088	6.83289	7.30378	7.88264	6.83289	6.70044	10.2597	8.14466	8.42206	7.74819	7.22882	8.03342	7.45121	7.58496	8.37504	6.14975	6.12928	3.80735	9.22159	6.67243	7.37504	6.59991
LINC00870	0	3.58496	0	0	0	1	1.58496	0	0	1.58496	1.58496	0	2.32193	0	1	0	0	0	1	1	0	0	0	0	2.32193	0	0	0	0	0	0	1	1	0	1	2	3	1	0	1.58496	0	0	0	0	2	3.45943	0	1	1.58496
LINC00871	0	5.24793	0	0	1.58496	1	0	1.58496	0	2	0	0	4.32193	0	1	0	0	0	0	0	0	0	0	0	2	1	0	0	1.58496	0	0	0	0	1	0	2	2	5.2854	0	1.58496	0	0	0	0	0	0	0	0	0
LINC00877	2	2.32193	3.45943	5.16993	4.90689	3.16993	4	1	4.24793	0	2.58496	2.32193	7.33985	5.49185	4	1	0	3.32193	2	4.85798	3.32193	4.80735	2.32193	5.24793	3.70044	3.80735	4.45943	2	2.32193	1	4.08746	1.58496	3.16993	1.58496	1	4.16993	4	5.55459	2	2.32193	2.80735	4.58496	1.58496	3.80735	0	4.45943	3.16993	4.58496	3.80735
LINC00879	0	0	0	0	0	0	0	0	0	0	0	0	0	0	0	0	0	0	0	0	1	0	1	0	0	0	0	0	0	0	0	0	0	0	0	0	0	0	6.40939	0	0	0	0	0	0	1	0	0	0
LINC00880	0	4.52356	2	3.45943	3.32193	2.32193	1.58496	1.58496	2	1.58496	1.58496	3.45943	1.58496	2.58496	1.58496	1.58496	1	2.58496	3.70044	1.58496	3.90689	1	2	2.80735	0	1.58496	2.32193	1.58496	0	1.58496	2.32193	2.80735	2.80735	0	0	2.80735	2	3	0	3.16993	2.58496	1.58496	1	1.58496	0	4.39232	1.58496	3.32193	1.58496
LINC00881	1	2.58496	2.32193	2.80735	3	0	2	0	1	2.32193	1	2.58496	0	3	1	1.58496	2.32193	2.32193	3	1	3.16993	2.32193	2	0	1	2	2.32193	1	0	1	0	1	1	0	0	4.08746	2.58496	2	1	2.58496	3.32193	0	1.58496	2	0	3	1.58496	1.58496	0
LINC00882	3.32193	1.58496	1.58496	3.32193	4.58496	4.58496	3.32193	3	3.90689	6.08746	2	4.64386	3.70044	2.58496	4.16993	5.12928	3.45943	3.32193	4.90689	4.70044	4.58496	2.58496	3.90689	3.90689	5.08746	5.61471	4.45943	1	2	5.67243	4.45943	2	4.45943	1	3.58496	5.24793	5.58496	4.32193	4.75489	4.9542	0	4.24793	2.58496	5.12928	4.45943	4.70044	1	3.45943	1.58496
LINC00885	6.9542	6.94251	4.16993	8.13955	10.0403	7.58496	7.87652	5.24793	1.58496	10.1072	6.87036	6.76818	3.58496	8.49985	6.39232	7.26679	8.25267	9.91289	5.72792	6.58496	7.36632	6.93074	4.85798	5.04439	1.58496	7.10852	7.14975	8.224	9.45738	4.58496	8.38802	5.88264	7.29462	0	4.32193	9.81218	10.1674	2	5.55459	6.26679	6.50779	5.08746	4.9542	7.01123	8.3443	3.45943	8.47168	3.70044	7.77479
LINC00886	3.70044	6.16993	2.32193	4.80735	3.90689	4.90689	5.83289	5.45943	4.80735	5.85798	4.24793	5.35755	7.03342	8.50779	6.98868	4.16993	5.70044	5.45943	9	3.70044	4	7.02237	5.67243	6.02237	3.90689	3	3	4.24793	5.2854	4.80735	7.60733	6.80735	4.75489	2.32193	7.26679	6.26679	5.39232	4.85798	3.90689	3.70044	3	4.58496	2	6.58496	7.29462	8.16491	3	5.20945	5.42626
LINC00887	3.16993	1.58496	4.32193	3.90689	5.16993	4	6.72792	4.70044	0	4.75489	5.58496	4.90689	0	5.39232	1	9.17493	5.35755	6.33985	8.62936	3.32193	6.87036	3.90689	4.90689	6.26679	1.58496	3.45943	3.16993	3.90689	5.90689	5.67243	4.16993	6.04439	3.32193	1	3.80735	6.80735	7.27612	3.32193	9.10329	3.90689	6.02237	4.52356	4.45943	3.70044	4.80735	5.20945	7.50779	5.39232	2.32193
LINC00888	5.83289	7.24793	5.2854	6.65821	5.93074	6.08746	5.67243	7.26679	6.72792	5.67243	4.52356	5.04439	8.49985	5.12928	5.39232	8.56605	4.70044	5.72792	5.35755	8.45533	6	5.70044	5.90689	7.25739	9.13443	6.72792	6.08746	2	5.61471	8.01681	5.75489	3.70044	7.59991	8.82337	7.91289	7.90689	5.35755	8.53138	9.10591	7.66534	4.52356	7.91886	5.85798	8.82972	5.49185	6.18982	4.9542	6.98868	5
LINC00891	0	1	0	2	2.32193	1	1	1	3.45943	1.58496	1	1	2.32193	1	0	1	0	0	0	1.58496	2.80735	0	0	2.32193	0	2	2	0	2.32193	0	1.58496	0	0	0	1.58496	1	2	2.32193	0	0	0	1.58496	2	0	0	1	0	2	1
LINC00892	2.58496	3.45943	6.04439	5.78136	6.30378	3.45943	5.58496	2.80735	6.33985	3.45943	2.58496	4.16993	4.32193	3.58496	3.16993	0	1.58496	6.12928	3	5	4.9542	4.9542	2.32193	5.42626	3.16993	3.70044	6.22882	1.58496	3	1.58496	5.12928	1	4.16993	1	6.67243	5.49185	4.08746	5.12928	2.58496	1.58496	3.45943	2.80735	1.58496	5.70044	2	3	3.70044	3	4.85798
LINC00895	0	0	0	1	0	1	0	0	0	0	0	1	0	0	0	0	0	0	0	0	0	0	1	1	0	0	0	0	1	1	2	1	1	0	1	1	0	1	0	0	0	0	1	0	0	1.58496	0	0	0
LINC00896	4.85798	7.10852	2.32193	4.85798	3.80735	2.58496	2.32193	4.45943	4.85798	5.04439	5.42626	6.04439	6.20945	3.45943	1.58496	4.39232	1.58496	3.32193	3.80735	6.08746	3.16993	5.12928	4.39232	4.9542	2.80735	5.42626	3	4.24793	2.80735	2	4.85798	4.16993	3.90689	2.32193	6.12928	5.20945	2.80735	2	4.85798	3.80735	2	3	4.85798	4.45943	3.70044	6.35755	2.58496	2.80735	4.32193
LINC00898	0	1	1	0	6.04439	4.32193	0	0	0	5.08746	5.2854	0	0	0	6.26679	0	3.90689	0	3.45943	2.32193	1.58496	0	0	2.32193	0	0	0	0	4.39232	2.32193	1	1	0	0	5.93074	3	4.45943	0	3.32193	1	0	0	0	0	0	0	5.32193	0	1
LINC00899	6.26679	8.29002	5.88264	7.53916	7.18982	7.17991	7.79442	7.9542	6.14975	9.07682	6.93074	7.53916	8.40514	6.65821	7.74819	8.09803	6.55459	8.29921	8.84235	6.61471	6.40939	7.19967	6.78136	7.46761	6.88264	5.85798	6.74147	4.52356	7.29462	7.02237	8.58496	6.79442	6.35755	7.37504	8.70736	8.41363	9.16742	5.39232	8.07146	5.49185	8.08215	7.08746	6.02237	7.88264	7.6865	9.13699	7.18982	7.52356	6.08746
LINC00900	4	3.58496	4.39232	5.58496	5.12928	2.58496	3.58496	0	5.04439	3.16993	3.45943	2.80735	6.42626	6.32193	4.58496	6.40939	2.58496	4.52356	4.32193	5.08746	6.47573	5.52356	5.2854	2.58496	5.2854	5.58496	5.45943	3.16993	3.80735	2.32193	6.18982	3	5.04439	3.70044	4	7.44294	5.08746	7.08746	4.58496	3.32193	6.70044	5.42626	3.45943	4.16993	2.58496	4.08746	4.24793	6	4.64386
LINC00901	0	0	0	0	0	0	0	0	0	0	0	0	0	0	0	0	0	0	0	0	0	0	0	0	0	0	0	0	0	0	0	0	0	0	0	0	0	0	0	0	0	0	0	0	0	0	0	0	0
LINC00903	0	0	0	0	0	0	0	0	0	0	0	0	0	0	0	0	0	0	0	0	0	0	0	0	0	0	0	0	0	0	0	0	0	0	0	0	0	1	0	0	0	0	0	0	0	0	0	0	0
LINC00905	1	0	0	0	0	0	0	0	0	0	0	0	0	0	0	0	0	0	0	0	0	0	0	0	0	0	0	1	0	0	0	0	0	0	0	0	0	0	0	0	0	0	0	0	0	0	0	0	1
LINC00906	0	4.32193	0	1	1	0	0	0	0	0	0	0	0	1.58496	0	0	1	1.58496	0	0	0	0	1	0	1.58496	0	0	0	0	0	0	0	0	0	0	0	2	0	0	0	0	0	0	0	0	3	0	0	0
LINC00907	1.58496	1	0	2.32193	2.32193	3	0	1	0	1.58496	1	2.58496	2.58496	2	1	3.45943	2.58496	1	1.58496	2	2.32193	1.58496	1.58496	2.80735	2.32193	1	2	1	0	1	2.58496	1	1.58496	2.32193	0	2.32193	1	3	1.58496	2	2.80735	2	1	2.58496	1	3.80735	0	1	1.58496
LINC00910	5.9542	7.71425	5.55459	6.80735	6.64386	5.80735	6.67243	7.90689	6.33985	7.33985	6.04439	6.06609	7.13955	7.18982	7.72792	6.83289	4.9542	6.33985	6.40939	5.49185	5.24793	6.12928	6.12928	6.24793	5.39232	6.80735	5.90689	5.04439	6.52356	5.80735	7.58496	5.20945	5.39232	5.45943	5.80735	8.46352	8.62571	5.42626	6.06609	7	3.80735	5.75489	4.80735	5.72792	5.78136	8.01123	5.75489	5.45943	7.12928
LINC00911	0	0	0	0	0	0	1	0	0	1	0	0	0	0	2.32193	0	1.58496	0	0	0	0	0	0	0	0	0	0	0	1	4.32193	0	2.32193	1	0	0	2	0	0	0	1.58496	0	0	1.58496	2.58496	0	0	0	4.08746	0
LINC00917	0	0	0	0	1	1	0	0	0	2.58496	0	0	0	0	0	0	0	0	0	0	1	0	0	0	0	0	0	0	0	0	0	0	2.80735	0	1	0	1	0	0	0	0	0	0	1	0	0	0	0	0
LINC00919	0	0	0	0	0	0	0	0	0	0	0	0	0	0	0	0	0	0	0	0	0	0	0	0	0	0	0	0	0	0	0	0	0	1	0	0	0	1	0	0	0	0	0	0	0	0	0	0	0
LINC00920	5.08746	3.16993	3.80735	4.9542	5.78136	4	4.39232	6.42626	6.08746	7.85798	5.24793	2.32193	5.16993	4.64386	7.31288	5.16993	3.70044	5.58496	4.32193	5.61471	6.62936	4.32193	6.16993	5.12928	3	6.30378	4.16993	2.32193	4.58496	5.67243	4.16993	3.70044	6.61471	5.58496	4.90689	5.58496	6.06609	3.32193	5.32193	6.26679	4.32193	7.92481	5.16993	6.55459	2.80735	8.01681	4.24793	3.32193	4
LINC00921	5.58496	6.97728	5.39232	5.85798	7.04439	5.80735	6.35755	5.55459	5.61471	6.94251	4.08746	5.61471	5.49185	6.02237	8.60733	5.04439	3.70044	6.52356	6.04439	5.12928	5.61471	6.04439	6.14975	5.78136	4.39232	6.30378	5.45943	4.45943	6.64386	5.16993	7.45121	5.45943	6.76818	4.32193	7.35755	7.30378	6.65821	4.58496	5.64386	6.04439	5.93074	5	4.80735	4.75489	5.42626	6.71425	6	4.75489	6.10852
LINC00922	1	0	0	1	3.70044	1.58496	3.70044	3.32193	1	3.70044	0	1.58496	2.32193	1.58496	2.32193	1	4.08746	4.52356	1.58496	2	1.58496	0	2.80735	2.80735	4.24793	2.32193	2.58496	1	0	0	3.58496	1	1.58496	1	1	2.58496	4.08746	1	0	1	1.58496	5.52356	1	2.32193	0	1	1.58496	0	1
LINC00923	4.9542	1	2.58496	2.32193	1.58496	0	1.58496	7.56986	1.58496	3.45943	0	0	5.93074	0	0	1.58496	0	5.04439	1	6.62936	1	4.24793	5.90689	0	2	0	2	0	5.35755	0	1	1	1	1	0	8.62936	2	1	2	6.02237	0	4.24793	1	1	4.70044	4.58496	0	4.80735	5.45943
LINC00924	1	2.32193	1	1	2	1	3.16993	1	2.32193	1.58496	1	0	6.12928	1	1.58496	1	2.58496	3.70044	4.16993	4.16993	0	1	2.58496	2.32193	4.32193	1	0	0	2.32193	1.58496	2.32193	0	2	4.08746	0	2.32193	2.80735	3	2.32193	0	1.58496	4.16993	1.58496	2	2	3	1.58496	2	2.58496
LINC00926	5.32193	6.39232	6.02237	8.88874	7.57743	5.83289	6.49185	3.45943	5.52356	6.26679	5.61471	5.85798	7.87036	5.75489	5.67243	6.30378	5.16993	6.98868	5.75489	7.09803	5.85798	4.45943	5.70044	7.40088	6.16993	6.22882	5.24793	5	5.24793	4.52356	6.53916	4.9542	6.53916	8.07146	6.32193	6.52356	5.2854	6.30378	6.14975	4.52356	5.24793	7.09803	6.06609	6.45943	5.24793	5.72792	4.39232	6.84549	7.01123
LINC00927	0	0	1.58496	0	0	0	1.58496	0	0	0	0	0	0	0	0	0	0	0	0	0	0	0	0	0	0	1	0	0	0	0	0	0	0	0	0	0	0	0	0	0	0	0	0	0	0	0	0	0	0
LINC00928	0	0	1	0	0	4	2	3.32193	0	2.32193	2.58496	0	0	1.58496	2	4.64386	0	4.80735	3	0	3	0	2	1.58496	0	0	0	0	1.58496	2	2.80735	1.58496	1	1	0	2.80735	6.06609	0	0	1	3.80735	1	0	1	1.58496	0	1.58496	0	2
LINC00929	0	0	0	0	0	0	0	0	0	0	0	0	0	0	0	0	0	0	0	0	1	1	0	0	0	0	0	0	0	0	1.58496	0	1	0	0	0	0	0	0	0	0	0	0	0	0	0	0	0	0
LINC00930	1	9.45738	1	0	0	1	1	0	0	0	1.58496	0	6.96578	0	1	8.21917	1	1	1	1.58496	1	0	0	2	7.59991	0	0	0	1	0	3.70044	0	2	1.58496	1	6.65821	2	2	1	1	0	0	0	0	1.58496	2.80735	1	0	1
LINC00933	3.80735	3.45943	4.16993	4.64386	3.45943	4.32193	5.97728	7.02237	4.80735	7.66534	5.24793	3	5.20945	7.18982	4.70044	5.39232	5.88264	6.18982	7.34873	4.16993	5	6.65821	5.70044	5.83289	2	4.58496	2.32193	3.70044	5.49185	3.32193	5.64386	6.04439	2.80735	4	5.12928	6.30378	7.77479	1	5	3.90689	7.17991	5.49185	4.32193	3	5.16993	4.52356	5.20945	2.58496	5.2854
LINC00934	0	1	0	0	0	0	0	1	0	0	0	0	2.32193	0	0	0	0	0	1	0	0	1	0	0	0	0	0	1	0	0	0	0	0	1	0	0	0	1	0	0	0	0	0	0	1	0	0	0	0
LINC00937	6.76818	8.85175	5.24793	3.16993	5.88264	3.90689	4.85798	4.45943	5.08746	2.32193	4.24793	4.75489	7.99435	3.58496	5.90689	5.9542	3.45943	5.16993	4.58496	3.70044	5.58496	6.18982	3.80735	4.32193	6.06609	5.49185	4.16993	3.90689	3	2.32193	5.72792	2	4.45943	1	4.45943	5.49185	4.85798	5.97728	3.16993	3.45943	3.32193	2	4.39232	3.90689	3.70044	5.39232	3.16993	4.39232	5.08746
LINC00939	0	8.61102	2.32193	0	4.80735	5	3	0	0	1.58496	2.58496	0	5.49185	0	0	2.32193	2	2.32193	5.04439	1	0	2.58496	3	1	1	0	0	0	4.80735	0	6.39232	2.58496	0	1	0	0	0	1	5	1	0	0	1	0	1.58496	1.58496	2.80735	0	1
LINC00940	0	1	0	0	1	0	0	1	0	0	0	0	3.16993	0	0	0	0	0	0	0	0	1	0	0	3.32193	1	0	0	0	0	4.24793	0	1.58496	0	2.32193	0	0	1.58496	0	0	0	2	0	0	0	1.58496	0	0	0
LINC00941	7.31288	2	3.32193	1	1	2.80735	4.39232	7.21917	5.83289	6.24793	7.09803	2.80735	3.32193	6.22882	1.58496	1.58496	4.16993	2.58496	4.24793	7.57743	1	3.80735	5.72792	3.90689	2	4.08746	0	0	4.08746	7.09803	3.16993	4.85798	7.06609	2.58496	2.80735	2.58496	1.58496	2	6.70044	5.61471	4.45943	6.74147	8.12412	7.93074	5.58496	2.32193	3.16993	8.30378	2
LINC00942	2.32193	2.32193	1.58496	2.58496	4.90689	3.58496	7.42626	4	1.58496	6.49185	3	2.32193	3.45943	4.75489	2.32193	3.45943	2.58496	6.71425	5.16993	4.75489	6.12928	5.39232	2.58496	6.18982	4	4.32193	2	5.08746	2.58496	9.0607	2.58496	4.70044	2.58496	4.45943	4.45943	5.52356	4.52356	3	3.32193	5.90689	6.37504	1.58496	2	3.16993	4.45943	4.16993	4.24793	4.90689	3
LINC00943	0	0	3.32193	5.52356	7.11894	2	4.64386	2.32193	2.32193	0	3.45943	2.58496	1.58496	2.32193	5.97728	0	1.58496	4.85798	4.52356	4.16993	4.75489	2.32193	1	2.32193	1	1.58496	4.85798	0	2	5.39232	5.61471	5	2.32193	0	0	6.02237	2.80735	0	2.32193	4.08746	4.70044	1	1	4.24793	1	5.64386	4	5.55459	3
LINC00944	3.32193	0	4.90689	7.9542	10.1383	2.80735	6.47573	4.45943	3.58496	2	3.80735	6.9542	2.80735	5.12928	8.61839	0	5.88264	6.58496	5.16993	5.39232	6.08746	5.04439	4.16993	4.24793	3.90689	3	8.42626	1.58496	3	6.35755	9.32418	6.80735	4.52356	1	3.80735	7.60733	3.16993	3	4.80735	6.10852	4.90689	2	1.58496	5.42626	1.58496	7.65821	6.93074	7.65821	4.9542
LINC00945	0	0	0	0	0	0	0	0	0	0	0	0	0	0	1	0	0	0	0	0	0	0	0	0	0	0	0	0	0	0	0	0	0	0	1.58496	0	2.80735	0	0	0	0	0	0	0	0	0	0	0	0
LINC00951	0	0	1	0	0	1	0	0	0	0	0	0	1	0	0	0	2	1	1.58496	1.58496	1	0	0	0	0	0	0	0	0	1	0	0	0	1	0	1.58496	0	0	0	0	0	0	0	0	1	0	0	0	0
LINC00954	4.16993	3.70044	4.32193	5.70044	4.08746	4.80735	4.32193	5.72792	3.70044	5.20945	3.45943	4.45943	5	4.32193	3.16993	7.46761	1	3.58496	2.58496	4.39232	3.90689	3.58496	3.45943	3.32193	2.32193	3.16993	2	3.80735	3.58496	4.85798	4.64386	3	4.75489	4.16993	4.45943	9.85487	4.52356	7.09803	3.45943	6.32193	2.58496	2.32193	4	5.52356	2.58496	7.99435	2.32193	3.45943	6.64386
LINC00955	0	0	0	0	0	0	0	0	0	0	0	0	1	0	0	0	0	0	0	0	0	0	0	0	0	0	0	0	0	0	0	0	0	0	0	0	0	0	0	0	0	0	0	0	0	0	0	0	0
LINC00957	6.49185	7.60733	7.42626	7.21917	7.29462	6.89482	7.65105	6.76818	5.58496	8.11374	7.34873	6.74147	5.64386	7.27612	8.3966	7.2854	6.04439	8.08215	6.76818	6.42626	8.62205	7.10852	8.16491	7.05528	4.64386	7.50779	7.76818	6.30378	8.03342	7.15987	8.5812	5.45943	5.78136	4.90689	6.58496	7.97728	8.77479	6.37504	6	6.16993	6.88264	5.85798	6.26679	4.90689	8.05528	8.27612	6.97728	6.70044	6.70044
LINC00958	8.93074	9.26913	9.09803	7.24793	9.85953	8.9629	10.1254	9.64746	10.207	8.86419	10.6591	8.62571	8.76487	10.0835	10.5333	8.85175	10.1472	10.8903	8.91886	10.3966	10.0941	8.00562	9.45943	11.0546	9.15482	8.61839	9.63662	8.92481	10.6046	11.9926	9.81057	9.89026	4	10.0458	9.9629	10.9944	10.0821	8.00562	6.45943	10.4605	10.0808	7.88264	8.57743	12.5355	9.1472	9.40088	9.59619	9.77808	9.35975
LINC00960	5.2854	1.58496	7.30378	7.10852	2	6.53916	8.19476	8.52356	8.22882	7.76818	0	3.45943	5.88264	7.37504	2	4.75489	7.94837	4.08746	7.2854	2.80735	4.16993	2.32193	6.55459	4.24793	8.35315	7.03342	7.15987	6.2854	7.60733	3.16993	5.90689	2	4.32193	7.7879	1.58496	7.01123	1.58496	7.42626	4.52356	6.14975	1.58496	7.36632	3.45943	5.55459	3.45943	7.46761	2.80735	3.58496	6.6865
LINC00963	10.6874	12.7934	10.1254	12.3315	12.994	10.7507	11.1299	11.9819	10.7457	11.098	10.9944	9.77314	11.752	11.1137	11.4247	10.7781	10.1586	12.7275	11.9805	11.0593	12.0413	10.9462	10.7863	12.1567	10.6493	11.0341	10.8742	11.4584	11.6662	10.2597	12.5913	11.0593	10.8273	10.3004	11.8198	11.7993	12.1802	9.5216	11.6055	10.6393	9.73132	10.3848	11.0217	12.5781	10.6546	12.3837	11.1215	10.9476	11.7985
LINC00964	4.9542	0	3.90689	2	6.10852	3.58496	4.85798	2.32193	1	3.90689	7.05528	4.75489	2.32193	6.88264	1.58496	0	2.80735	6.70044	4.39232	3.80735	9.51964	1.58496	7.01123	5.52356	3	0	7.8392	3.80735	3.80735	6.24793	5.08746	2.80735	1.58496	2.32193	3.90689	5.78136	7.73471	5.12928	3	6.12928	9.23601	3.32193	7.48382	5.72792	4.45943	0	4.9542	3.45943	2.80735
LINC00967	0	0	0	0	0	0	0	0	0	0	0	0	0	0	0	0	0	0	0	0	0	0	1	0	0	1	0	0	0	0	0	1	0	0	0	0	0	0	0	0	0	0	0	0	0	0	0	0	0
LINC00968	2.32193	0	2.32193	3.16993	1	1.58496	2.58496	1	2.32193	3	0	1.58496	0	1	2	1	1.58496	1	1.58496	0	2	1	2.32193	2	3.16993	3.32193	2	0	1.58496	0	3.45943	1	4.52356	5.2854	0	2.80735	2.32193	3.45943	1	1.58496	1	4.58496	1	3.32193	1.58496	3.70044	2	2.32193	2.80735
LINC00970	0	0	0	1	0	2	5.9542	0	0	1	0	0	0	2.80735	1	0	1	4.32193	2.32193	0	6.89482	0	0	5.90689	1.58496	1	2.80735	2.32193	3.45943	1	0	0	0	1	0	1	0	0	0	1	1	1	1.58496	0	0	0	3.58496	0	2
LINC00971	0	0	0	0	0	0	0	0	0	0	0	0	0	0	0	0	0	0	1	0	0	0	0	0	1.58496	0	0	0	0	0	0	0	0	0	1	0	0	0	0	0	0	0	0	0	0	0	0	0	0
LINC00972	0	0	0	0	0	0	0	0	0	0	0	0	0	0	0	0	0	0	0	0	0	0	0	0	0	0	0	0	0	0	0	0	0	0	0	0	0	0	0	0	0	0	0	0	0	0	0	0	0
LINC00973	0	0	0	0	2	1	1	2	1	0	1	0	1.58496	1.58496	0	0	1.58496	1	1.58496	1.58496	2.32193	0	3.16993	1	1.58496	0	0	0	0	6	0	0	0	0	1	0	0	0	0	1	0	7.27612	3	0	1	1.58496	0	2.58496	0
LINC00974	1	0	0	1	1.58496	0	1.58496	1	0	1.58496	0	2	0	3	2.80735	0	0	1.58496	2.32193	1	2.80735	1	2	1.58496	1	0	1	0	0	0	1.58496	0	0	0	0	2.80735	2.58496	1	0	2	0	1	1	1	1.58496	1.58496	3.70044	2.80735	0
LINC00987	3.70044	3.70044	4.75489	5.88264	4	5.75489	5.64386	3.16993	5.45943	6.97728	3	4.39232	6.97728	4.45943	4.45943	2.58496	4.24793	4.90689	5.16993	3.16993	6.20945	5.32193	5.58496	5.58496	6.18982	5.88264	5.35755	4	5.45943	1.58496	4.9542	2.32193	6.02237	5.12928	4.58496	6.45943	4.58496	6.33985	6.79442	4.85798	5.52356	5.52356	4	4.08746	3.16993	3.80735	4.85798	5.32193	4.45943
LINC00989	0	0	0	1	3.16993	1.58496	2	0	1.58496	4.70044	0	0	3.16993	1	2	1.58496	0	1.58496	2.32193	1.58496	2.58496	0	3.58496	1	1	1	0	0	1	1	2.32193	0	2.32193	0	1	2.32193	1.58496	1	0	0	2.32193	2.80735	1	1.58496	1.58496	1.58496	1	1.58496	0
LINC00992	0	0	0	4.39232	6.83289	6.30378	0	0	1	0	0	0	2.32193	0	0	5.97728	1.58496	7.11894	4.24793	4.64386	2	1	0	0	0	0	0	0	0	0	5.67243	4.08746	0	7.76818	0	5.24793	0	2.32193	3.45943	5.49185	0	3	4.75489	3.45943	1	6.2854	0	1.58496	2
LINC00994	0	2	1	1	0	0	1	0	1	0	0	0	4.80735	1	0	0	0	1	1	1.58496	0	0	0	0	4.16993	0	0	0	0	0	1.58496	0	0	1	0	1.58496	0	0	1	0	0	0	0	1	0	1.58496	0	1	0
LINC00996	4.52356	3.80735	5.45943	7.12928	5.78136	3.80735	5.90689	3.80735	7.59991	3.70044	4.45943	3.45943	6.82018	5.04439	6.32193	4.39232	4	5.04439	4.16993	4.16993	5.2854	6.14975	3.70044	4.64386	3.32193	4.24793	6.45943	4	5.08746	2.58496	5.93074	3.80735	5.61471	2.58496	6.02237	6.55459	6.16993	5.04439	5	3.16993	2	2.32193	4.08746	5.42626	3.45943	4.80735	4.08746	6.62936	6.16993
LINC00997	7.3837	8.21432	7.20945	6.20945	6.06609	7	8.08746	9.06609	8.15987	8.71081	7.34873	8.78463	7.47573	7.85175	8.65464	7.70044	7.40088	5.93074	8.30834	5.75489	6.53916	6.80735	7.56224	7.24793	4.45943	6.89482	5.49185	7.08746	7.59246	7.05528	8.33985	6.65821	6.59991	7.90087	6.50779	7.85798	7.61471	5.55459	7.7211	6.59991	8.59246	7.27612	6.85798	7.34873	7.16993	9.85798	7.49185	5.70044	7.61471
LINC01001	4.64386	5.52356	5.64386	2.58496	1.58496	5.42626	3.90689	6.37504	2.80735	5	4.08746	4.90689	5	5.45943	5.20945	5.45943	1	4.75489	6.75489	4.52356	5.83289	2.80735	6.16993	5.64386	4.52356	3	2.58496	4.08746	4.32193	4.39232	6.14975	4.75489	5.32193	5.04439	5	6.78136	5.12928	6	6.33985	4.90689	4.75489	4.90689	5.61471	4.24793	4.16993	5.64386	5.04439	4.80735	4.32193
LINC01003	7.94837	8.08215	6.84549	8.60733	7.25739	7.22882	7.85175	7.6865	7.14975	8.53138	7.20945	7.94837	8.43045	7.09803	9.7211	8.17493	7.24793	8.82655	6.67243	7.18982	6.89482	7.14975	8.56986	7.65105	8.09803	7.67243	7.43463	7.74147	9.28077	5.70044	8.24317	6.39232	6.67243	7.77479	6.82018	9.49586	8.98868	7.14975	6.67243	7	6.37504	6.75489	6.44294	8.68299	7.42626	8.41363	7.07682	7.10852	6.53916
LINC01004	6.42626	6.67243	5.45943	6.62936	6.44294	6.49185	6.10852	6.04439	6.59991	7.90087	6.6865	6.83289	6.47573	6.98868	7.74819	7.7879	4	7.21917	7.16993	5.75489	6.18982	7.24793	6.89482	6.79442	7.86419	5.04439	5.32193	4.64386	6.56986	5.64386	7.16993	6.14975	6.76818	7.70044	6.30378	7.77479	6.88264	5.90689	6.88264	6.2854	7.5157	5.83289	6.26679	6.52356	5.39232	7.93664	4.70044	5.88264	5.12928
LINC01005	0	0	0	0	0	0	0	0	0	0	0	0	0	0	0	0	0	0	1	0	0	0	0	0	0	0	0	0	0	0	0	0	0	0	0	0	0	0	0	0	0	0	0	0	0	0	0	0	0
LINC01007	2.32193	0	0	2	0	1.58496	1	1	1	0	0	1	0	1	0	0	0	0	1.58496	0	0	1	2	0	0	0	0	1.58496	0	0	0	0	0	0	0	3.16993	0	1.58496	0	0	0	1	0	0	0	0	0	0	0
LINC01010	3.80735	3	7.94837	3.16993	3.70044	6.80735	3.70044	1.58496	2	3.90689	2	3.32193	1	5.64386	4.16993	1	3.80735	4	3.45943	2.58496	4.75489	4.16993	5.70044	4.75489	1	3.45943	2.32193	2.32193	6.26679	4.16993	3.45943	2.80735	2.80735	1	6.22882	4.08746	4.16993	4.85798	3.70044	3	1.58496	3	3	2.32193	2.80735	1	3.16993	3.45943	3.90689
LINC01011	6.91886	7.8392	6.02237	6.59991	6.12928	5.64386	6.56986	7.24793	7.08746	7.53138	4.90689	7.46761	6.83289	6.62936	6.18982	7.89482	6.18982	5.93074	7.22882	5.16993	6.98868	6.90689	6.37504	6.59991	5.42626	7.52356	5.52356	4.90689	6.98868	5.45943	7.33985	5.42626	7.33985	7.01123	6	8.15482	6.02237	5.52356	5.67243	6.22882	5.32193	6.08746	5.2854	5.85798	5.58496	7.91886	5.80735	5.49185	5.45943
LINC01013	2.32193	1.58496	0	2.32193	3.80735	2.32193	3.16993	0	2	0	1	1	3.45943	1	1	1	2.32193	3.16993	3.32193	3.16993	3	2	1.58496	2.32193	4.32193	1.58496	1.58496	1.58496	1	1	2.32193	1.58496	2	3.70044	1	4.24793	2.32193	3.32193	0	0	0	2	0	3.45943	2	3.32193	1	1.58496	0
LINC01014	2	0	0	0	0	1.58496	0	0	0	0	0	0	2.58496	0	0	0	0	0	0	0	0	0	0	0	0	0	0	0	1.58496	1	0	0	0	2.32193	3	1.58496	0	0	0	2.58496	0	0	0	0	0	0	0	1.58496	0
LINC01015	0	0	0	0	0	0	0	0	0	0	0	0	0	0	0	0	0	0	0	0	0	0	0	0	0	0	0	0	0	0	0	0	0	0	0	0	1.58496	0	0	0	0	0	0	0	0	1	0	0	1
LINC01016	1	2.80735	0	3.58496	0	0	1	0	0	2.80735	2	0	7.78136	3.70044	1	2	0	3.16993	0	0	1	1.58496	0	1	2	2.32193	0	0	0	0	7.45121	1.58496	1	1.58496	2.32193	0	4	1	2	0	0	4.70044	1	0	1	3.80735	1	0	1
LINC01017	0	0	0	0	0	0	0	0	0	0	0	0	0	0	0	0	0	0	0	0	0	0	0	0	0	0	0	0	0	0	0	0	0	0	0	0	0	0	0	0	0	0	0	0	0	0	0	0	0
LINC01018	3.45943	1	1.58496	4	5.67243	8.224	7.13955	5.32193	0	3.45943	7.8009	3.90689	1.58496	4.39232	2	9.68299	2.32193	5.35755	5.04439	3	8.04439	4.85798	3.58496	4.45943	2.80735	3.90689	9.72792	1	6.93074	1	7.09803	1	5.61471	3.70044	1.58496	8.9629	8.16993	6.56986	2.80735	4.08746	0	1	4.24793	1	7.31288	1	5.39232	0	4.75489
LINC01019	0	1	0	0	0	0	0	0	0	0	0	0	0	0	0	0	0	0	0	0	0	0	1.58496	0	0	1.58496	0	0	0	0	0	0	0	0	0	0	0	0	5.80735	0	0	0	0	0	0	0	0	0	1
LINC01020	0	0	0	0	0	0	0	0	0	0	0	0	1	0	0	0	0	0	1	0	0	0	0	0	0	0	0	0	0	0	0	0	0	0	0	0	0	0	0	0	0	0	0	0	0	0	0	0	0
LINC01022	0	0	0	0	0	0	0	0	0	0	1	0	0	0	0	0	0	0	0	0	0	0	0	0	0	0	0	0	1	0	1	0	0	0	0	0	0	0	0	0	0	0	0	0	0	0	0	0	0
LINC01023	6.85798	6.10852	4.32193	6.14975	6.71425	4.9542	5.39232	5.45943	6.08746	5.58496	5.52356	6.37504	6.26679	6.02237	8.97154	5.24793	6.52356	6.98868	6.22882	5.58496	6.04439	6.80735	6.50779	5.70044	6.62936	7.76818	6.49185	7.62205	5.80735	5.2854	5.61471	5.35755	6.84549	5.88264	5.12928	6.87036	5.58496	4.52356	6.26679	5.90689	5.16993	5.24793	5.24793	5.64386	4.80735	7.09803	5.08746	5.42626	5.35755
LINC01028	0	0	0	0	0	0	0	1.58496	0	0	0	0	0	0	0	0	0	0	1	0	0	0	0	0	0	0	0	0	0	0	0	0	0	0	0	0	0	0	0	0	0	0	0	0	0	1.58496	0	0	0
LINC01029	0	0	0	0	0	0	0	0	0	0	0	0	0	0	0	0	0	0	0	0	0	0	0	0	0	0	0	0	0	0	0	1	0	0	0	0	1	0	1.58496	0	0	0	0	0	0	0	0	0	0
LINC01030	0	0	0	0	0	2	1	0	0	1	0	0	0	0	2	0	0	0	0	0	0	0	1	0	1	0	0	0	1	0	0	0	0	1	0	0	0	0	0	0	0	0	1	0	0	2	0	0	0
LINC01031	1	0	0	2	1.58496	1	0	1.58496	1.58496	2	0	2	0	0	1	0	0	1	1.58496	1	1	0	1	1	2	0	0	0	1	0	0	1	0	1	0	0	0	0	2.32193	0	0	2	2.32193	1	0	0	0	1.58496	0
LINC01033	0	0	1	1	4.80735	2	1	0	0	1	1.58496	0	0	0	1.58496	0	1	0	1.58496	1.58496	1	0	1.58496	2.58496	1	0	1	0	1	0	1	0	1	1	1.58496	3	1	1.58496	0	1.58496	4.08746	0	0	2.32193	0	1	1	0	0
LINC01034	0	0	0	0	0	0	0	0	0	0	0	0	1	0	0	0	0	0	0	0	0	0	0	0	1	0	0	0	0	0	0	0	0	0	0	0	0	0	0	0	0	0	0	0	0	0	0	0	0
LINC01035	0	0	1	0	0	0	0	0	0	0	0	1	0	0	0	0	1	0	0	0	0	0	0	0	0	0	0	0	0	0	0	0	0	0	0	0	0	0	0	0	0	0	0	0	0	1.58496	0	0	0
LINC01038	0	0	0	0	0	0	0	0	0	0	0	0	0	0	1	0	0	0	0	0	0	0	0	0	0	0	0	0	0	0	0	0	0	0	0	0	0	0	0	0	0	0	0	0	0	1.58496	0	0	0
LINC01039	0	0	0	0	0	0	0	0	0	0	0	0	1	0	0	0	0	0	0	0	0	0	0	0	0	0	0	0	0	0	0	0	1	0	0	0	0	1	1	0	0	0	0	0	0	0	0	0	0
LINC01040	0	0	0	0	0	0	0	0	0	0	0	0	2.32193	0	0	0	0	0	0	0	0	0	0	0	0	0	0	0	0	0	0	0	0	0	0	0	0	0	0	0	0	0	0	2	0	0	0	0	0
LINC01043	0	0	0	0	0	0	0	0	0	0	0	0	0	0	0	0	0	0	0	1	0	0	0	0	0	0	0	0	0	0	0	0	0	0	0	0	0	0	0	0	0	0	0	0	0	0	0	0	0
LINC01044	0	0	0	0	0	1	0	0	0	0	0	0	1	0	0	0	0	0	0	0	0	0	0	0	0	0	0	0	0	0	0	0	0	0	0	0	0	0	0	0	0	0	0	0	0	0	1	0	0
LINC01046	0	0	0	0	0	0	0	0	0	0	0	0	0	0	0	0	0	0	0	0	0	0	0	0	1.58496	0	0	0	0	0	2	0	0	0	1	0	0	0	0	0	0	0	0	0	0	0	0	0	0
LINC01047	0	0	0	0	0	1	0	0	0	0	0	0	1	0	0	0	0	0	0	0	0	0	0	0	0	0	0	0	0	0	0	0	1	0	1	0	0	0	0	0	0	0	0	0	0	0	0	0	0
LINC01048	0	0	0	0	0	0	0	0	0	1	0	1	1	1	0	0	2.32193	2	0	0	0	0	4.16993	0	1	0	0	0	1	0	1	0	0	0	0	0	1	0	0	0	0	3	0	1	0	0	0	0	0
LINC01049	0	0	0	0	0	2	0	0	0	0	0	0	0	0	0	0	0	0	0	0	0	0	1	0	0	0	0	0	0	0	0	0	0	0	0	0	0	0	0	1	0	0	1.58496	0	0	0	0	0	0
LINC01050	0	1	1	0	2.58496	1.58496	3.45943	2.58496	1.58496	2.58496	0	1	0	0	0	1	0	0	2	0	0	0	1	2.58496	1	1.58496	0	0	1.58496	4.16993	0	1.58496	1.58496	1	4.08746	2.32193	0	0	5.85798	1	0	4.24793	1	5.35755	1	0	2.32193	2	2
LINC01052	0	0	0	0	0	0	0	0	0	0	0	0	0	0	0	0	0	0	0	0	0	0	0	0	0	0	0	0	0	0	0	0	0	0	0	0	0	0	0	0	0	0	0	0	0	0	0	0	0
LINC01053	0	0	0	0	1	0	1	0	0	0	0	0	0	0	0	0	1	0	0	0	0	0	0	0	0	1	0	0	1	0	0	0	0	0	1	0	0	0	0	0	1.58496	0	0	0	0	1	0	0	0
LINC01054	0	2.32193	0	0	1	0	0	0	0	1	1	1	0	0	1.58496	2.32193	0	0	0	0	0	0	1	0	1	0	0	0	1	0	0	0	0	0	0	1	1	0	0	0	0	0	0	0	0	0	0	0	0
LINC01055	1.58496	0	1.58496	4.64386	5.75489	1.58496	2	2	5.55459	2.58496	1	2	0	1.58496	0	0	1	2	2.58496	3.16993	3	2.32193	0	3	0	3.90689	6.42626	1	2	1	2.32193	0	1.58496	1.58496	1	4.64386	2.58496	1	1.58496	0	1	0	3.16993	0	2	1	1.58496	3.58496	2
LINC01056	0	0	0	0	0	0	0	0	0	0	0	0	0	0	0	0	0	0	0	0	0	0	0	0	0	1	0	0	0	0	0	0	0	0	0	1	0	0	0	0	0	0	0	0	0	0	0	0	0
LINC01058	0	1.58496	1	2.80735	0	1	1	3.58496	1	3.58496	1.58496	0	1.58496	3	0	1.58496	0	2	4.08746	1	2	0	1	2.58496	1	1	1	0	1.58496	0	1	2.58496	2	0	0	3.32193	4.39232	1.58496	1	2.80735	2.80735	1	1.58496	0	0	3.16993	2.32193	0	2.58496
LINC01060	1	0	1	0	0	1	2.32193	1	2.80735	1	0	0	1	2	2	2	3	0	2.80735	2	1	0	1	1	1	4.16993	0	3.16993	2.32193	3.32193	1	1	0	3.16993	1	1.58496	0	2.32193	0	0	1	2.58496	3	2.80735	1	0	0	2.32193	0
LINC01063	3.80735	3.80735	1	3.70044	4.24793	3.70044	3.70044	5.45943	3.58496	5.45943	2.80735	2.32193	3.45943	4	6.24793	4.75489	4.32193	2	3.80735	4.64386	2.58496	2.80735	3.45943	4.16993	2.32193	2.58496	4.45943	6.74147	4.90689	2.80735	4.58496	3.16993	2.80735	2.58496	3.32193	6.24793	4.16993	2.80735	4.39232	4.85798	4.08746	2.58496	2	3.90689	4.39232	4	2	2	4.24793
LINC01065	0	0	0	0	0	0	0	0	0	0	0	0	1	0	0	0	0	0	0	0	0	0	0	0	0	0	0	0	0	0	0	0	0	0	0	0	0	0	0	0	0	0	0	0	0	0	0	0	0
LINC01066	0	0	0	0	0	0	0	0	0	0	0	1	0	0	0	0	0	0	0	0	0	0	0	0	0	0	0	0	0	0	0	0	0	0	0	0	0	0	0	0	0	0	0	0	0	0	0	0	0
LINC01067	0	1.58496	0	1	0	1	1	0	0	0	1.58496	0	0	0	0	0	0	0	0	1	0	0	0	1	0	0	0	0	1	0	0	2	1.58496	0	1	0	0	0	1	0	0	0	0	0	1	1	0	0	0
LINC01068	2.58496	1	0	1.58496	0	1	4.58496	1.58496	2.58496	2.58496	3	3.45943	1.58496	2	1.58496	1	3.45943	3.16993	3.80735	2.58496	3.80735	2.80735	2	4	0	0	1	0	2.58496	5	4.70044	2.58496	2	4	2.58496	2.58496	0	1	4.39232	1.58496	4	2.58496	3.45943	2	2	2.58496	1.58496	1.58496	3.80735
LINC01069	0	0	0	0	0	0	0	0	0	0	0	0	0	0	0	0	0	0	0	0	0	0	0	0	0	0	0	0	0	0	0	0	0	0	0	0	0	0	0	0	0	0	0	0	0	0	0	0	0
LINC01070	0	0	0	0	1	0	1	0	0	0	0	0	0	0	0	0	0	0	0	0	0	1	1	0	0	0	0	0	0	0	0	0	0	0	0	0	0	0	0	0	0	0	0	1	0	0	0	0	0
LINC01072	0	0	0	1.58496	0	0	0	0	0	0	0	0	0	0	0	0	0	0	0	0	0	0	0	0	0	0	0	0	0	0	0	0	0	2.58496	0	0	0	0	0	0	0	0	0	0	0	0	0	0	0
LINC01074	0	0	0	0	0	0	0	0	1	0	0	0	0	0	0	0	0	0	0	0	0	0	0	0	0	0	0	0	0	0	0	0	0	0	0	0	0	0	0	0	0	0	0	0	0	0	0	0	0
LINC01075	0	0	0	0	0	0	0	0	0	0	0	0	0	0	0	0	0	0	0	0	0	0	0	0	0	0	0	0	0	0	0	0	0	0	0	0	0	0	0	0	0	0	0	0	0	0	0	0	0
LINC01076	0	0	0	0	1	0	0	0	0	0	0	1	0	0	0	0	0	0	1	0	0	0	0	0	0	0	1.58496	0	0	0	0	0	0	0	0	1	1	1	0	1	0	0	0	0	0	0	0	1	0
LINC01077	0	0	0	0	0	0	1	0	0	0	1	0	0	0	0	0	0	0	0	0	0	0	1	0	1	0	0	0	0	0	0	0	0	1	0	0	0	0	0	0	1	0	0	0	0	2.58496	1.58496	0	0
LINC01078	0	0	0	0	0	0	0	0	0	0	0	0	0	0	0	0	0	0	0	0	0	0	0	1	0	0	0	0	0	0	0	0	0	0	0	0	0	0	0	0	0	0	0	0	0	2	0	0	0
LINC01079	0	0	0	0	0	0	0	0	0	0	0	0	0	0	0	1	0	0	0	0	0	0	1	0	0	0	0	0	0	0	0	0	1	0	1.58496	0	0	0	0	1	0	0	0	0	0	0	0	0	0
LINC01080	0	0	0	0	0	0	0	0	0	1	0	0	0	0	1	0	0	0	0	0	0	1	1.58496	0	0	0	0	0	1.58496	1	1	0	1.58496	0	0	1	0	0	0	0	0	0	0	0	0	0	0	1	0
LINC01081	0	0	0	0	0	0	0	0	0	0	0	1.58496	0	0	0	0	0	1	0	0	0	0	0	0	1	0	0	0	1	0	0	0	0	0	0	0	1.58496	1	0	0	0	0	0	0	0	1	0	0	0
LINC01082	0	0	0	0	0	0	0	0	0	0	0	0	0	0	0	0	0	0	0	0	0	0	0	0	0	0	0	0	0	0	0	0	0	4.08746	0	0	0	0	0	0	0	0	0	0	0	0	0	0	0
LINC01087	1	0	0	0	1.58496	0	2	1	0	0	0	0	1.58496	1.58496	1	0	0	2.32193	0	1	1	0	1	2.32193	2.58496	0	0	0	0	0	4.58496	0	0	0	1	1	0	0	0	0	0	5.83289	0	0	0	1	0	0	0
LINC01088	6.10852	1	0	2.58496	8.18488	6.26679	3.80735	3.80735	2	5.39232	2.32193	4.52356	4.85798	3.32193	3.45943	2	2.80735	3.70044	3.45943	0	7.02237	2	7.29462	8.64386	3.70044	2.80735	1.58496	1	4.70044	5.12928	4.08746	3	2.80735	2.32193	4.52356	4.9542	4.9542	2	2	1.58496	7.67243	2.58496	3.90689	2.32193	3.45943	6.14975	2.32193	2.58496	1.58496
LINC01089	6.91886	9.65284	8.14975	9.75322	10.7985	9.01959	7.90689	8.36194	7.6865	9.39017	8.59246	7.93074	9.21432	7.98868	9.63844	8.38802	7.04439	8.98014	9.15735	7.35755	7.74819	8.58496	7.88264	8.87958	10.1163	8.45943	7.34873	9.56605	8.38802	5.78136	10.7557	7.87036	8.17493	10.0715	9.05528	9.69	8.54689	9.09803	8.97154	7.85175	7.91289	9.08215	7.76818	8.24317	7.34873	10.2167	7.44294	8.96867	8.633
LINC01090	1	1	0	0	0	0	0	0	0	1	1	0	1	0	1	1	0	1	1	1	2.32193	1	0	2.58496	3.70044	0	0	0	1	0	0	1	0	0	1	1	1	0	1.58496	1	0	0	0	0	1	2.80735	1	0	0
LINC01091	2.32193	6.33985	1	1	1.58496	3.16993	2.32193	2.32193	3.45943	4.80735	1.58496	1.58496	5.72792	1	3	4.08746	1	4.08746	3.32193	1.58496	1	1	3.45943	2.32193	5.08746	1	1.58496	2	2.32193	4.64386	2.80735	1	2	3.90689	1.58496	5.20945	3	5.61471	1.58496	1.58496	2	6.59991	3.32193	2	1.58496	7.25739	2.58496	2.32193	1
LINC01093	2	3.45943	0	0	0	0	0	0	1	0	0	0	0	1.58496	0	1	0	0	2.32193	1	0	0	0	0	0	2	0	0	1	0	1.58496	0	3.58496	1	0	1	1	1	2.32193	3	0	1.58496	0	0	0	0	0	0	2
LINC01094	5.93074	5.12928	6.61471	6.78136	7.37504	5.72792	6.45943	2.58496	7.36632	6.49185	5.75489	6.87036	5.04439	6.55459	6.93074	3.80735	5.55459	6.72792	6	6.56986	8.28077	6.72792	7.31288	6.89482	6.90689	7.30378	7.25739	4.90689	7.25739	5.20945	7.33985	5.42626	7.45121	3.80735	5.2854	6.59991	6.89482	6.87036	7.48382	5.97728	8.56986	5.61471	5.70044	6.16993	4.58496	6.91886	6.58496	7.45121	7.01123
LINC01095	0	0	0	0	4.70044	0	0	0	0	0	0	0	0	0	0	0	0	0	0	0	1.58496	1	1.58496	1	0	0	2	1	0	1	0	0	0	0	0	0	0	0	0	0	0	1	0	0	0	0	0	0	0
LINC01096	2.58496	0	0	4.24793	5	6.47573	5.45943	2	0	4.32193	4.24793	2.80735	0	4.52356	7.52356	4.32193	4.16993	5.85798	1	1	3.90689	1.58496	2.58496	3.16993	1.58496	2.32193	3.80735	5.04439	5.52356	4.16993	5.70044	0	0	1	3.58496	2.58496	0	1	0	4	1.58496	3	2.58496	2.80735	0	1.58496	0	2.80735	4.16993
LINC01097	0	0	0	0	0	1	0	0	0	0	0	0	0	0	0	0	0	0	0	0	0	0	0	0	0	0	1	0	0	0	0	0	0	0	0	0	0	1	0	0	0	0	0	0	0	0	0	0	0
LINC01098	1	0	0	0	0	0	0	0	0	0	2	0	0	3.70044	1	0	1	3.58496	1.58496	1	2.32193	0	1.58496	0	0	0	0	0	0	0	1	1	0	0	0	0	0	0	0	3.80735	0	0	1.58496	4.58496	0	1.58496	0	0	0
LINC01099	0	0	0	0	0	1	0	0	0	1.58496	2	1	0	3	0	1	1	2.58496	0	0	1	1	0	1	1	0	1	0	1	0	0	0	1	0	1.58496	0	0	0	0	1.58496	0	0	0	1	0	1	1	1	0
LINC01100	0	0	0	0	0	0	0	0	0	0	0	0	0	0	0	1.58496	0	0	0	0	0	0	0	0	0	0	0	0	0	0	0	0	0	0	0	0	1	0	0	1	0	0	0	0	0	0	0	0	0
LINC01102	0	0	0	0	2.80735	0	0	1	0	0	1	1.58496	0	0	1	1.58496	1.58496	0	2.32193	0	0	0	2.32193	0	0	0	0	0	0	0	0	0	2.32193	0	0	1	1	5.49185	0	0	0	0	0	0	0	3	0	0	0
LINC01103	0	0	0	0	0	0	0	0	0	0	0	0	0	0	0	0	0	0	0	0	0	0	0	0	0	0	0	0	0	0	0	0	0	0	0	0	0	0	0	0	0	0	0	0	0	0	0	0	0
LINC01104	0	0	0	0	0	1	1.58496	0	0	0	0	0	2	0	1	0	0	0	0	0	0	0	0	0	0	0	1.58496	0	0	0	0	0	0	0	0	1	0	1	0	0	0	0	0	0	0	0	0	0	0
LINC01106	7.12928	5.45943	5.35755	3.32193	4.24793	4.45943	6.58496	6.71425	5.80735	6.71425	4.32193	7.54689	6.47573	4.32193	7.49185	4.39232	5.83289	5.85798	5.52356	6.50779	6.65821	5.24793	6.12928	6.53916	5.93074	6.42626	3.58496	3.45943	4.90689	6.85798	6.39232	6.08746	6.84549	2.32193	5.67243	6.64386	5.61471	4.32193	6.90689	5.24793	4	6.39232	5.93074	7.11894	6.44294	7.85798	6.35755	4.80735	5.49185
LINC01107	0	0	0	0	0	1.58496	0	0	0	0	0	0	3	0	0	0	0	0	1	1	0	0	0	0	1.58496	0	0	0	1.58496	0	1	1	1.58496	1	2	2	2	1	0	0	0	1.58496	1	0	0	0	0	1	0
LINC01108	0	1	0	0	0	1.58496	1	0	0	1.58496	2	0	4.16993	1.58496	0	1	0	0	1	0	0	0	1.58496	0	0	0	0	1	1	0	0	0	0	0	1	2	0	1	2	0	1	2	0	0	1	0	0	1	0
LINC01109	0	0	0	0	0	0	0	0	0	0	0	0	0	0	0	0	0	0	0	0	0	0	0	0	0	0	0	0	0	0	0	0	0	0	0	0	0	0	0	0	0	0	0	0	0	0	0	0	0
LINC01111	0	0	0	0	0	1	1.58496	1	0	1	2	0	0	1	0	0	1.58496	0	1	0	0	0	0	2.32193	0	0	0	0	0	0	0	5.35755	0	1	0	1	0	1	0	0	1.58496	0	1	0	0	0	0	0	0
LINC01114	0	0	0	0	1	0	0	0	0	0	1.58496	0	0	0	0	0	0	0	2	0	0	1.58496	1	0	0	0	0	0	0	0	0	0	0	0	1	1	0	4	0	0	0	0	0	0	0	0	0	1	0
LINC01115	0	0	1	1.58496	1	0	0	0	0	0	0	0	4.64386	0	0	0	1	1.58496	0	0	0	0	0	1	1	0	0	0	1	0	0	0	1	1	0	3.32193	0	4	0	2	0	0	1	0	0	0	0	0	0
LINC01116	8.09276	7.25739	8.22882	8.42626	6.96578	5.04439	8.51964	8.9629	10.668	9.20945	7.22882	6.04439	6.32193	6.37504	8.19967	3.80735	9.92184	5	8.98584	9.783	5.45943	8.43879	7.12928	6.90689	3.16993	4	7.21917	6.10852	7.2854	10.792	9.05257	9.84078	6.76818	5.39232	6.47573	10.062	8.85487	3.58496	8.57743	9.13443	6.80735	8.27612	5.75489	9.41151	9.08481	8.89178	9.10066	8.63662	7
LINC01117	4.75489	4.75489	4.39232	3.70044	2.58496	2.32193	5.08746	5.58496	7.27612	5.08746	4.70044	2.58496	2.58496	3.45943	5.39232	1.58496	4.24793	3.58496	4.16993	4.75489	2.32193	5.08746	3.45943	2.80735	0	0	3.45943	2.32193	3.58496	6.40939	4.24793	5.42626	3.80735	5.12928	2.80735	6.33985	5.24793	1	4.45943	4.32193	3.16993	4.24793	2.32193	5.58496	5.39232	3.45943	4.45943	4.39232	3.16993
LINC01118	0	0	0	2.80735	2.32193	1.58496	0	0	0	2	2.58496	1.58496	2.32193	1.58496	1	2.80735	1	1	2.80735	2.32193	1	0	0	2	2.58496	1.58496	0	0	0	2	3	2	2.32193	1	0	4	2.32193	1.58496	1.58496	0	0	0	0	1	0	0	0	3.16993	1
LINC01119	4.45943	1.58496	1	2.58496	5.32193	2.58496	3.45943	2.58496	3.45943	4.45943	2.32193	3.58496	4.08746	2.80735	3.90689	3.32193	5.20945	3.80735	3	5.39232	4.08746	2.58496	3.16993	2.80735	4.16993	4.08746	1	3.45943	3.70044	4.45943	4.08746	4.24793	5.67243	3.32193	3.32193	5.75489	4.52356	3.70044	5.16993	4.16993	0	3.80735	2.58496	4.58496	3.32193	4.24793	1.58496	4.52356	3
LINC01120	0	0	0	0	0	0	0	0	0	0	0	0	0	0	0	0	1.58496	0	1.58496	0	0	0	0	0	1	0	0	0	0	0	0	0	0	0	0	0	0	0	0	0	0	0	0	1	0	0	0	1	0
LINC01121	3	1.58496	2.80735	2.58496	6.35755	2	1	4.58496	0	4.08746	3.90689	4.16993	1	0	0	7	1.58496	1	3	4.70044	3.58496	2.80735	3.45943	4.16993	1.58496	1	1.58496	1	1.58496	4.80735	1.58496	2.58496	0	0	2.80735	3.90689	2.58496	4.90689	4.70044	4.90689	0	2.32193	2.58496	5.08746	5.49185	5.24793	0	2.80735	0
LINC01122	3.45943	0	1	4.45943	3.32193	4.08746	1.58496	1	2.58496	5.12928	0	1	6.47573	0	1.58496	4.85798	1	1.58496	2.32193	1	3	1	1.58496	2.32193	4.64386	3.70044	1	0	3.58496	0	1	2	1.58496	3	3.80735	6.14975	2.58496	5.49185	2.58496	2.32193	1	3.80735	0	0	0	2	0	1	0
LINC01123	7.45943	4.58496	3.16993	5.39232	3	2.32193	6.75489	6.93074	5.88264	7.56224	3.70044	7.53138	5.35755	5.2854	6.67243	5.83289	5.70044	4.58496	5.32193	6.10852	5.83289	5.35755	5.9542	7	6.45943	6.35755	3.45943	4.58496	4.9542	3.45943	6.33985	5.88264	7.11894	1	4.85798	6.39232	5.90689	4.32193	6.88264	5.72792	4.64386	4.75489	4.75489	5.39232	6.04439	6.84549	5.16993	6	4.24793
LINC01124	3.16993	8.42206	0	5.80735	6.80735	0	3.32193	5.97728	5.90689	2.80735	4.24793	0	7.07682	1.58496	2.32193	8.46352	2.32193	3.32193	5.32193	5.70044	3.32193	2.80735	2.80735	2.32193	2	8.51964	6.14975	1	0	4.32193	3.16993	0	6.24793	10.2009	5.39232	2.32193	4	2.32193	5.9542	5.70044	0	2.32193	2	6.35755	4.08746	5.32193	2.80735	2	2.58496
LINC01126	1.58496	4.16993	2	3.58496	3.70044	4.16993	3.16993	3.80735	2.32193	5.2854	4.70044	3.90689	5.45943	2.32193	4.52356	6.18982	2	4	3.58496	3.45943	2.80735	2.32193	3.58496	3.32193	4.39232	2	2.32193	1.58496	3.70044	2.58496	3.32193	3.70044	4.16993	4.39232	1.58496	6.61471	3.70044	2.80735	4.85798	3	0	2.58496	2	5.16993	3.16993	5.55459	1	2	3.58496
LINC01127	3	4.85798	4.70044	6.22882	14.374	3.32193	5.42626	3.70044	3.32193	4.08746	3.58496	3.70044	6.06609	4.58496	3.16993	4.16993	3.32193	4	3.32193	3.16993	2.58496	3.32193	5.58496	5.93074	4.32193	4.45943	2.32193	3.58496	2.58496	6.71425	5.97728	3.58496	5.80735	8.24793	1.58496	3.45943	2.80735	4.39232	4.08746	2.58496	0	6.96578	10.5661	3.80735	3	3.90689	4.24793	6.62936	4.58496
LINC01128	7.69349	8.35315	8.69697	7.80735	8.89178	8.64386	9.43671	8.69349	9.03067	9.01123	8.90087	9.30834	9.12928	8.40088	10.3761	8.91886	9.52748	9.30606	8.72451	7.96578	9.66356	8.30378	9.76487	9.72962	8.43879	7.63662	7.90689	7.30378	9.55651	8.87344	9.53138	8.92481	7.90087	9.04712	9.31741	9.02514	9.47573	8.33539	9.49985	7.96	9.41574	9.07146	9.16993	8.54303	9.07146	9.5157	8.25267	8.51175	8.65105
LINC01132	1.58496	6.58496	4.32193	5.12928	3.45943	2.80735	6.42626	3.80735	5.16993	8.26209	2.80735	5.16993	6.71425	5.20945	6.45943	7.02237	4.58496	3.90689	4	1.58496	5.90689	5.32193	4.39232	4.08746	4.90689	4.52356	4.08746	4.64386	5.32193	3.16993	5.85798	3.45943	6.18982	2.58496	6.14975	6.32193	6.98868	4.52356	3.70044	4.45943	3.45943	5.72792	3.58496	3.80735	4.52356	7.57743	4.64386	3.80735	4
LINC01133	10.3298	7.21917	10.584	8.99152	10.8234	13.3807	11.6321	9.84235	7.56986	9.38586	7.15987	11.8952	3	10.7125	11.4189	6.64386	12.6117	11.0647	9.69697	5.16993	11.5779	11.9858	9.58496	11.3404	2	10.1972	9.90238	11.84	12.6804	8.32643	11.7736	7.17991	9.21917	2	7.15987	11.2709	8.44708	3	8	8.38802	11.3089	6.45943	7.91289	7.34873	6.22882	11.6334	10.3083	7.6865	11.279
LINC01134	3.16993	5.75489	6.37504	5.24793	5.55459	3	4.52356	2.58496	7.63662	5	5.90689	3.58496	4.75489	5.39232	4.85798	4.9542	5.12928	5.32193	6.59991	3.16993	4.58496	5	5.58496	5.39232	4.80735	5.2854	3.80735	4.80735	3.80735	4.16993	6.52356	5.16993	3.80735	7.34873	6	4.58496	2.58496	3.80735	7.07682	3.58496	4.58496	2.32193	4	3.80735	4.39232	4.85798	4.08746	4.70044	2.80735
LINC01135	3	3.58496	0	2	0	1.58496	3.16993	1.58496	2.32193	2	1.58496	0	2.32193	4.16993	4.85798	2.32193	3	3.16993	3.32193	1	3.16993	1	1	2	2.32193	0	1.58496	0	3.32193	3.70044	3.32193	1	1.58496	3	3.16993	3.90689	5.08746	3	2.80735	1	1.58496	2	0	1.58496	2	2.32193	2	1	3.16993
LINC01138	7.21917	8.38802	7.7879	9.02791	9.13955	6.30378	8.35755	7.62205	7.8009	8.47978	8.49985	8.02237	7.36632	7.45121	8.39232	6.90689	6.82018	8.41363	9.20457	7.45943	8.60363	8.36632	7.11894	7.22882	7.66534	7.49185	7.77479	7.21917	7.62205	6.53916	8.97728	6.76818	7.11894	8.18488	7.77479	9.29002	8.43045	6.87036	7.89482	8.11894	8.31288	7.56224	6.42626	7.70044	7.91886	9.85331	6.79442	8.29921	7.65105
LINC01139	0	6.20945	3	7.53138	7.26679	9.44708	9.78463	8.98584	2	9.52943	0	1	6.70044	3.90689	10.2527	8.92481	6.83289	5.12928	8.29921	0	7.37504	0	5.45943	7.11894	7.47573	0	7.57743	5.88264	1	7.99435	8.70736	1	2.58496	0	1	9.85331	4.39232	8.27612	6.90689	6.70044	6.44294	1.58496	8.69697	1	3.32193	4.52356	7.90087	0	9.35094
LINC01140	2.58496	2.58496	2	3.70044	3.32193	4.52356	4.52356	3.32193	4.85798	2.80735	4.08746	2.32193	6.14975	4	3.58496	3.58496	2.80735	4.58496	4.16993	3	5.35755	1.58496	6.49185	3.80735	3.80735	2.32193	3.45943	1	3.90689	3.45943	4	2.32193	3.70044	5.20945	4.16993	6.76818	6.24793	2.58496	2	4	5.16993	4	3.80735	4.24793	4.08746	5.12928	3.58496	3.58496	3.70044
LINC01141	1.58496	1	0	0	1.58496	1.58496	1.58496	1	1.58496	0	0	0	1	1	2	1	0	1	1.58496	0	0	1	1	0	0	1	0	1	0	0	1.58496	0	1	0	0	1	1	0	2	2.32193	1	2.58496	1	1	1	1	0	1.58496	0
LINC01142	0	0	0	0	1.58496	0	0	0	0	0	0	0	1	0	0	0	2.58496	0	0	0	1	0	1	1	0	0	0	0	1	0	0	1	0	1	0	1.58496	0	0	1	1	1.58496	0	0	2.32193	1	0	0	0	0
LINC01143	0	5.12928	0	1	1	0	1	1	2.58496	2.58496	0	2.58496	0	1	0	6.06609	3	1	5.49185	3	1.58496	2.32193	0	0	5.2854	0	0	4.70044	0	0	0	3	1	4.9542	2.58496	7.67948	4.45943	2	0	4.70044	2.80735	0	2.58496	0	0	5.55459	1.58496	0	3.16993
LINC01144	4.9542	5.88264	3.45943	5.85798	6.65821	4.75489	5.97728	6.74147	4.90689	6.71425	4.70044	5.24793	5.85798	5.78136	7.49185	6.42626	6.16993	5.35755	5	4.90689	4.90689	4.75489	5.16993	5.2854	6.49185	5.93074	3.16993	4.9542	7.20945	4.24793	6.44294	4.75489	5.08746	6.24793	4.85798	7	7.18982	3.80735	6.55459	4.64386	3.70044	5.2854	4.16993	5.16993	4.9542	5.93074	4.52356	3.80735	5.2854
LINC01145	5.2854	8.42206	7.15987	7.5157	4.70044	3.32193	7.63662	7.05528	6.83289	6.56986	6.20945	5.83289	7.92481	6.94251	8	2.32193	4.85798	6.76818	8.80413	6.50779	6.32193	6.06609	5.80735	6.2854	4.16993	4.70044	5.80735	4.75489	6.06609	6.9542	7.02237	6.67243	7.01123	7.5157	7.44294	7.70736	6.52356	7.10852	5.61471	7.34873	6.85798	7.36632	6.08746	6.20945	3.32193	9.58308	5.67243	7.52356	6.2854
LINC01147	0	0	1	0	0	0	1	1	0	0	0	0	0	1	0	0	0	0	1.58496	0	1	0	0	0	0	0	0	0	0	0	0	0	0	0	1	1	1	1	0	1	1	0	0	1	1	0	1	0	1
LINC01148	0	0	0	0	0	1	1	0	0	0	0	0	0	0	0	1	0	0	1.58496	0	0	0	0	0	0	0	0	0	0	0	0	0	0	0	0	0	0	0	0	0	0	0	0	0	0	1	0	0	0
LINC01149	0	1.58496	0	1	2	0	1.58496	1.58496	1	0	1	0	0	0	0	0	1	0	1.58496	0	0	0	0	0	1	0	0	0	0	0	0	0	0	0	0	0	1	0	0	0	0	1	0	0	0	2	1	0	0
LINC01150	2.58496	0	2	2.58496	0	1	2	0	0	1.58496	2	1	2	3	1	1	1	3.16993	2	1.58496	4.08746	2.32193	3.58496	0	2	2.32193	3.70044	2	0	2	2.58496	1	0	1	2	1.58496	2.58496	2.58496	2	0	3.58496	0	1.58496	2	1.58496	0	1.58496	2.80735	3
LINC01151	0	0	0	0	0	0	0	0	0	0	0	0	0	0	0	0	0	0	0	0	0	1	0	0	0	3.45943	0	0	0	0	0	0	0	0	0	0	0	1	0	0	0	1.58496	0	0	1	0	0	0	1
LINC01152	2.58496	0	0	1	0	1	1.58496	1.58496	0	0	3.70044	0	1	0	0	5.2854	1.58496	0	4.70044	3.32193	1	0	1	1	0	0	0	0	0	6.61471	3	2	0	4.58496	0	5.04439	1	5.97728	5.80735	5.58496	0	0	3.70044	1.58496	0	2.32193	3.16993	1	1
LINC01153	0	0	0	0	0	1	0	0	0	0	0	0	0	0	0	0	0	0	0	0	0	1	0	0	0	0	0	0	0	0	0	0	0	0	0	0	0	0	0	0	1	0	0	0	0	0	0	0	0
LINC01154	0	0	0	0	0	0	1	0	0	0	0	1.58496	0	0	0	0	0	1	1	0	1	0	0	0	1	0	1	0	0	1.58496	0	0	0	1	0	0	1	0	2	0	0	0	0	1	0	0	0	1	0
LINC01159	0	1.58496	0	0	0	0	0	0	0	0	0	0	0	0	0	0	1	0	0	0	0	0	0	0	0	0	0	0	0	1	0	0	0	0	0	0	0	6.50779	1	0	0	0	0	0	0	0	0	0	0
LINC01160	2	3.45943	3.32193	4.85798	6.16993	3	3.70044	2	3.45943	3.16993	9.05799	2.58496	4.52356	3.16993	4	1.58496	2.80735	4.24793	3.32193	3.70044	4.24793	4.52356	2.80735	8.49185	1.58496	3.16993	3.32193	2	3	2	3.45943	3.45943	5.16993	6.02237	4	5.12928	3.16993	2.80735	4.08746	2.80735	3.16993	2.32193	3.16993	3	2.58496	3.80735	3.16993	4.58496	3.70044
LINC01162	0	0	0	0	0	0	0	0	0	0	0	0	0	0	0	0	0	0	1.58496	0	0	0	0	0	0	0	0	0	0	0	0	0	0	0	0	0	0	0	0	0	0	0	0	0	0	0	0	0	0
LINC01163	0	1	1.58496	2	1	2	0	1.58496	1	0	0	0	0	1	1	0	1	1.58496	0	0	0	0	0	2	0	1	0	0	0	0	2	0	0	5.2854	0	4.08746	1	6.71425	2	1	0	1	0	0	2	0	0	1	0
LINC01164	0	0	0	0	1	0	0	0	1	0	0	1	0	0	0	0	0	0	0	0	0	0	0	0	0	0	0	0	0	0	0	0	0	0	0	0	0	0	2	0	0	0	0	0	2	0	0	0	1
LINC01165	1.58496	1	0	1.58496	0	1	1	1.58496	0	0	1	0	4.52356	1	0	0	0	0	2	0	1	0	0	0	0	0	0	0	0	0	1	0	0	1	0	0	0	0	0	0	0	0	0	0	1.58496	1	0	0	0
LINC01166	0	4.52356	0	0	0	1.58496	2	0	0	0	4	1.58496	0	1	1	0	0	0	0	0	0	1.58496	3	1.58496	1	0	0	1	0	1	0	1	2	0	2.80735	1	4	0	1	0	3.32193	0	1.58496	0	0	2	0	0	3.16993
LINC01167	0	3.90689	0	0	0	2.32193	1	0	0	0	4.70044	2	1	0	0	1.58496	0	0	0	0	0	3.70044	2.80735	3	0	0	1	4.24793	0	2.32193	0	2.80735	2	0	4.45943	0	2.32193	0	0	1	2.32193	2.32193	1	0	0	4	0	0	2.32193
LINC01168	0	5.04439	0	0	0	1.58496	1	0	1	0	2.80735	0	1	0	0	0	0	0	1.58496	0	0	0	1.58496	0	1	0	0	0	0	0	1.58496	0	0	0	1	1	2	0	1	0	0	1	2.32193	0	0	0	0	1	1
LINC01169	1	1.58496	2.32193	1.58496	1.58496	0	1.58496	2.58496	1.58496	1	2.32193	7.46761	1	0	1	0	1	1.58496	1	1	1	1	3	1.58496	1.58496	0	0	1.58496	2	0	1.58496	0	1	1.58496	0	2.32193	1.58496	2	1.58496	0	0	0	0	1	1	2.32193	0	0	0
LINC01170	1	4.39232	0	1.58496	3	1	3	0	0	2	3	1	4.08746	4.24793	0	1.58496	2.32193	2.80735	0	0	2.32193	2	1	1.58496	2.32193	0	0	1	1	2.80735	0	1.58496	0	2.80735	0	2.80735	1	2.32193	0	1	1	1	0	0	0	1.58496	2.80735	0	1
LINC01173	0	0	0	0	0	1	0	0	0	0	0	0	0	0	0	0	0	0	0	0	0	0	0	0	0	0	0	0	0	2.32193	0	0	0	1	0	1	0	0	0	0	0	2.32193	0	1.58496	0	0	0	0	0
LINC01176	7.62205	6.67243	6.42626	6.93074	7.71425	6.2854	7.62936	7.34873	6.42626	7.88874	7.29462	7.22882	5.80735	7.7211	8.633	7.37504	7.6865	8.3443	8.6865	8.09803	6.53916	8.89482	7.9542	7.08746	5.64386	6.52356	6.08746	7.75489	7.62205	6.20945	7.5157	7.8392	6.80735	7.16993	6.98868	9.13955	7.49185	6.78136	6.2854	6.45943	8.58871	5.61471	6.44294	8.18982	5.80735	8.24317	6.06609	7.60733	7.40939
LINC01177	0	0	0	0	0	0	0	0	0	0	0	0	0	0	0	0	0	0	0	0	0	0	0	0	0	0	0	0	0	0	0	0	0	1	0	0	0	0	0	0	0	0	0	0	0	0	0	0	0
LINC01179	1	0	0	0	0	0	0	1	0	1	0	0	0	0	0	0	0	0	1	0	0	1	1	0	0	0	0	0	0	3.70044	0	1	2.58496	0	0	0	1.58496	2.32193	4.08746	0	2.58496	3.32193	1	0	1.58496	0	2.32193	3.80735	0
LINC01180	0	0	0	0	0	0	1.58496	0	0	0	0	0	0	1.58496	0	0	0	0	1.58496	2	2	1	2.58496	1	0	1	0	0	0	0	0	0	0	0	1.58496	1	0	0	0	0	1	1	0	0	0	1.58496	0	0	1
LINC01181	0	0	1.58496	0	0	0	2	1	0	0	0	1.58496	0	1.58496	4.80735	0	0	0	1.58496	0	0	0	1.58496	0	0	0	1.58496	0	1	1.58496	0	3	0	0	0	1	1	2.58496	0	0	0	1	0	0	2.32193	0	2.32193	0	0
LINC01182	0	0	0	0	0	1	0	0	1	0	0	1	0	0	1	1	0	0	0	1.58496	1	2.58496	0	1	0	0	0	0	0	0	0	0	0	0	1.58496	0	0	1.58496	0	0	0	1	0	2	0	0	0	0	0
LINC01186	5.04439	5.88264	0	0	3	2.80735	4.64386	3	2	1	5.58496	5	1.58496	5.16993	2.80735	0	3	4.52356	2	6.08746	4.08746	4.16993	4.45943	3	1.58496	4.52356	2.80735	3.16993	2.32193	5.52356	3.70044	2.80735	4.32193	0	1	5.2854	3.70044	0	4.32193	5.49185	2	2.32193	3.16993	5.88264	3.16993	4.52356	4.24793	5.16993	3.90689
LINC01187	0	0	0	1.58496	1	0	0	0	0	0	1.58496	2	0	1	0	0	0	1	1	0	0	0	0	0	1	1.58496	0	0	0	0	1	0	1	0	1	0	0	1	0	0	0	0	1	0	0	0	0	0	0
LINC01189	0	1	0	0	0	0	0	0	0	1	0	0	0	0	3.32193	0	0	0	0	0	0	0	0	0	0	0	0	0	0	0	0	0	0	0	0	1.58496	0	0	0	0	0	0	0	0	0	0	1	0	0
LINC01191	2.32193	0	0	2.32193	3.45943	2	0	0	0	1	2.80735	1.58496	0	2.32193	1	0	1.58496	2	1	3.58496	1.58496	2.58496	3.58496	3.16993	1.58496	2	2.32193	1.58496	2	1	3	0	4	0	1	1.58496	1.58496	0	2.32193	1.58496	1.58496	2.32193	1	2.32193	0	4.52356	0	2.32193	0
LINC01192	1	1.58496	0	0	0	0	1.58496	1.58496	0	0	0	0	0	0	0	0	1	0	2.32193	1	0	0	1	1	1.58496	0	0	0	0	0	0	1	0	0	0	1	0	0	1	0	0	0	0	0	0	2.32193	0	0	0
LINC01193	0	0	0	0	0	0	0	0	0	0	0	0	0	0	0	0	0	0	0	0	0	0	1	0	0	0	0	0	0	0	0	0	0	0	0	0	0	0	0	0	0	0	0	1	0	0	0	0	0
LINC01194	0	0	0	0	0	0	0	0	0	1	0	0	1.58496	0	0	0	1	0	3.32193	0	0	0	0	0	0	0	0	0	0	0	0	0	0	0	0	5.45943	0	0	9.16742	6.04439	3.16993	0	1	1	0	0	0	0	0
LINC01195	0	0	0	0	0	0	0	0	0	0	0	0	0	0	0	0	0	0	0	0	0	0	0	0	0	0	0	0	0	0	0	0	0	0	0	0	0	0	0	0	0	0	0	0	0	0	0	0	0
LINC01198	0	0	0	1.58496	1	1	0	1	0	0	0	0	0	0	1.58496	3	0	0	1.58496	0	0	0	0	1	0	0	0	0	0	1	1	1.58496	0	3	0	2.58496	2	1	1.58496	0	0	1	0	3	1	1.58496	0	0	1
LINC01201	0	0	0	0	0	0	0	0	0	0	0	0	0	0	0	0	0	0	0	0	0	0	0	0	0	0	1	0	0	0	0	0	0	0	0	0	0	1	0	0	0	0	0	0	0	0	0	0	0
LINC01202	0	0	0	0	0	0	0	0	0	0	0	0	0	0	0	0	0	0	0	0	0	0	0	0	0	0	0	0	0	0	0	0	0	0	0	0	0	0	2.32193	0	0	0	0	0	0	0	0	0	0
LINC01203	0	0	0	0	0	0	0	1	0	0	4	1.58496	0	0	0	0	0	1	0	0	0	1	0	1	0	1	1	0	0	1.58496	0	0	0	0	1.58496	1.58496	1	0	2	2	0	3.58496	1	6.53916	0	0	0	1.58496	0
LINC01204	0	0	0	0	1	0	1.58496	0	1	0	0	1	1.58496	0	1.58496	0	0	0	0	1	1	0	0	0	0	0	0	0	1	1	1.58496	0	1	0	0	1	1	0	0	1	1	2.80735	0	3.16993	1	1	0	1.58496	2.32193
LINC01205	0	1	0	1	0	0	2	0	0	1	0	1	0	0	0	0	0	0	1	0	0	1.58496	1	0	0	0	0	0	0	0	0	0	0	0	0	0	0	0	0	2.58496	0	0	0	0	0	1	0	0	0
LINC01206	0	2	0	0	2.32193	12.7797	2.32193	0	1	1.58496	3.16993	0	0	3.80735	4.24793	1	2.58496	3	3.80735	0	5.61471	1	0	2.32193	2	0	1	3.32193	10.5925	6.16993	0	0	2.32193	3	0	4	1	3.90689	0	0	1.58496	3.90689	1.58496	0	1	0	2	2	1.58496
LINC01208	0	5.61471	1	0	2	0	0	1.58496	0	0	0	0	0	2.32193	1	4.08746	1	0	1.58496	0	4.16993	0	3.16993	0	0	0	0	0	2.32193	0	0	0	0	1	0	3.70044	0	0	0	1.58496	2.32193	1	1	1.58496	2	1.58496	0	3.45943	0
LINC01209	1	2.32193	0	0	0	0	0	0	0	1	0	0	0	0	0	0	0	0	1	1	1	0	1	0	0	1	0	0	0	0	0	0	0	0	1	0	0	0	0	0	0	0	1	0	0	0	0	0	0
LINC01210	0	0	0	0	5.08746	0	0	0	0	1	0	0	0	0	0	0	0	0	0	0	0	0	1	0	1	0	0	0	0	0	0	0	0	4.52356	0	0	0	0	0	0	0	0	0	0	0	1	0	0	0
LINC01213	3.32193	0	1.58496	0	2.58496	1	0	1	1	3.16993	1	1	1.58496	2	0	3.90689	0	0	3.45943	4.75489	3.16993	1	1	0	1.58496	3.32193	0	1.58496	0	0	1	3.32193	2.58496	2	0	3.45943	2.32193	0	1.58496	3.16993	3.32193	4.70044	0	2.32193	2	1.58496	0	2.58496	0
LINC01214	0	0	0	0	4.16993	3.16993	0	0	0	0	0	0	0	0	2	1.58496	1	0	0	0	0	0	1	0	1.58496	0	0	0	0	0	0	1	0	0	0	2	1.58496	0	0	2	3.32193	3	0	0	0	0	1	1	0
LINC01215	2.32193	2	4	6.96578	4.64386	4.85798	4.08746	2.80735	2.58496	2	3.16993	3.58496	3.16993	5.97728	6.33985	1	1.58496	5.70044	2.80735	3.90689	5.35755	3	2.58496	5.88264	2.58496	3.32193	4.75489	0	4.75489	3.70044	3	1.58496	3.45943	1	2.32193	6.02237	5.35755	3.58496	1	1.58496	2.32193	2.32193	4.70044	7.3837	1.58496	8.33985	3.45943	2.58496	4.80735
LINC01216	0	0	0	0	0	0	0	0	0	0	0	0	0	0	0	0	0	0	0	0	0	0	0	0	0	0	0	0	0	0	0	0	0	0	0	0	0	0	0	0	0	0	0	0	0	0	0	0	0
LINC01217	0	0	0	0	0	0	0	0	0	0	0	0	0	0	0	0	0	0	0	0	0	0	0	0	0	0	0	0	0	0	0	0	0	0	0	0	0	0	0	0	0	0	0	0	0	0	0	0	0
LINC01218	0	0	0	0	0	0	0	0	0	0	0	0	0	0	0	0	0	0	0	0	0	0	0	0	0	0	0	0	0	0	0	0	0	0	0	0	0	0	0	0	0	0	0	0	0	0	0	0	0
LINC01219	0	0	0	0	0	0	0	3	0	0	0	0	0	0	1	2.32193	1	1	1.58496	1	0	0	0	0	1	1	0	1	2	0	0	1	0	0	0	1	1.58496	0	1	0	0	0	0	2	0	2.32193	2.32193	0	2.80735
LINC01220	4.16993	3	0	3	1	2	3.58496	5.52356	3.32193	4.24793	1.58496	1.58496	3.32193	2.80735	1	0	3	3.16993	3	4.80735	3.70044	0	2.80735	4.16993	4.08746	3.45943	3.58496	2.58496	3.70044	3.90689	3	3.16993	3.16993	2.58496	1	4.9542	4.64386	1.58496	3.32193	3.45943	3.16993	2.58496	2	3.70044	3	2.58496	1	2	2.32193
LINC01221	0	0	0	0	0	0	0	0	0	0	0	0	1	0	0	0	0	0	0	0	0	0	0	0	0	0	0	0	0	0	0	0	0	0	0	0	0	0	0	0	0	0	0	0	0	0	0	0	0
LINC01222	0	0	0	0	0	0	0	0	0	0	0	0	0	0	0	0	0	0	0	0	0	0	0	0	0	0	0	0	0	0	0	0	0	0	1.58496	0	0	0	0	0	0	0	0	0	0	0	0	0	0
LINC01224	0	0	1	0	2	0	5.75489	1	0	1	0	0	4.9542	1	1.58496	0	1.58496	1	2.32193	1	2.80735	1	2.32193	0	3.45943	0	1	0	0	1.58496	1.58496	0	1.58496	0	1	1	1	6.45943	0	0	0	6.12928	1	0	0	2.58496	0	0	1
LINC01227	0	0	0	1	2.32193	0	0	0	0	1	0	0	0	0	0	0	0	0	1	1	0	1	1	0	0	0	1	0	0	0	1	0	1.58496	0	0	1	0	1	0	1.58496	2.58496	0	0	1	0	0	0	0	0
LINC01228	0	0	0	0	0	2.80735	1	0	0	0	0	0	2.58496	0	1	0	0	0	0	0	0	0	0	2	0	0	0	1	0	0	1	0	0	0	0	1.58496	0	0	0	0	0	0	0	0	0	1	0	0	0
LINC01229	1	0	2.32193	4.64386	4.52356	3.70044	3.16993	1	2.58496	3.58496	2	1	3.32193	2.32193	1.58496	2.32193	4.80735	0	2.32193	1	1.58496	3.16993	1	2.58496	0	3.16993	4.39232	1	2	2.32193	3.45943	1	2.58496	2.58496	2.58496	3.70044	2.80735	3.90689	3.16993	2	3.16993	2.32193	1.58496	1	1.58496	0	2	2	1.58496
LINC01230	0	0	0	0	0	2	0	1	0	1	0	0	0	0	1.58496	0	0	0	0	2	1	0	4.64386	0	1	0	0	0	0	0	1	0	1	1	0	0	0	1.58496	1	0	0	0	1	1	0	0	0	1.58496	0
LINC01231	0	0	0	0	0	0	0	0	0	0	0	0	4.24793	0	0	3.16993	0	0	0	0	0	0	0	0	0	0	0	0	0	0	0	0	0	0	0	0	0	1	0	0	0	0	0	3.90689	0	0	1	0	0
LINC01232	8.97154	6.76818	7.16993	8.11894	8.86109	8.08215	7.45943	8.64386	6.39232	8.0607	8.79442	8.40939	6.04439	9.11374	8.93664	7.10852	4.90689	8.84235	7.32193	7.46761	8.633	6.9542	6.93074	8.21432	5.42626	5.08746	8.32643	7.26679	8.03342	7.65821	9.32867	7.04439	6.97728	6.6865	9.44915	9.20701	8.2384	6.2854	7.2384	8.84549	6.98868	5.52356	7.58496	7.45121	7.90689	7.40939	7.35755	7.31288	6.53916
LINC01233	0	0	0	0	0	0	0	0	0	0	0	0	0	1	0	0	0	0	0	0	0	0	0	1	0	0	0	0	0	0	0	0	0	1	0	0	0	0	0	0	0	0	1	0	0	0	1.58496	0	0
LINC01234	1	1	0	2	5.12928	1.58496	0	0	0	0	1.58496	4.24793	1	1.58496	0	1	1	5.2854	1.58496	9.88874	0	0	2.32193	1	1.58496	1	2	0	2	1	0	0	0	0	0	8.99152	1	5.32193	8.72792	9.31061	0	1	2.80735	10.0098	0	3.58496	0	1	2.58496
LINC01235	4.80735	0	3.16993	4	2.32193	2.80735	1.58496	0	5.52356	2.32193	0	1	2	3	0	4.64386	3.70044	2	4.16993	4.75489	2	0	6.06609	3.45943	4	1	3	2	0	3.32193	3.80735	0	4.32193	5.61471	2.58496	1.58496	1	1.58496	2.32193	1	1	3.58496	2.58496	4.75489	1.58496	8.18982	0	5.2854	1.58496
LINC01237	1.58496	5.58496	3.32193	4.16993	3.32193	2.80735	2.80735	2.58496	2.32193	4.08746	4.39232	2.80735	5	3.16993	2.32193	5.16993	1.58496	3.16993	4.16993	2.58496	3.45943	5	0	3.16993	2.32193	4.16993	3.32193	1.58496	3	2.80735	4.75489	3.16993	4.08746	2	4.45943	4.52356	4.45943	4.58496	1	3.16993	2.32193	2.58496	4.08746	3.90689	4.16993	4.08746	3.58496	3	4.64386
LINC01238	5.2854	4.80735	4.45943	6.49185	6.22882	5.80735	3.80735	2.80735	3.90689	4.75489	5.88264	2.58496	7.02237	4.39232	2.32193	6.67243	3.58496	6.02237	6.12928	3.80735	4.45943	3.58496	2	5.35755	2	5.80735	2	5.24793	4.64386	5.20945	5.52356	3.16993	4.45943	1.58496	5.08746	6.45943	4.70044	5.83289	2.32193	3.45943	5.04439	4.58496	5.75489	3.58496	4	5.80735	4.58496	3.58496	4.52356
LINC01239	2.32193	1	3.80735	3.45943	7.31288	1	1	3.80735	1	2.32193	2.32193	0	2	2	1.58496	6.76818	3.32193	1.58496	2.80735	4.90689	4.39232	2	4.64386	1	4.58496	4.32193	7.35755	2	2	1	1	4.52356	2.80735	2.80735	1.58496	7.73471	3.70044	2	4.52356	7.37504	3.80735	5.16993	2	4.52356	2.32193	6.61471	0	3.70044	1.58496
LINC01241	0	0	0	0	0	0	0	0	0	0	0	0	0	0	0	0	0	0	0	0	0	0	0	0	0	0	0	0	0	0	0	0	0	0	0	0	0	0	0	0	0	0	0	0	0	1	0	0	0
LINC01242	0	0	0	0	0	0	0	0	1	0	0	0	0	0	0	0	1	0	0	0	0	0	0	0	1	0	0	0	0	0	0	0	0	0	0	0	0	0	0	0	0	0	0	1	0	0	0	0	0
LINC01243	0	0	0	0	0	0	0	0	0	0	0	0	0	0	0	0	0	0	0	0	0	0	0	0	0	0	0	0	0	0	0	0	0	0	0	0	0	0	0	0	0	0	0	0	0	0	0	0	0
LINC01247	1	0	0	0	1	0	1	0	0	0	1	1	0	0	0	0	0	0	1	0	0	0	0	0	0	1	0	0	0	0	0	0	0	0	0	0	0	0	0	0	0	0	0	0	0	0	0	0	0
LINC01248	0	0	0	0	0	0	0	0	0	0	0	0	0	0	0	0	0	0	0	0	0	0	0	0	1.58496	0	0	0	0	0	0	0	0	0	0	0	0	0	0	0	0	0	0	0	0	0	0	0	0
LINC01249	0	0	0	0	0	0	1	0	0	0	0	0	0	1	0	0	0	0	0	0	0	0	1.58496	0	0	0	0	0	0	0	0	0	0	3.32193	1.58496	0	0	0	0	0	0	0	0	0	0	0	0	0	0
LINC01250	0	0	1	0	0	4.75489	1	1.58496	1.58496	0	0	0	1.58496	1	5.72792	0	1.58496	5	2.32193	1	0	0	1	1	1	0	1	0	1.58496	0	0	1	0	1.58496	0	2.32193	0	2	0	0	0	0	1	0	2	8.84549	1.58496	0	1.58496
LINC01252	3.32193	1	3.58496	5.70044	9.51767	2.32193	4.08746	4	3	4.39232	1.58496	4.70044	4.32193	2.58496	3.58496	3	4.90689	5.04439	5.64386	3.58496	4.58496	1.58496	4.16993	4.24793	8.07682	3.16993	2.58496	2	4.39232	0	3.80735	2.80735	3.16993	2.58496	4.39232	4.52356	5.42626	5.12928	2	3.32193	5.75489	3.32193	5.20945	1.58496	2.58496	3.16993	2.80735	4.85798	4.32193
LINC01254	2	1	0	0	2.32193	1	5	2.32193	0	3.16993	3.32193	4.39232	0	3	0	1	3.80735	1.58496	0	1	1	2	2.58496	2.80735	0	0	0	2	1	0	4.08746	1	0	4.52356	1.58496	8.224	5.97728	0	1	1	0	0	0	2	0	4.08746	3	2.58496	3.32193
LINC01255	0	0	0	0	0	0	0	0	0	0	0	0	0	0	0	0	0	0	0	0	0	0	0	0	0	0	0	0	0	0	0	0	1	0	0	0	0	0	0	0	0	0	0	0	0	0	0	0	0
LINC01256	0	0	0	0	0	0	0	0	0	0	0	0	0	0	0	0	0	0	0	0	0	0	0	0	0	0	0	0	0	0	0	0	1.58496	0	0	0	0	0	0	1	0	0	0	0	0	0	0	0	0
LINC01257	0	0	0	0	0	0	0	0	0	0	1	0	2	0	0	0	0	0	0	0	0	0	2.32193	0	1	0	0	0	0	0	0	0	0	0	1	1	0	2.58496	0	0	0	0	0	0	0	0	1	0	0
LINC01258	0	0	0	1	0	0	1	0	0	0	0	1	0	1	4	0	0	1	0	0	0	0	0	0	0	0	0	2.32193	2.32193	0	2	0	0	2.32193	0	0	1	1	0	1	1	0	1	0	0	0	0	0	1.58496
LINC01259	0	0	0	0	1	0	0	0	0	0	0	0	1.58496	1.58496	0	1	0	0	0	0	0	0	0	0	0	0	0	0	1	0	0	0	1	0	0	1	0	1	0	0	0	0	0	0	0	1	0	0	1
LINC01262	0	0	0	0	0	0	0	1	0	0	0	0	0	0	0	0	0	0	0	0	0	0	0	0	0	0	0	0	0	0	0	0	0	0	0	0	0	0	0	0	0	0	0	1	0	0	0	0	0
LINC01264	1	1	0	0	0	0	0	1	0	0	0	0	0	0	0	0	0	0	0	0	0	1	0	1.58496	0	0	0	0	0	0	0	0	1	0	0	1	0	0	0	0	0	0	0	0	0	1.58496	0	0	0
LINC01266	0	1	0	1	0	0	1.58496	0	1	0	0	0	3.90689	0	1.58496	4	1	2.32193	0	0	1.58496	1	1	1	1	0	0	0	0	0	0	0	0	0	0	1.58496	2	1.58496	0	0	0	0	1	0	0	1.58496	0	0	1.58496
LINC01267	2.58496	3.80735	1.58496	2.32193	0	3.90689	1.58496	4.45943	1.58496	2	0	1.58496	2.32193	3.70044	0	1	2.58496	2.58496	1	0	2	3.32193	1.58496	2	1.58496	2	1	1	2.32193	1	2.80735	0	2.32193	0	2.58496	2.80735	2	0	2.32193	1	0	1	1	3.58496	1.58496	2.32193	3	2	3
[truncated: 2,577 more rows]
[truncated: 260 more columns]
